# Supplementary material for: Crystal structure of 2-{[5-(methyl­sulfan­yl)-4-phenyl-4H-1,2,4-triazol-3-yl]meth­yl}benzo[d]thia­zole
Source: Acta Crystallogr E Crystallogr Commun. 2023 Aug 23;79(Pt 9):817–20. doi: 10.1107/S2056989023007041 (PMC10483567; doi:10.1107/S2056989023007041)
Supplement: Supplementary file 1 [file e-79-00817-sup1.cif]

##############################################################################
#                                                                            #
# This CIF contains the data in a paper accepted for publication in          #
# Acta Crystallographica Section E. It conforms to the requirements of       #
# Notes for Authors for Acta Crystallographica Section E, and has been       #
# peer reviewed under the auspices of the IUCr Commission on Journals.       #
#                                                                            #
# Full details of the Crystallographic Information File format               #
# are given in the paper "The Crystallographic Information File (CIF):       #
# a New Standard Archive File for Crystallography" by S. R. Hall, F. H.      #
# Allen and I. D. Brown [Acta Cryst. (1991), A47, 655-685].                  #
#                                                                            #
# The current version of the core CIF dictionary is obtainable from          #
# ftp://ftp.iucr.org/pub/cif_core.dic.                                       #
#                                                                            #
# Software is freely available for graphical display of the structure(s)     #
# in this CIF. For information consult the CIF software page                 #
# http://www.iucr.org/resources/cif/software.                                #
#                                                                            #
# This file may be used for bona fide research purposes within the           #
# scientific community so long as proper attribution is given to the journal # 
# article from which it was obtained.                                        #
#                                                                            #
##############################################################################
data_I
_audit_creation_method     'SHELXL-2019/3'
_chemical_name_systematic
;\
2-{[5-(Methylsulfanyl)-4-phenyl-4<i>H</i>-1,2,4-triazol-3-yl]methyl}\
benzo[<i>d</i>]thiazole
;
_chemical_name_common     ?
_chemical_formula_moiety     'C17 H14 N4 S2'
_chemical_formula_sum     'C17 H14 N4 S2'
_chemical_formula_iupac     'C17 H14 N4 S2'
_chemical_formula_weight     338.44
_chemical_melting_point     ?
_space_group_crystal_system     triclinic
_space_group_name_H-M_alt     'P -1'
_space_group_name_Hall     '-P 1'
loop_
    _space_group_symop_operation_xyz
    'x, y, z'
    '-x, -y, -z'
_cell_length_a     8.9714(2)
_cell_length_b     9.3564(3)
_cell_length_c     10.4969(2)
_cell_angle_alpha     94.088(2)
_cell_angle_beta     105.954(2)
_cell_angle_gamma     107.393(2)
_cell_volume     797.05(3)
_cell_formula_units_Z     2
_cell_measurement_reflns_used     69237
_cell_measurement_theta_min     2.3000
_cell_measurement_theta_max     41.4020
_cell_measurement_temperature     100(2)
_exptl_crystal_description     tablet
_exptl_crystal_colour     colourless
_exptl_crystal_size_max     0.17
_exptl_crystal_size_mid     0.12
_exptl_crystal_size_min     0.10
_exptl_crystal_density_diffrn     1.410
_exptl_crystal_density_meas     ?
_exptl_crystal_density_method     ?
_exptl_crystal_F_000     352
_exptl_absorpt_coefficient_mu     0.338
_exptl_absorpt_correction_type     multi-scan
_exptl_absorpt_process_details
;
(CrysAlisPro; Rigaku OD, 2021)
;
_exptl_absorpt_correction_T_min     0.85854
_exptl_absorpt_correction_T_max     1.00000
_diffrn_ambient_temperature     100(2)
_diffrn_source     'micro-focus sealed X-ray tube'
_diffrn_radiation_type     MoK\a
_diffrn_radiation_wavelength     0.71073
_diffrn_radiation_monochromator     mirror
_diffrn_measurement_device_type     'XtaLAB Synergy'
_diffrn_measurement_device     'four-circle diffractometer'
_diffrn_measurement_method     '\w scans'
_diffrn_detector     'Hybrid Pixel Array Detector'
_diffrn_detector_area_resol_mean     10.0000
_diffrn_reflns_number     102462
_diffrn_reflns_av_R_equivalents     0.0325
_diffrn_reflns_av_unetI/netI     0.0144
_diffrn_reflns_theta_min     2.047
_diffrn_reflns_theta_max     41.217
_diffrn_reflns_theta_full     40.000
_diffrn_measured_fraction_theta_max     0.982
_diffrn_measured_fraction_theta_full     0.999
_diffrn_reflns_limit_h_min     -16
_diffrn_reflns_limit_h_max     16
_diffrn_reflns_limit_k_min     -17
_diffrn_reflns_limit_k_max     17
_diffrn_reflns_limit_l_min     -19
_diffrn_reflns_limit_l_max     19
_diffrn_radiation_probe     x-ray
_refine_special_details     ?
_reflns_number_total     10466
_reflns_number_gt     9289
_reflns_threshold_expression     'I > 2\s(I)'
_refine_ls_structure_factor_coef     Fsqd
_refine_ls_matrix_type     full
_refine_ls_R_factor_all     0.0322
_refine_ls_R_factor_gt     0.0280
_refine_ls_wR_factor_gt     0.0835
_refine_ls_wR_factor_ref     0.0862
_refine_ls_goodness_of_fit_ref     1.044
_refine_ls_restrained_S_all     1.044
_refine_ls_number_reflns     10466
_refine_ls_number_parameters     209
_refine_ls_number_restraints     0
_refine_ls_hydrogen_treatment     constr
_refine_ls_weighting_scheme     calc
_refine_ls_weighting_details
              'w=1/[\s^2^(Fo^2^)+(0.0528P)^2^+0.0903P] where P=(Fo^2^+2Fc^2^)/3'
_atom_sites_solution_hydrogens     geom
_atom_sites_solution_primary     dual
_atom_sites_solution_secondary     ?
_refine_ls_shift/su_max     0.001
_refine_ls_shift/su_mean     0.000
_refine_diff_density_max     0.656
_refine_diff_density_min     -0.254
_refine_ls_extinction_method     none
_refine_ls_extinction_coef     .
loop_
    _atom_type_symbol
    _atom_type_description
    _atom_type_scat_dispersion_real
    _atom_type_scat_dispersion_imag
    _atom_type_scat_source
    'C' 'C' 0.0033 0.0016
                         'International Tables Vol C Tables 4.2.6.8 and 6.1.1.4'
    'H' 'H' 0.0000 0.0000
                         'International Tables Vol C Tables 4.2.6.8 and 6.1.1.4'
    'N' 'N' 0.0061 0.0033
                         'International Tables Vol C Tables 4.2.6.8 and 6.1.1.4'
    'S' 'S' 0.1246 0.1234
                         'International Tables Vol C Tables 4.2.6.8 and 6.1.1.4'
_computing_data_collection
;
CrysAlisPro 1.171.41.122a (Rigaku OD, 2021)
;
_computing_cell_refinement
;
CrysAlisPro 1.171.41.122a (Rigaku OD, 2021)
;
_computing_data_reduction
;
CrysAlisPro 1.171.41.122a (Rigaku OD, 2021)
;
_computing_structure_solution
;
<i>SHELXT</i> (Sheldrick, 2015a)
;
_computing_structure_refinement
;
<i>SHELXL2019/3</i> (Sheldrick, 2015b)
;
_computing_molecular_graphics
;
XP (Siemens, 1994)
;
_computing_publication_material
;
<i>SHELXL2019/3</i> (Sheldrick, 2015b)
;
loop_
    _atom_site_type_symbol
    _atom_site_label
    _atom_site_fract_x
    _atom_site_fract_y
    _atom_site_fract_z
    _atom_site_U_iso_or_equiv
    _atom_site_adp_type
    _atom_site_calc_flag
    _atom_site_occupancy
    _atom_site_disorder_assembly
    _atom_site_disorder_group
    S S1 0.86054(2) 0.48129(2) 0.77843(2) 0.01557(3) Uani d 1 . .
    S S2 0.40521(2) 0.21180(2) 0.21857(2) 0.01692(3) Uani d 1 . .
    N N1 0.69326(5) 0.14743(5) 0.54398(4) 0.01461(6) Uani d 1 . .
    N N2 0.64593(5) 0.14656(5) 0.40548(4) 0.01439(6) Uani d 1 . .
    N N3 0.65416(5) 0.41599(5) 0.91486(4) 0.01501(6) Uani d 1 . .
    N N4 0.47354(4) 0.21828(4) 0.48932(4) 0.01123(5) Uani d 1 . .
    C C2 0.68997(5) 0.36293(5) 0.81379(5) 0.01319(6) Uani d 1 . .
    C C3A 0.76637(6) 0.55937(6) 0.97489(5) 0.01493(7) Uani d 1 . .
    C C4 0.76214(7) 0.64760(7) 1.08644(6) 0.02094(9) Uani d 1 . .
    H H4 0.678550 0.611765 1.127062 0.025 Uiso calc 1 . .
    C C5 0.88296(8) 0.78864(7) 1.13624(6) 0.02484(10) Uani d 1 . .
    H H5 0.882744 0.849356 1.212644 0.030 Uiso calc 1 . .
    C C6 1.00541(8) 0.84304(7) 1.07564(7) 0.02362(10) Uani d 1 . .
    H H6 1.086509 0.940173 1.111582 0.028 Uiso calc 1 . .
    C C7 1.01035(7) 0.75745(6) 0.96388(6) 0.02010(9) Uani d 1 . .
    H H7 1.092893 0.794830 0.922535 0.024 Uiso calc 1 . .
    C C7A 0.88963(6) 0.61445(5) 0.91440(5) 0.01491(7) Uani d 1 . .
    C C8 0.59619(6) 0.20550(5) 0.73494(5) 0.01490(7) Uani d 1 . .
    H H8A 0.647569 0.133827 0.778009 0.018 Uiso calc 1 . .
    H H8B 0.482421 0.175752 0.739460 0.018 Uiso calc 1 . .
    C C9 0.58961(5) 0.18991(5) 0.59118(5) 0.01228(6) Uani d 1 . .
    C C10 0.51471(5) 0.18851(5) 0.37612(5) 0.01212(6) Uani d 1 . .
    C C11 0.54143(10) 0.18497(8) 0.12746(7) 0.02628(11) Uani d 1 . .
    H H11A 0.500730 0.200775 0.034712 0.039 Uiso calc 1 . .
    H H11B 0.545540 0.081470 0.127332 0.039 Uiso calc 1 . .
    H H11C 0.651920 0.258121 0.170908 0.039 Uiso calc 1 . .
    C C12 0.33320(5) 0.25713(5) 0.49752(5) 0.01169(6) Uani d 1 . .
    C C13 0.17638(6) 0.15400(5) 0.43243(6) 0.01604(7) Uani d 1 . .
    H H13 0.162422 0.059676 0.382357 0.019 Uiso calc 1 . .
    C C14 0.04025(6) 0.19174(6) 0.44212(6) 0.01850(8) Uani d 1 . .
    H H14 -0.067511 0.123172 0.397683 0.022 Uiso calc 1 . .
    C C15 0.06206(6) 0.32983(6) 0.51686(6) 0.01743(8) Uani d 1 . .
    H H15 -0.030950 0.354811 0.523584 0.021 Uiso calc 1 . .
    C C16 0.21950(6) 0.43126(6) 0.58166(5) 0.01627(7) Uani d 1 . .
    H H16 0.233522 0.525098 0.632575 0.020 Uiso calc 1 . .
    C C17 0.35680(6) 0.39572(5) 0.57216(5) 0.01364(7) Uani d 1 . .
    H H17 0.464502 0.464813 0.615821 0.016 Uiso calc 1 . .
loop_
    _atom_site_aniso_label
    _atom_site_aniso_U_11
    _atom_site_aniso_U_22
    _atom_site_aniso_U_33
    _atom_site_aniso_U_12
    _atom_site_aniso_U_13
    _atom_site_aniso_U_23
    S1 0.01412(5) 0.01676(5) 0.01501(5) 0.00285(4) 0.00577(4) 0.00253(4)
    S2 0.01817(5) 0.01874(5) 0.01337(5) 0.00661(4) 0.00344(4) 0.00346(4)
    N1 0.01107(13) 0.01546(14) 0.01739(16) 0.00585(11) 0.00320(12) 0.00174(12)
    N2 0.01163(13) 0.01526(14) 0.01706(16) 0.00536(11) 0.00506(12) 0.00130(12)
    N3 0.01422(14) 0.01645(15) 0.01332(15) 0.00367(12) 0.00428(12) 0.00227(12)
    N4 0.00944(12) 0.01239(13) 0.01242(14) 0.00476(10) 0.00313(10) 0.00170(10)
    C2 0.01226(15) 0.01421(15) 0.01189(15) 0.00350(12) 0.00266(12) 0.00293(12)
    C3A 0.01476(16) 0.01592(16) 0.01294(16) 0.00514(13) 0.00257(13) 0.00182(13)
    C4 0.0226(2) 0.0228(2) 0.01640(19) 0.00840(18) 0.00479(17) -0.00129(16)
    C5 0.0265(2) 0.0221(2) 0.0212(2) 0.00883(19) 0.00129(19) -0.00446(18)
    C6 0.0222(2) 0.01629(19) 0.0242(2) 0.00439(17) -0.00227(18) -0.00112(17)
    C7 0.01646(18) 0.01581(18) 0.0226(2) 0.00197(14) 0.00139(16) 0.00295(16)
    C7A 0.01367(16) 0.01456(16) 0.01459(17) 0.00406(13) 0.00200(13) 0.00291(13)
    C8 0.01522(16) 0.01389(15) 0.01334(16) 0.00301(13) 0.00283(13) 0.00258(12)
    C9 0.01024(14) 0.01221(14) 0.01353(16) 0.00399(11) 0.00216(12) 0.00169(12)
    C10 0.01095(14) 0.01190(14) 0.01336(16) 0.00363(11) 0.00398(12) 0.00119(12)
    C11 0.0363(3) 0.0289(3) 0.0200(2) 0.0127(2) 0.0159(2) 0.00653(19)
    C12 0.00982(13) 0.01180(14) 0.01430(16) 0.00444(11) 0.00418(12) 0.00211(12)
    C13 0.01030(14) 0.01344(16) 0.0229(2) 0.00391(12) 0.00377(14) -0.00030(14)
    C14 0.01035(15) 0.01583(17) 0.0290(2) 0.00453(13) 0.00582(15) 0.00189(16)
    C15 0.01381(16) 0.01674(17) 0.0259(2) 0.00773(14) 0.00937(16) 0.00506(15)
    C16 0.01628(17) 0.01471(16) 0.0206(2) 0.00720(14) 0.00803(15) 0.00189(14)
    C17 0.01255(15) 0.01250(15) 0.01612(17) 0.00444(12) 0.00489(13) 0.00105(12)
_geom_special_details
;
 All esds (except the esd in the dihedral angle between two l.s. planes)
 are estimated using the full covariance matrix.  The cell esds are taken
 into account individually in the estimation of esds in distances, angles
 and torsion angles; correlations between esds in cell parameters are only
 used when they are defined by crystal symmetry.  An approximate (isotropic)
 treatment of cell esds is used for estimating esds involving l.s. planes.
 Least-squares planes (x,y,z in crystal coordinates) and deviations from them
 (* indicates atom used to define plane)
 - 0.6560 (0.0019) x - 4.9080 (0.0018) y + 9.3027 (0.0011) z = 3.1483 (0.0010)
 * -0.0006 (0.0003)  C12
 *  0.0030 (0.0004)  C13
 * -0.0029 (0.0004)  C14
 *  0.0003 (0.0004)  C15
 *  0.0021 (0.0004)  C16
 * -0.0019 (0.0003)  C17
    0.0217 (0.0007)  N4
 Rms deviation of fitted atoms =   0.0021
 2.6765 (0.0019) x + 7.5840 (0.0013) y - 0.9757 (0.0024) z = 2.4430 (0.0013)
 Angle to previous plane (with approximate esd) = 63.863 ( 0.019 )
 * -0.0001 (0.0003)  N1
 *  0.0018 (0.0003)  N2
 *  0.0025 (0.0002)  N4
 * -0.0014 (0.0003)  C9
 * -0.0027 (0.0003)  C10
   -0.0058 (0.0008)  C8
   -0.0865 (0.0007)  C12
    0.0346 (0.0007)  S2
 Rms deviation of fitted atoms =   0.0019
 5.3893 (0.0012) x - 6.3624 (0.0008) y + 5.1564 (0.0013) z = 5.5973 (0.0010)
 Angle to previous plane (with approximate esd) = 76.957 ( 0.014 )
 * -0.0079 (0.0003)  S1
 *  0.0083 (0.0003)  C2
 * -0.0011 (0.0004)  N3
 *  0.0009 (0.0004)  C3A
 * -0.0081 (0.0005)  C4
 *  0.0025 (0.0005)  C5
 *  0.0038 (0.0005)  C6
 * -0.0013 (0.0004)  C7
 *  0.0028 (0.0004)  C7A
    0.0979 (0.0006)  C8
 Rms deviation of fitted atoms =   0.0050
;
loop_
    _geom_bond_atom_site_label_1
    _geom_bond_atom_site_label_2
    _geom_bond_site_symmetry_2
    _geom_bond_distance
    _geom_bond_publ_flag
    S1 C7A . 1.7334(5) y
    S1 C2 . 1.7503(5) y
    S2 C10 . 1.7418(5) y
    S2 C11 . 1.8063(6) y
    N1 C9 . 1.3094(6) y
    N1 N2 . 1.3968(6) y
    N2 C10 . 1.3150(6) y
    N3 C2 . 1.2973(6) y
    N3 C3A . 1.3905(7) y
    N4 C10 . 1.3716(6) y
    N4 C9 . 1.3754(6) y
    N4 C12 . 1.4330(5) ?
    C2 C8 . 1.5050(7) ?
    C3A C4 . 1.3997(7) ?
    C3A C7A . 1.4084(7) ?
    C4 C5 . 1.3873(9) ?
    C5 C6 . 1.4023(10) ?
    C6 C7 . 1.3912(9) ?
    C7 C7A . 1.3994(7) ?
    C8 C9 . 1.4887(7) ?
    C12 C17 . 1.3928(6) ?
    C12 C13 . 1.3940(6) ?
    C13 C14 . 1.3955(7) ?
    C14 C15 . 1.3939(7) ?
    C15 C16 . 1.3917(7) ?
    C16 C17 . 1.3948(6) ?
    C4 H4 . 0.9500 ?
    C5 H5 . 0.9500 ?
    C6 H6 . 0.9500 ?
    C7 H7 . 0.9500 ?
    C8 H8A . 0.9900 ?
    C8 H8B . 0.9900 ?
    C11 H11A . 0.9800 ?
    C11 H11B . 0.9800 ?
    C11 H11C . 0.9800 ?
    C13 H13 . 0.9500 ?
    C14 H14 . 0.9500 ?
    C15 H15 . 0.9500 ?
    C16 H16 . 0.9500 ?
    C17 H17 . 0.9500 ?
loop_
    _geom_angle_atom_site_label_1
    _geom_angle_atom_site_label_2
    _geom_angle_atom_site_label_3
    _geom_angle_site_symmetry_1
    _geom_angle_site_symmetry_3
    _geom_angle
    _geom_angle_publ_flag
    C7A S1 C2 . . 88.86(2) y
    C10 S2 C11 . . 98.33(3) y
    C9 N1 N2 . . 107.60(4) y
    C10 N2 N1 . . 106.63(4) y
    C2 N3 C3A . . 110.40(4) y
    C10 N4 C9 . . 104.30(4) y
    C10 N4 C12 . . 127.66(4) ?
    C9 N4 C12 . . 127.84(4) ?
    N3 C2 C8 . . 122.28(4) ?
    N3 C2 S1 . . 116.30(4) y
    C8 C2 S1 . . 121.35(3) ?
    N3 C3A C4 . . 124.68(5) ?
    N3 C3A C7A . . 115.00(4) ?
    C4 C3A C7A . . 120.32(5) ?
    C5 C4 C3A . . 118.40(6) ?
    C4 C5 C6 . . 121.08(6) ?
    C7 C6 C5 . . 121.24(5) ?
    C6 C7 C7A . . 117.76(5) ?
    C7 C7A C3A . . 121.20(5) ?
    C7 C7A S1 . . 129.37(4) ?
    C3A C7A S1 . . 109.43(3) ?
    C9 C8 C2 . . 114.28(4) y
    N1 C9 N4 . . 110.51(4) y
    N1 C9 C8 . . 124.86(4) ?
    N4 C9 C8 . . 124.63(4) ?
    N2 C10 N4 . . 110.97(4) y
    N2 C10 S2 . . 126.93(4) ?
    N4 C10 S2 . . 122.07(3) ?
    C17 C12 C13 . . 121.63(4) ?
    C17 C12 N4 . . 119.25(4) ?
    C13 C12 N4 . . 119.12(4) ?
    C12 C13 C14 . . 118.84(4) ?
    C15 C14 C13 . . 120.14(5) ?
    C16 C15 C14 . . 120.28(4) ?
    C15 C16 C17 . . 120.28(4) ?
    C12 C17 C16 . . 118.83(4) ?
    C5 C4 H4 . . 120.8 ?
    C3A C4 H4 . . 120.8 ?
    C4 C5 H5 . . 119.5 ?
    C6 C5 H5 . . 119.5 ?
    C7 C6 H6 . . 119.4 ?
    C5 C6 H6 . . 119.4 ?
    C6 C7 H7 . . 121.1 ?
    C7A C7 H7 . . 121.1 ?
    C9 C8 H8A . . 108.7 ?
    C2 C8 H8A . . 108.7 ?
    C9 C8 H8B . . 108.7 ?
    C2 C8 H8B . . 108.7 ?
    H8A C8 H8B . . 107.6 ?
    S2 C11 H11A . . 109.5 ?
    S2 C11 H11B . . 109.5 ?
    H11A C11 H11B . . 109.5 ?
    S2 C11 H11C . . 109.5 ?
    H11A C11 H11C . . 109.5 ?
    H11B C11 H11C . . 109.5 ?
    C12 C13 H13 . . 120.6 ?
    C14 C13 H13 . . 120.6 ?
    C15 C14 H14 . . 119.9 ?
    C13 C14 H14 . . 119.9 ?
    C16 C15 H15 . . 119.9 ?
    C14 C15 H15 . . 119.9 ?
    C15 C16 H16 . . 119.9 ?
    C17 C16 H16 . . 119.9 ?
    C12 C17 H17 . . 120.6 ?
    C16 C17 H17 . . 120.6 ?
loop_
    _geom_torsion_atom_site_label_1
    _geom_torsion_atom_site_label_2
    _geom_torsion_atom_site_label_3
    _geom_torsion_atom_site_label_4
    _geom_torsion_site_symmetry_1
    _geom_torsion_site_symmetry_2
    _geom_torsion_site_symmetry_3
    _geom_torsion_site_symmetry_4
    _geom_torsion
    _geom_torsion_publ_flag
    C9 N1 N2 C10 . . . . -0.19(5) ?
    C3A N3 C2 C8 . . . . 175.98(4) ?
    C3A N3 C2 S1 . . . . -1.04(5) ?
    C7A S1 C2 N3 . . . . 1.07(4) ?
    C7A S1 C2 C8 . . . . -175.98(4) ?
    C2 N3 C3A C4 . . . . 179.97(5) ?
    C2 N3 C3A C7A . . . . 0.43(6) ?
    N3 C3A C4 C5 . . . . 179.66(5) ?
    C7A C3A C4 C5 . . . . -0.82(8) ?
    C3A C4 C5 C6 . . . . 0.86(9) ?
    C4 C5 C6 C7 . . . . -0.20(10) ?
    C5 C6 C7 C7A . . . . -0.49(9) ?
    C6 C7 C7A C3A . . . . 0.52(8) ?
    C6 C7 C7A S1 . . . . 179.73(4) ?
    N3 C3A C7A C7 . . . . 179.70(5) ?
    C4 C3A C7A C7 . . . . 0.13(8) ?
    N3 C3A C7A S1 . . . . 0.35(5) ?
    C4 C3A C7A S1 . . . . -179.22(4) ?
    C2 S1 C7A C7 . . . . 179.99(5) ?
    C2 S1 C7A C3A . . . . -0.73(4) ?
    N3 C2 C8 C9 . . . . 149.86(5) ?
    S1 C2 C8 C9 . . . . -33.27(6) ?
    N2 N1 C9 N4 . . . . -0.13(5) ?
    N2 N1 C9 C8 . . . . 179.90(4) ?
    C10 N4 C9 N1 . . . . 0.39(5) ?
    C12 N4 C9 N1 . . . . 175.49(4) ?
    C10 N4 C9 C8 . . . . -179.64(4) ?
    C12 N4 C9 C8 . . . . -4.54(7) ?
    C2 C8 C9 N1 . . . . 93.15(6) ?
    C2 C8 C9 N4 . . . . -86.82(5) ?
    N1 N2 C10 N4 . . . . 0.44(5) ?
    N1 N2 C10 S2 . . . . 178.46(3) ?
    C9 N4 C10 N2 . . . . -0.51(5) ?
    C12 N4 C10 N2 . . . . -175.63(4) ?
    C9 N4 C10 S2 . . . . -178.64(3) ?
    C12 N4 C10 S2 . . . . 6.24(6) ?
    C11 S2 C10 N2 . . . . -6.70(5) ?
    C11 S2 C10 N4 . . . . 171.12(4) ?
    C10 N4 C12 C17 . . . . -119.71(5) ?
    C9 N4 C12 C17 . . . . 66.28(6) ?
    C10 N4 C12 C13 . . . . 61.39(6) ?
    C9 N4 C12 C13 . . . . -112.62(5) ?
    C17 C12 C13 C14 . . . . 0.38(8) ?
    N4 C12 C13 C14 . . . . 179.25(5) ?
    C12 C13 C14 C15 . . . . -0.59(8) ?
    C13 C14 C15 C16 . . . . 0.35(9) ?
    C14 C15 C16 C17 . . . . 0.12(8) ?
    C13 C12 C17 C16 . . . . 0.08(7) ?
    N4 C12 C17 C16 . . . . -178.79(4) ?
    C15 C16 C17 C12 . . . . -0.33(7) ?
loop_
    _geom_hbond_atom_site_label_D
    _geom_hbond_atom_site_label_H
    _geom_hbond_atom_site_label_A
    _geom_hbond_site_symmetry_A
    _geom_hbond_distance_DH
    _geom_hbond_distance_HA
    _geom_hbond_distance_DA
    _geom_hbond_angle_DHA
    _geom_hbond_publ_flag
    C11 H11A N3 1_554 0.98 2.68 3.3610(8) 126.8 yes
    C13 H13 N1 2_656 0.95 2.68 3.3609(6) 128.9 yes
    C14 H14 N2 1_455 0.95 2.67 3.3431(6) 128.6 yes
_shelx_space_group_comment
;
The symmetry employed for this shelxl refinement is uniquely defined
by the following loop, which should always be used as a source of
symmetry information in preference to the above space-group names.
They are only intended as comments.
;
_shelx_estimated_absorpt_T_min     0.945
_shelx_estimated_absorpt_T_max     0.967
_shelx_hkl_file
;
   0   0  -1 1966.93 59.4396  16
   0   0  -1 1915.24 59.4790  24
   0   0   2 6022.13 223.400   7
   0   0   2 6970.15 223.532   6
   0   0   2 6573.29 223.617  30
   0   0  -2 6504.39 223.670  30
   0   0   2 8718.79 223.507  23
   0   0  -2 8703.44 223.836  25
   0   0   2 7416.29 223.827  24
   0   0  -2 7499.28 223.906  24
   0   0  -2 7350.78 223.773  11
   0   0   2 6901.36 223.674  11
   0   0   2 7248.40 223.372  21
   0   0   2 7336.91 223.378  22
   0   0  -2 7601.57 223.888  17
   0   0   2 7496.64 223.908  18
   0   0   2 7461.75 223.756  16
   0   0   2 7525.95 223.443  19
   0   0   2 6822.07 223.729  17
   0   0   2 7376.83 223.594  13
   0   0   3 15564.1 462.392   7
   0   0   3 14759.5 462.436   6
   0   0   3 16009.0 462.408   8
   0   0  -3 13245.4 462.661  30
   0   0   3 13542.1 462.537  30
   0   0  -3 15160.9 463.010  24
   0   0  -3 18105.5 462.467  23
   0   0   3 13797.2 462.211  23
   0   0  -3 17571.7 462.883  25
   0   0   3 15087.5 462.888  24
   0   0   3 15753.0 462.859  10
   0   0   3 14296.4 462.629  11
   0   0  -3 14966.5 462.801  11
   0   0   3 15301.7 462.210  22
   0   0   3 15085.9 462.006  20
   0   0  -3 15723.6 462.201  22
   0   0  -3 14938.1 462.009  20
   0   0  -3 15192.6 462.177  21
   0   0   3 15390.6 462.219  21
   0   0   3 14678.3 462.757  17
   0   0   3 15533.6 462.769  16
   0   0   3 15783.5 463.033  18
   0   0   3 15775.6 462.302  19
   0   0  -3 15826.7 463.034  17
   0   0   3 15093.1 462.532  13
   0   0  -3 14995.1 462.465  13
   0   0   3 13889.8 462.553  14
   0   0   4 1196.32 38.0876  13
   0   0   4 1356.18 38.3817  14
   0   0   4 1207.67 38.5153  24
   0   0   4 1186.66 37.7200  23
   0   0  -4 985.944 37.6740  23
   0   0  -4 1214.39 38.4875  11
   0   0   4 1252.93 38.4760  10
   0   0  -4 1200.86 37.6046  21
   0   0   4 1251.86 37.6868  22
   0   0  -4 1187.49 37.3714  20
   0   0   4 1201.31 37.6643  21
   0   0   4 1181.47 37.3681  20
   0   0  -4 1203.67 37.6153  22
   0   0   4 1251.15 38.4889  17
   0   0   4 1224.91 38.3425  16
   0   0  -4 1365.01 38.8927  17
   0   0   4 1213.87 37.7356  19
   0   0   4 1202.72 38.7189  18
   0   0  -4 1076.41 37.9433   6
   0   0   4 1203.96 37.8680   8
   0   0   4 1189.55 37.9801   6
   0   0   4 1407.15 38.0059   7
   0   0   5 2203.02 65.4067  14
   0   0   5 2055.95 65.2487  13
   0   0  -5 2004.77 64.8636  23
   0   0   5 2300.08 64.8244  23
   0   0  -5 2320.24 65.8068  25
   0   0  -5 2135.49 65.8098  11
   0   0   5 2102.21 65.1834   9
   0   0   5 2042.53 64.6502  21
   0   0   5 2146.90 64.6935  22
   0   0  -5 2059.31 64.2601  20
   0   0   5 2099.89 64.2687  20
   0   0  -5 2004.58 64.5586  22
   0   0  -5 2085.65 65.7780  16
   0   0   5 2095.58 64.7183  19
   0   0  -5 2347.46 66.2764  17
   0   0   5 2140.14 66.1637  18
   0   0   5 2108.21 65.4935  16
   0   0   5 1735.03 64.6798   7
   0   0  -5 2163.50 65.2434   6
   0   0   5 2118.12 64.9252   8
   0   0   5 2108.34 65.0924   6
   0   0  -6 6431.09 186.350   6
   0   0   6 7006.05 186.030   7
   0   0   6 5837.48 185.813   8
   0   0   6 5987.66 185.535  27
   0   0  -6 6622.84 186.006  23
   0   0  -6 6485.74 186.919  25
   0   0   6 6339.30 185.672  23
   0   0  -6 5619.14 186.805  11
   0   0  -6 5702.35 184.992  20
   0   0   6 5597.77 185.519  21
   0   0   6 5839.65 185.557  22
   0   0  -6 6091.20 187.032  16
   0   0   6 5921.08 185.561  19
   0   0   6 6017.31 187.306  18
   0   0  -6 6504.05 187.489  17
   0   0   6 6137.46 186.305  13
   0   0   7 2539.87 81.1853   8
   0   0  -7 2879.83 81.8885   6
   0   0   7 2542.35 80.7781  27
   0   0   7 2588.24 80.4688  29
   0   0  -7 2743.95 82.5238  25
   0   0  -7 2930.35 81.4455  23
   0   0  -7 2295.29 82.2225  11
   0   0   7 2522.19 80.8830  22
   0   0   7 2437.68 80.8374  21
   0   0  -7 2574.96 82.6222  16
   0   0   7 2655.18 80.8676  19
   0   0   7 2562.77 82.8966  18
   0   0  -7 3011.48 83.4745  17
   0   0   7 2612.89 81.7251  13
   0   0  -8 2.19289 1.95307   6
   0   0   8 1.69783 1.66728   8
   0   0   8-0.29419 1.50871  27
   0   0   8-0.43922 1.24174  29
   0   0  -8-1.17559 1.76622  23
   0   0  -8 0.97141 2.31292  25
   0   0  -8 1.05565 2.31986  11
   0   0   8 1.77968 1.53557  21
   0   0   8 0.65232 1.45291  22
   0   0  -8-0.39444 2.52390  17
   0   0  -8 2.45632 2.47536  16
   0   0   8 0.38572 2.57948  18
   0   0   8 0.99932 2.04145  13
   0   0   9 1082.19 34.7087   8
   0   0  -9 1005.96 35.2499   6
   0   0   9 1072.71 33.6985  29
   0   0  -9 877.130 35.7907  25
   0   0   9 1099.30 34.4885  22
   0   0   9 1079.89 34.4064  21
   0   0   9 1123.26 35.6154  13
   0   0  -9 1089.87 36.8100  16
   0   0   9 1079.87 37.1951  18
   0   0  -9 1222.75 37.8921  17
   0   0  -9 1033.03 36.6106  11
   0   0  10 729.013 24.1746   8
   0   0 -10 747.510 25.2116   6
   0   0  10 724.077 23.0874  29
   0   0 -10 714.374 26.5671  11
   0   0  10 689.539 23.9394  22
   0   0  10 717.964 23.9531  21
   0   0 -10 753.123 26.7675  16
   0   0  10 703.249 26.9512  18
   0   0 -10 681.355 26.8864  17
   0   0  10 716.676 25.1036  13
   0   0 -11 1101.34 35.4487   6
   0   0  11 1043.45 34.0463   8
   0   0  11 1045.68 32.7938  29
   0   0 -11 1054.09 38.0742  24
   0   0  11 1014.62 33.8587  21
   0   0  11 994.304 33.9315  22
   0   0  11 1012.46 37.3356  18
   0   0 -11 1025.23 37.8361  17
   0   0 -11 1000.85 36.8393  16
   0   0  11 1056.38 35.4330  13
   0   0  12 1.52304 3.11291  13
   0   0 -12 8.18562 4.59487  24
   0   0 -12-0.58610 3.97562  11
   0   0  12 5.97816 2.32022  22
   0   0  12 1.92753 2.23156  21
   0   0 -12 2.24384 3.56311  16
   0   0 -12 0.65658 3.93550  17
   0   0  12 8.01138 4.45704  18
   0   0  12 3.60288 2.18253   8
   0   0 -12 3.67924 2.93637   6
   0   0 -13 34.6716 6.07879  24
   0   0  13 29.3783 4.38939  13
   0   0 -13 24.5502 5.40405  11
   0   0 -13 35.5325 6.07559  17
   0   0  13 26.8386 5.47880  18
   0   0 -13 37.8163 5.69604  16
   0   0 -13 25.4737 3.97554   6
   0   0 -14 778.691 32.8463  24
   0   0  14 809.432 29.4093  13
   0   0 -14 774.282 31.2213  16
   0   0  14 826.268 32.2767  18
   0   0 -14 864.528 33.3251  17
   0   0 -14 794.126 29.1362   6
   0   0 -15 86.0471 9.36504  24
   0   0 -15 75.7748 6.31077   6
   0   0 -15 70.2921 8.28654  11
   0   0 -15 88.9141 8.06636  16
   0   0 -15 87.9175 9.14487  17
   0   0  15 99.9326 9.27124  18
   0   0  15 86.8142 9.44675   5
   0   0 -16 339.304 16.8758  11
   0   0 -16 314.676 16.0080  16
   0   0  16 306.357 16.4236  18
   0   0 -16 284.260 17.0786  17
   0   0  16 284.473 17.2482   5
   0   0 -16 268.297 16.8750  24
   0   0  17 169.347 13.7562  15
   0   0 -17 179.729 13.2044  17
   0   0 -17 149.511 11.3010  16
   0   0  17 167.603 12.1242  18
   0   0  17 142.517 12.9450   5
   0   0 -17 153.677 13.1145  24
   0   0 -18-5.93295 6.70760  24
   0   0  18 9.90587 8.19646  15
   0   0 -18 9.31396 5.24549  16
   0   0 -18 15.5708 7.28867  17
   0   0  18 3.99306 7.22022   5
   0   1 -18 14.2259 6.21488  11
   0  -1  18 19.2757 7.73910   5
   0  -1  18 17.4799 6.84992  18
   0   1 -18 13.6772 5.16737  16
   0   1 -18 13.5937 6.73670  17
   0   1 -18 25.0056 7.33838  24
   0   1 -17 6.58915 6.10191  11
   0  -1  17 5.93542 7.24234   5
   0  -1  17 7.86053 6.50694  18
   0   1 -17 8.58062 4.92001  16
   0   1 -17 9.44927 6.66997  17
   0   1 -17 8.49565 6.66316  24
   0   1 -16 14.3877 6.59646  17
   0  -1  16 16.1627 6.42201  18
   0   1 -16 11.7149 5.16076  16
   0   1 -16 19.8239 5.92222  11
   0   1 -16 16.2848 6.43930  24
   0   1 -15 339.389 17.1044  11
   0   1 -15 358.841 18.1539  24
   0   1 -15 297.281 17.2407  17
   0   1 -15 323.835 15.8280  16
   0  -1  15 307.444 17.0312  18
   0  -1  15 327.462 14.8765  13
   0   1 -14 1.38887 4.77302  11
   0   1 -14 0.78882 4.72654  24
   0   1 -14-1.56232 5.14986  17
   0  -1  14-3.06673 5.26959  18
   0   1 -14 4.15159 4.31406  16
   0  -1  14-2.90099 3.87548  13
   0  -1  13 392.341 16.7710  13
   0   1 -13 407.250 19.1404  24
   0   1 -13 469.413 19.0751  11
   0   1 -13 419.530 19.2061  17
   0   1 -13 409.874 17.7430  16
   0  -1  13 422.015 19.2828  18
   0   1 -13 377.758 15.5982   6
   0  -1  12 342.300 13.5777   8
   0   1 -12 355.534 14.0937   6
   0  -1  12 361.567 12.7020  29
   0   1 -12 310.636 15.5526  25
   0   1 -12 357.644 17.2795  24
   0   1 -12 401.325 16.9928  11
   0  -1  12 362.237 13.8123  22
   0  -1  12 358.063 13.6570  21
   0   1 -12 351.823 17.0480  17
   0   1 -12 356.536 15.8798  16
   0  -1  12 417.319 17.9231  18
   0  -1  12 399.208 15.5199  13
   0   1 -11 721.287 25.7921   6
   0  -1  11 785.472 25.7429   8
   0  -1  11 761.294 24.7395  29
   0   1 -11 754.921 28.8560  24
   0   1 -11 815.418 28.5065  11
   0  -1  11 740.560 25.5621  21
   0  -1  11 777.589 25.7563  22
   0   1 -11 794.322 27.7830  16
   0  -1  11 728.951 28.8206  18
   0   1 -11 776.927 29.0195  17
   0  -1  11 788.294 27.1246  13
   0  -1  10 192.834 8.49793   8
   0   1 -10 214.617 8.75327   6
   0  -1  10 200.742 7.80840  29
   0   1 -10 161.708 9.39260  25
   0   1 -10 199.631 10.6194  24
   0   1 -10 232.448 10.7154  11
   0  -1  10 188.657 8.39725  22
   0  -1  10 200.730 8.40653  21
   0   1 -10 193.390 9.74580  16
   0   1 -10 179.815 10.2359  17
   0  -1  10 189.039 10.6240  18
   0  -1  10 218.097 9.67413  13
   0   1  -9 48.8688 3.53889   6
   0  -1   9 39.1220 3.35158   8
   0  -1   9 41.5772 2.53699  27
   0   1  -9 38.1223 3.98662  25
   0   1  -9 42.2497 4.79245  24
   0   1  -9 57.5100 4.79750  11
   0  -1   9 39.3615 3.24059  22
   0  -1   9 42.4136 3.33775  21
   0  -1   9 44.6342 5.26479  18
   0   1  -9 45.6649 4.27925  16
   0   1  -9 39.1993 4.48214  17
   0  -1   9 50.4246 4.25332  13
   0   1  -8 6.34409 1.93381   6
   0  -1   8 7.80675 2.04278   8
   0  -1   8 4.79123 1.25854  27
   0   1  -8 1.86491 2.04058  25
   0   1  -8 6.17917 2.74622  24
   0   1  -8 5.88842 2.41766  11
   0   1  -8 5.36565 1.72988  22
   0  -1   8 6.61308 1.84814  22
   0   1  -8 4.37096 1.61453  21
   0  -1   8 4.74045 1.83524  21
   0   1  -8 4.99580 2.78331  17
   0   1  -8 8.02532 2.41810  16
   0  -1   8 5.34773 2.86939  18
   0  -1   8 4.57383 2.31932  13
   0  -1   7 1335.55 42.7136   6
   0  -1   7 1385.89 43.2018   8
   0   1  -7 1510.38 43.0760   6
   0  -1   7 1365.27 42.0114  27
   0   1  -7 1185.06 43.5253  25
   0  -1   7 1373.60 42.4076  23
   0   1  -7 1281.62 44.0829  11
   0  -1   7 1382.67 42.8794   9
   0   1  -7 1286.05 41.4821  20
   0  -1   7 1348.65 42.9031  21
   0   1  -7 1396.75 42.5419  21
   0   1  -7 1449.09 42.5959  22
   0  -1   7 1339.53 42.9248  22
   0  -1   7 1331.44 44.7865  18
   0   1  -7 1401.38 43.9540  16
   0   1  -7 1347.98 44.4545  17
   0  -1   7 1338.24 43.7375  13
   0  -1   6 4279.47 109.834   7
   0   1  -6 3974.05 109.538   6
   0  -1   6 3538.78 109.272   6
   0  -1   6 3525.66 109.727   8
   0  -1   6 3480.85 108.660  27
   0   1  -6 3127.18 110.002  25
   0  -1   6 3818.29 109.113  23
   0  -1   6 3564.77 109.389   9
   0   1  -6 3566.96 110.522  11
   0   1  -6 3524.39 109.165  21
   0   1  -6 3572.90 109.196  22
   0   1  -6 3334.89 108.336  20
   0  -1   6 3454.72 109.499  21
   0  -1   6 3376.80 109.482  22
   0  -1   6 3419.30 111.033  18
   0   1  -6 3791.00 110.988  17
   0   1  -6 3628.48 110.237  16
   0  -1   6 3602.50 109.506  19
   0  -1   6 3478.84 110.175  13
   0  -1   5 57.3987 3.33319   8
   0  -1   5 70.4119 3.12558   6
   0  -1   5 49.9958 3.20896   7
   0   1  -5 69.5519 3.14500   6
   0  -1   5 61.3074 3.69355  26
   0   1  -5 69.8734 3.83451  30
   0  -1   5 59.7650 2.54611  27
   0   1  -5 51.1013 3.46300  25
   0  -1   5 69.4406 2.96097  23
   0   1  -5 68.5151 4.03883  11
   0  -1   5 63.1494 3.10293   9
   0   1  -5 65.0682 3.06185  21
   0  -1   5 62.0299 3.27010  21
   0   1  -5 55.1726 2.37298  20
   0   1  -5 61.9152 3.01544  22
   0  -1   5 61.6277 3.24443  22
   0   1  -5 66.2442 3.63415  16
   0  -1   5 67.9408 3.37487  19
   0  -1   5 61.0383 3.52793  16
   0  -1   5 60.6715 4.17076  18
   0   1  -5 72.4926 4.16817  17
   0  -1   5 58.5119 3.64695  13
   0   1  -4 2047.45 62.8588   8
   0  -1   4 2060.99 62.5129   6
   0  -1   4 2041.14 63.0219   8
   0   1  -4 2156.77 62.5665   6
   0   1  -4 1967.14 62.0813   4
   0   1  -4 1972.72 62.0572   3
   0  -1   4 2031.77 62.0271   2
   0   1  -4 1696.47 62.9960  30
   0  -1   4 2035.65 63.1589  26
   0  -1   4 2057.08 63.2358  24
   0   1  -4 2061.46 63.2269  25
   0  -1   4 2329.07 62.5610  23
   0   1  -4 1850.20 63.2235  11
   0  -1   4 2056.01 62.6225   9
   0  -1   4 2044.90 62.8683  21
   0   1  -4 2091.96 62.6794  22
   0   1  -4 1941.99 62.0564  20
   0  -1   4 2002.82 62.8470  22
   0   1  -4 2091.18 62.6692  21
   0  -1   4 1939.85 63.3030  17
   0  -1   4 2043.91 62.9070  16
   0   1  -4 2160.40 63.6431  17
   0  -1   4 2055.62 63.8463  18
   0   1  -4 2041.83 63.0503  16
   0  -1   4 2014.55 63.2796  13
   0  -1   4 2244.46 63.7549  12
   0   1  -3 8.95942 0.89564   6
   0  -1   3 7.68614 1.19733   8
   0  -1   3 9.49769 0.92398   6
   0   1  -3 10.6514 1.33973   8
   0  -1   3 9.34465 0.81073   2
   0  -1   3 8.74309 0.77127   4
   0   1  -3 9.63368 0.84167   3
   0   1  -3 11.5973 0.87854   4
   0   1  -3 6.25106 1.16878  30
   0  -1   3 10.1988 1.40808  24
   0  -1   3 7.18830 0.94823  23
   0  -1   3 6.91138 1.36253  26
   0   1  -3 12.2996 1.44169  25
   0   1  -3 11.7911 1.58233  11
   0  -1   3 9.52023 0.98513   9
   0  -1   3 9.52268 1.80073  12
   0  -1   3 13.7796 1.63343  11
   0   1  -3 7.94906 1.14765  21
   0  -1   3 10.1086 1.25904  21
   0   1  -3 9.94165 1.19538  22
   0  -1   3 10.6018 1.30078  22
   0   1  -3 8.95741 1.59369  17
   0   1  -3 8.87363 1.21943  16
   0  -1   3 11.8359 1.84480  18
   0  -1   3 7.50219 1.52987  17
   0  -1   3 12.0170 1.51395  13
   0  -1   3 7.45212 1.19671  16
   0  -1   2 61.6104 2.74765   8
   0  -1   2 59.8950 2.36981   4
   0   1  -2 69.8746 2.70730  30
   0   1  -2 63.3798 2.73465  25
   0  -1   2 62.5117 2.70773  26
   0   1  -2 71.0503 2.98219  11
   0  -1   2 59.8875 2.90013  11
   0  -1   2 62.8776 2.29289   9
   0  -1   2 66.1465 2.76501  21
   0  -1   2 56.7762 2.69352  22
   0  -1   2 64.3125 2.97192  17
   0  -1   2 61.7383 3.09111  18
   0   1  -2 57.5127 2.88884  17
   0  -1   2 59.1863 2.44507  16
   0  -1   2 64.9217 2.88038  13
   0  -1   2 61.9284 3.04519  12
   0  -1   1 3095.71 93.1708   8
   0   1  -1 3132.43 93.1435   8
   0  -1   1 3118.59 92.9840   4
   0   1  -1 2722.84 92.8596  30
   0  -1   1 3015.69 92.9665  26
   0   1  -1 3232.84 93.0898  25
   0   1  -1 3072.91 93.1158  21
   0  -1   1 2910.32 93.1767  22
   0  -1   1 3068.36 93.1780  21
   0   1  -1 3175.20 93.1452  22
   0  -1   1 3083.04 93.1667  18
   0   1  -1 3130.34 93.1379  18
   0  -1   1 3076.54 93.2171  12
   0   1  -1 3028.87 93.2425  12
   0  -1   1 3037.20 93.2385  15
   0   1   0 4007.57 126.268  15
   0  -1   0 4236.46 126.281  12
   0   1   0 4275.73 126.334  12
   0  -1   0 4192.69 126.262  15
   0  -1   0 4166.49 126.181  23
   0  -1   0 3997.64 126.170   8
   0   1   0 4077.09 126.218  21
   0   1   0 3962.56 126.223  22
   0  -1   0 4112.30 126.264  21
   0   1   0 3990.44 126.149   8
   0  -1   0 4237.18 126.234   5
   0   1   0 4105.88 126.085   6
   0  -1   0 4264.03 126.108   6
   0   1   0 4366.13 126.270   5
   0  -1   0 4084.29 126.135   4
   0   1   0 4171.84 126.176   4
   0  -1  -1 6188.10 181.198   6
   0   1   1 5682.90 180.922   7
   0   1   1 6008.44 181.141   5
   0   1   1 5608.82 181.108   6
   0   1   1 5898.38 180.905   3
   0   1   1 5924.51 180.934   4
   0   1   1 6062.69 180.867  28
   0   1   1 5844.20 181.157  24
   0  -1  -1 5440.92 181.033  23
   0  -1  -1 5770.88 181.179  24
   0   1   1 5245.72 180.998  23
   0   1   1 6375.63 180.913   8
   0   1   1 5875.17 181.082  20
   0   1   1 5883.57 180.995  21
   0  -1  -1 6135.79 181.194  17
   0   1   1 5725.27 181.095  17
   0  -1  -1 6058.90 181.214  16
   0   1   1 5868.65 181.153  16
   0   1   1 6751.13 180.923  14
   0  -1  -1 6106.08 181.178  15
   0   1   1 6120.44 181.247  15
   0   1   2 1047.44 32.4088   6
   0   1   2 929.522 32.0141   7
   0  -1  -2 957.354 32.3821   6
   0  -1  -2 1006.98 31.8659   4
   0   1   2 1035.73 31.9314   4
   0   1   2 1029.82 31.9041   3
   0   1   2 1036.18 32.2341  28
   0   1   2 924.739 32.1879  25
   0   1   2 1155.41 32.3095  23
   0   1   2 1148.75 32.6340  24
   0  -1  -2 1047.78 32.6548  24
   0  -1  -2 876.896 32.2787  11
   0   1   2 1049.37 32.2160  20
   0   1   2 1013.46 32.1654  18
   0  -1  -2 1049.98 32.6456  16
   0  -1  -2 1107.16 32.6346  17
   0   1   2 1099.57 32.5775  16
   0   1   2 982.577 32.3862  17
   0   1   2 1016.75 32.0998  14
   0  -1  -2 1044.65 31.8420  13
   0   1   2 1074.93 31.8836  13
   0  -1  -3 276.913 9.10371   7
   0   1   3 257.058 9.29352   6
   0   1   3 261.701 8.97421   7
   0   1   3 271.847 8.58579   3
   0  -1  -3 272.864 8.53051   4
   0  -1  -3 273.344 8.55217   2
   0   1   3 282.283 8.63236   4
   0   1   3 257.582 8.47113  29
   0   1   3 264.337 9.29738  28
   0   1   3 222.026 9.14289  30
   0  -1  -3 293.387 9.89091  24
   0   1   3 275.170 9.59086  24
   0   1   3 263.292 9.08736  23
   0   1   3 228.199 9.09600  25
   0  -1  -3 275.939 9.55196  11
   0   1   3 260.166 9.33121  10
   0   1   3 269.999 9.34710  11
   0   1   3 262.627 9.02080  20
   0  -1  -3 263.809 8.94366  20
   0   1   3 244.807 9.38253  17
   0   1   3 261.322 9.28229  18
   0   1   3 274.955 8.51885  19
   0   1   3 286.791 9.61007  16
   0  -1  -3 269.337 9.64661  17
   0  -1  -3 267.991 9.71628  16
   0  -1  -3 232.934 9.07114  14
   0   1   3 284.358 8.86140  13
   0  -1  -3 268.175 8.80104  13
   0   1   3 293.663 9.17450  14
   0   1   4 74.8771 3.87845   6
   0   1   4 96.4143 3.67617   7
   0  -1  -4 69.8354 3.63157   7
   0   1   4 77.8705 2.92407   4
   0  -1  -4 83.8802 2.87092   2
   0   1   4 77.4466 2.91259   3
   0   1   4 86.1219 4.12230  28
   0   1   4 84.5201 2.98967  29
   0   1   4 68.4760 3.87329  30
   0  -1  -4 97.6886 4.73070  24
   0   1   4 70.3836 3.79687  25
   0   1   4 89.8708 3.74454  23
   0  -1  -4 81.7140 3.77922  23
   0   1   4 85.5428 4.36206  24
   0   1   4 79.4130 4.10450  10
   0  -1  -4 105.794 4.49528  11
   0   1   4 83.5587 3.32828  22
   0   1   4 71.7219 3.44849  20
   0   1   4 80.5285 3.30809  21
   0  -1  -4 80.1400 3.46124  20
   0   1   4 81.5326 4.25976  16
   0   1   4 79.3193 4.05911  18
   0   1   4 86.3773 3.14786  19
   0  -1  -4 74.6324 4.26875  17
   0  -1  -4 77.1060 3.46275  13
   0   1   4 84.8614 3.84101  14
   0   1   4 84.7306 3.53852  13
   0   1   5 195.743 7.70875   7
   0  -1  -5 205.258 8.45541   6
   0  -1  -5 227.815 8.16704   7
   0   1   5 219.673 7.14444  29
   0   1   5 214.421 7.93331  23
   0  -1  -5 168.732 8.22027  25
   0  -1  -5 230.952 9.30103  24
   0  -1  -5 237.798 8.21382  23
   0  -1  -5 221.271 8.78470  11
   0  -1  -5 215.362 7.62569  20
   0   1   5 210.156 7.51231  22
   0   1   5 211.645 7.69230  20
   0   1   5 210.438 7.51826  21
   0  -1  -5 247.809 9.28195  17
   0   1   5 216.086 8.66337  18
   0   1   5 211.855 7.36127  19
   0   1   5 243.954 8.30197  14
   0   1   5 223.079 7.91721  13
   0  -1  -6 751.095 29.8633   7
   0   1   6 1032.56 29.9393   7
   0  -1  -6 1012.52 30.8947   6
   0   1   6 961.958 30.0292  27
   0   1   6 933.702 28.9760  29
   0  -1  -6 959.264 31.7100  24
   0  -1  -6 882.214 30.0965  23
   0   1   6 898.673 29.4982  20
   0   1   6 927.108 29.4538  21
   0   1   6 921.336 29.4417  22
   0   1   6 950.763 29.2891  19
   0  -1  -6 917.397 31.3628  17
   0   1   6 902.629 30.9530  18
   0   1   6 908.687 29.9544  13
   0   1   7 794.807 26.1197   8
   0  -1  -7 744.259 27.0176   6
   0   1   7 790.052 25.1890  29
   0  -1  -7 799.122 28.3217  24
   0   1   7 812.519 25.8186  21
   0   1   7 775.563 25.6836  20
   0   1   7 782.564 25.7619  22
   0   1   7 810.257 27.7352  18
   0  -1  -7 764.427 27.9677  17
   0   1   7 811.216 25.5952  19
   0  -1  -7 790.495 28.0220  16
   0   1   7 796.321 26.4516  13
   0   1   8 335.779 12.2746   8
   0  -1  -8 361.734 13.5630   6
   0   1   8 331.772 11.1665  29
   0  -1  -8 287.880 12.5010  23
   0  -1  -8 308.072 13.8364  11
   0   1   8 336.646 11.9438  21
   0   1   8 353.744 11.9709  22
   0   1   8 350.911 11.7616  20
   0   1   8 377.333 14.3492  18
   0  -1  -8 383.872 14.7811  17
   0  -1  -8 372.529 14.6686  16
   0   1   8 359.000 11.7798  19
   0   1   8 361.862 12.8325  13
   0   1   9 771.373 25.5641  13
   0  -1  -9 674.057 26.8373  11
   0   1   9 736.477 24.4816  21
   0   1   9 736.752 24.4969  22
   0  -1  -9 755.997 27.4901  16
   0   1   9 778.271 27.3041  18
   0   1   9 747.773 24.2632  19
   0  -1  -9 780.767 27.8474  17
   0   1   9 736.716 24.8050   8
   0  -1  -9 710.452 26.1549   6
   0   1  10 1577.14 49.1792  13
   0  -1 -10 1359.60 48.7916  23
   0   1  10 1557.40 47.9496  21
   0   1  10 1548.33 47.9745  22
   0   1  10 1561.86 48.2353   8
   0  -1 -10 1414.28 49.6988   6
   0   1  10 1576.27 51.2485  18
   0  -1 -10 1431.86 51.2459  16
   0  -1 -10 1645.21 52.2489  17
   0  -1 -10 1470.64 51.0382  11
   0  -1 -11 331.610 14.4066  11
   0   1  11 290.357 11.9989  13
   0   1  11 283.318 10.6759  22
   0   1  11 279.021 10.6008  21
   0   1  11 307.364 14.0294  18
   0  -1 -11 283.083 14.2850  17
   0  -1 -11 284.394 14.1127  16
   0   1  11 299.977 10.9058   8
   0  -1 -11 299.583 12.8524   6
   0  -1 -12 10.2411 4.32583  11
   0   1  12 14.4571 3.28722  13
   0  -1 -12 19.6257 4.97168  17
   0   1  12 14.3685 4.49124  18
   0  -1 -12 12.9175 4.77894  16
   0  -1 -12 16.5845 3.90284   6
   0   1  13 80.2375 8.23132   5
   0   1  13 84.6104 6.08199  13
   0  -1 -13 92.5806 8.14118  11
   0  -1 -13 103.420 8.95144  17
   0   1  13 99.2780 8.14239  18
   0  -1 -13 92.6412 8.14644  16
   0  -1 -13 90.9193 6.73567   6
   0  -1 -14 233.640 14.2248  11
   0  -1 -14 274.818 14.8568  16
   0  -1 -14 306.374 16.2911  17
   0   1  14 280.873 14.7441  18
   0  -1 -14 273.789 12.9269   6
   0   1  14 294.341 16.0221   5
   0  -1 -14 288.835 16.3045  24
   0   1  15 29.7514 7.06653   5
   0   1  15 38.8483 7.64016  15
   0  -1 -15 24.7211 6.09507  16
   0  -1 -15 30.8064 6.68279  17
   0   1  15 26.0926 6.43924  18
   0  -1 -15 26.1033 4.77692   6
   0  -1 -15 27.7032 7.41559  24
   0   1  16 280.596 17.0590  15
   0   1  16 259.141 14.6901  18
   0  -1 -16 275.238 16.1692  17
   0  -1 -16 258.334 14.7724  16
   0  -1 -16 219.846 12.2336   6
   0   1  16 266.832 15.9470   5
   0  -1 -16 257.596 16.3182  24
   0   1  17 86.2292 10.9642  15
   0  -1 -17 77.3590 9.70741  24
   0  -1 -17 58.8045 9.23956  17
   0  -1 -17 73.0000 8.46942  16
   0   1  17 61.6134 9.47747   5
   0  -1 -18 99.0013 9.86014  16
   0   2 -18 75.3580 8.97290  11
   0   2 -18 57.3334 8.75422  24
   0  -2  18 79.1792 9.97771  18
   0  -2  18 91.3792 11.3360   5
   0   2 -17 77.8460 7.61525  16
   0  -2  17 87.8482 10.0810  18
   0   2 -17 85.1660 9.57107  24
   0   2 -17 82.9104 8.92875  11
   0   2 -16 305.785 16.6381  24
   0   2 -16 261.336 13.8743  16
   0  -2  16 304.874 17.1278  18
   0  -2  16 296.626 14.5237  13
   0   2 -16 270.361 15.4651  11
   0   2 -15 18.7717 6.19908  24
   0   2 -15 17.9238 4.77231  16
   0  -2  15 17.1894 6.70181  18
   0  -2  15 12.3579 4.82720  13
   0   2 -15 17.0267 5.53391  11
   0   2 -14 21.8992 5.92567  24
   0   2 -14 35.0045 5.81944  11
   0   2 -14 25.9740 4.78877  16
   0  -2  14 25.8601 6.23604  18
   0   2 -14 20.8999 5.84994  17
   0  -2  14 26.9210 5.08238  13
   0  -2  13 18.2999 4.23985  13
   0   2 -13 18.6478 4.91266  24
   0   2 -13 23.4603 4.87698  25
   0   2 -13 13.1932 4.33535  11
   0  -2  13 21.0784 3.82638  22
   0  -2  13 20.8691 3.71126  21
   0   2 -13 16.2446 5.11501  17
   0  -2  13 20.2310 5.70785  18
   0   2 -13 24.6569 4.42100  16
   0  -2  13 26.6904 3.56316   8
   0  -2  12 2.13369 2.66214   8
   0  -2  12 1.10798 2.36076  29
   0   2 -12 6.23682 4.22984  24
   0   2 -12 0.50547 3.56647  25
   0   2 -12 3.98696 4.28906  11
   0  -2  12 0.32785 2.81549  22
   0  -2  12 5.37355 2.83924  21
   0   2 -12 6.31365 3.50767  16
   0  -2  12 4.12317 4.36380  18
   0   2 -12-0.63792 4.26671  17
   0  -2  12 1.88736 3.43296  13
   0  -2  11 228.727 10.8090  13
   0   2 -11 218.386 11.6969  24
   0   2 -11 217.973 10.7992  25
   0   2 -11 205.838 11.2163  11
   0  -2  11 214.350 9.63026  22
   0  -2  11 225.405 9.66065  21
   0  -2  11 220.600 12.3056  18
   0   2 -11 208.923 11.7427  17
   0   2 -11 201.077 10.2787  16
   0   2 -11 206.637 8.80862   6
   0  -2  11 230.369 9.69045   8
   0  -2  10 165.146 8.39663  13
   0   2 -10 132.153 8.38683  24
   0   2 -10 126.398 7.87901  25
   0   2 -10 133.639 8.27843  11
   0  -2  10 155.626 7.43448  22
   0  -2  10 147.087 7.26799  21
   0   2 -10 147.138 7.84620  16
   0   2 -10 170.889 9.24553  17
   0  -2  10 149.562 9.35834  18
   0   2 -10 144.750 6.54786   6
   0  -2  10 146.380 7.30893   8
   0  -2   9 9.76196 2.95633  13
   0   2  -9 4.93507 2.65710  25
   0   2  -9 13.6504 3.59602  24
   0   2  -9 7.65001 3.11332  11
   0  -2   9 13.7770 2.66085  21
   0  -2   9 10.0344 2.52879  22
   0   2  -9 12.4373 3.30249  17
   0  -2   9 9.43602 3.47228  18
   0   2  -9 12.1611 2.83835  16
   0   2  -9 8.84245 1.96685   6
   0  -2   9 11.2377 2.65524   8
   0  -2   8 953.974 32.0195  13
   0   2  -8 1101.41 32.3148  25
   0  -2   8 944.340 29.9401  23
   0   2  -8 978.713 32.6019  24
   0  -2   8 972.882 30.3031   9
   0   2  -8 857.844 31.9526  11
   0  -2   8 878.469 31.0376  22
   0  -2   8 885.492 30.9816  21
   0   2  -8 977.294 32.7113  17
   0   2  -8 961.388 31.4481  16
   0  -2   8 935.028 33.1799  18
   0  -2   8 931.935 30.0928   6
   0  -2   8 950.016 31.3352   8
   0   2  -8 893.631 30.1259   6
   0   2  -7 59.0961 3.16566   6
   0  -2   7 73.5469 4.25802   8
   0  -2   7 63.9536 3.21539   6
   0   2  -7 62.6567 2.55477   3
   0   2  -7 59.4988 2.44355   1
   0  -2   7 64.3765 2.49345   2
   0   2  -7 52.8300 4.13437  30
   0   2  -7 68.3305 4.33734  25
   0  -2   7 71.3410 3.24940  23
   0   2  -7 56.8584 4.39479  24
   0  -2   7 67.6174 3.39368   9
   0   2  -7 61.2351 4.46534  11
   0  -2   7 62.2719 3.94731  21
   0  -2   7 61.4327 3.94070  22
   0   2  -7 62.1655 2.47262  20
   0   2  -7 65.9216 4.76217  17
   0   2  -7 68.7331 4.11205  16
   0  -2   7 61.5403 4.94080  18
   0  -2   7 72.8990 4.68938  13
   0  -2   6 6.92308 1.77047   8
   0  -2   6 5.46159 1.25908   6
   0   2  -6 5.75819 1.14122   6
   0   2  -6 5.09379 1.80107   8
   0  -2   6 5.02052 0.90474   2
   0   2  -6 4.92686 1.01728   3
   0   2  -6 4.02006 1.05905   4
   0   2  -6 4.70895 1.69709  30
   0  -2   6 5.45330 1.32041  23
   0   2  -6 5.14719 2.04979  24
   0   2  -6 6.70759 1.72904  25
   0   2  -6 9.90252 2.11618  11
   0  -2   6 6.52531 1.39852   9
   0   2  -6 5.81416 1.52808  21
   0  -2   6 12.5411 2.06932  22
   0  -2   6 8.33426 1.85807  21
   0   2  -6 6.89462 0.96553  20
   0   2  -6 4.81883 1.48524  22
   0   2  -6 4.62921 1.62648  16
   0   2  -6 5.07165 2.20910  17
   0  -2   6 6.78276 2.58194  18
   0  -2   6 1.77376 1.72687  13
   0   2  -5 1279.78 39.4177   8
   0  -2   5 1235.45 39.6818   8
   0  -2   5 1234.05 38.4358   6
   0   2  -5 1072.74 38.3789   6
   0   2  -5 1241.21 38.5385   3
   0  -2   5 1289.93 38.4846   4
   0   2  -5 1223.22 38.6240   4
   0  -2   5 1289.13 38.5477   2
   0   2  -5 1472.53 39.9501  30
   0  -2   5 1106.56 38.6127  23
   0   2  -5 1245.46 39.9294  24
   0   2  -5 1432.71 39.9567  25
   0  -2   5 1190.91 39.3879  26
   0   2  -5 1262.90 40.0948  11
   0  -2   5 1228.99 38.6100   9
   0  -2   5 1223.20 39.5612  21
   0  -2   5 1247.23 39.6113  22
   0   2  -5 1236.77 39.0990  22
   0   2  -5 1309.67 39.1838  21
   0  -2   5 1308.99 40.7490  18
   0   2  -5 1306.86 39.2215  16
   0  -2   5 1248.21 40.0429  13
   0  -2   4 8207.26 250.281   6
   0   2  -4 8025.98 251.340   8
   0  -2   4 8299.33 251.588   8
   0   2  -4 8118.07 250.785   4
   0   2  -4 8202.84 250.683   3
   0  -2   4 8405.24 250.649   4
   0  -2   4 8244.10 250.708   2
   0   2  -4 8002.38 251.288  26
   0   2  -4 9092.32 251.485  30
   0  -2   4 7254.46 250.988  30
   0   2  -4 8383.72 251.487  25
   0   2  -4 7915.68 251.512  24
   0  -2   4 7988.49 251.331  25
   0  -2   4 8413.78 251.257  26
   0  -2   4 8094.30 250.441   9
   0  -2   4 8635.13 251.416  10
   0   2  -4 8588.91 251.854  11
   0   2  -4 8424.25 251.146  21
   0   2  -4 8575.80 251.172  22
   0  -2   4 8212.27 251.540  22
   0  -2   4 8342.26 251.516  21
   0  -2   4 8152.92 252.152  18
   0   2  -4 8062.81 250.824  16
   0  -2   4 8404.33 251.805  13
   0  -2   4 8046.50 251.778  12
   0  -2   3 10416.0 317.588   8
   0   2  -3 10369.4 316.912   3
   0   2  -3 10222.2 317.018   4
   0  -2   3 10720.3 316.917   4
   0  -2   3 10110.5 316.937   2
   0   2  -3 12346.6 317.328  30
   0   2  -3 10050.6 317.224  26
   0  -2   3 11131.5 317.148  30
   0   2  -3 10713.1 317.394  25
   0  -2   3 9888.68 317.125  26
   0   2  -3 10225.3 316.450   9
   0   2  -3 11260.5 317.786  11
   0  -2   3 9705.18 317.098  10
   0  -2   3 10253.4 316.435   9
   0  -2   3 10148.7 317.513  21
   0  -2   3 10219.6 317.575  22
   0  -2   3 10763.5 317.896  18
   0   2  -3 10277.2 316.652  16
   0  -2   3 10368.4 317.647  13
   0  -2   3 10051.8 317.663  12
   0  -2   2 6472.09 192.232   8
   0  -2   2 6365.17 191.755   4
   0  -2   2 5974.56 191.583  30
   0   2  -2 6362.54 191.295  27
   0   2  -2 6843.30 191.701  30
   0  -2   2 6238.11 191.743  26
   0   2  -2 5882.87 191.898  25
   0   2  -2 6288.16 191.249   9
   0  -2   2 6124.92 191.592  10
   0  -2   2 6304.76 192.285  22
   0  -2   2 6245.15 192.225  21
   0   2  -2 6136.66 192.022  18
   0  -2   2 6419.93 192.271  12
   0  -2   1 18720.3 558.264   6
   0  -2   1 18642.9 558.901   8
   0   2  -1 18410.0 558.778   8
   0  -2   1 19372.7 558.639   4
   0   2  -1 18671.7 558.728   4
   0   2  -1 18426.1 558.294  30
   0  -2   1 18691.5 558.557  26
   0  -2   1 17553.8 558.034  10
   0   2  -1 18808.1 558.839  22
   0   2  -1 18020.1 558.783  21
   0  -2   1 17936.6 558.979  22
   0  -2   1 18858.1 558.987  21
   0   2  -1 18670.0 558.503  18
   0   2  -1 18055.0 558.040  16
   0   2  -1 18171.0 558.992  15
   0  -2   1 18439.8 558.904  12
   0   2   0 19250.3 576.466   3
   0  -2   0 19084.9 576.439   4
   0   2   0 18652.2 576.544   4
   0   2   0 18500.5 576.797  12
   0   2   0 18761.9 576.769  15
   0  -2   0 19184.3 576.707  12
   0  -2   0 18635.9 576.536  23
   0   2   0 19247.8 576.614  21
   0   2   0 18418.3 576.614  22
   0  -2   0 18317.0 576.242  16
   0   2   0 18811.2 575.918  18
   0   2   0 19416.7 576.524   8
   0   2   0 19497.4 576.714   5
   0  -2   0 19716.0 576.419   6
   0  -2  -1 623.390 20.7716   6
   0   2   1 690.883 20.9869   5
   0   2   1 632.977 20.5769   3
   0   2   1 628.919 20.6615   4
   0  -2  -1 670.412 20.1722  28
   0   2   1 619.793 20.1354  28
   0   2   1 652.748 20.7597  23
   0  -2  -1 682.313 20.8651  23
   0  -2  -1 669.626 20.8739  24
   0   2   1 645.545 20.5410   8
   0   2   1 638.690 20.7177  21
   0   2   1 650.767 20.8730  20
   0  -2  -1 637.700 20.7722  16
   0   2   1 718.031 21.1581  15
   0   2   1 616.505 20.3492  14
   0   2   2 491.385 16.0305   6
   0   2   2 455.134 15.6071   7
   0   2   2 513.885 16.1873   5
   0  -2  -2 498.892 16.1662   6
   0  -2  -2 486.501 15.5351   4
   0   2   2 486.582 15.6894   4
   0   2   2 475.202 15.5775   3
   0  -2  -2 475.548 15.5162  28
   0   2   2 496.322 15.4990  28
   0  -2  -2 542.025 16.4026  24
   0   2   2 454.136 15.7973  23
   0   2   2 487.667 15.8728  11
   0   2   2 472.094 15.5933  10
   0   2   2 449.822 15.4676   8
   0   2   2 475.796 15.7492  21
   0   2   2 499.764 16.0441  20
   0  -2  -2 502.879 16.2669  16
   0   2   2 470.182 15.1960  18
   0  -2  -2 497.744 16.1872  17
   0   2   2 536.594 15.5844  14
   0  -2  -2 429.970 15.5050  14
   0  -2  -2 493.407 15.0852  13
   0   2   2 476.560 16.2821  15
   0   2   3 97.2238 4.38095   5
   0   2   3 75.3345 3.53328   7
   0  -2  -3 97.4357 3.81030   7
   0   2   3 77.5970 3.97380   6
   0  -2  -3 91.3335 4.24414   6
   0   2   3 82.6439 3.41424   3
   0  -2  -3 81.9284 3.35502   4
   0   2   3 74.0316 3.43339   4
   0  -2  -3 81.4336 3.43572   2
   0   2   3 80.2525 3.68488  28
   0  -2  -3 79.6906 3.04381  29
   0   2   3 68.3593 3.67140  25
   0  -2  -3 78.9393 4.28272  24
   0   2   3 84.6186 3.81903  23
   0   2   3 80.3003 3.80546  10
   0   2   3 80.6771 3.88151  20
   0   2   3 78.8868 3.65414  21
   0  -2  -3 89.6841 4.35759  17
   0  -2  -3 83.8126 4.30980  16
   0   2   3 78.5207 3.50236  18
   0   2   3 82.5670 4.15605  16
   0  -2  -3 81.5770 3.05528  13
   0   2   3 76.0169 3.10890  13
   0   2   3 84.5095 4.40021  15
   0  -2  -3 89.5108 3.68824  14
   0   2   3 92.0425 3.64961  14
   0   2   4 2317.68 66.8820   7
   0   2   4 2162.40 67.7994   5
   0   2   4 2126.99 66.5212   4
   0  -2  -4 2183.84 66.3417   4
   0  -2  -4 2113.18 66.4025   2
   0   2   4 2157.10 66.4367   3
   0   2   4 2189.98 67.1088  28
   0  -2  -4 2213.65 65.9686  29
   0   2   4 2132.56 67.0770  23
   0  -2  -4 1927.41 67.1214  23
   0  -2  -4 2190.21 68.1470  24
   0   2   4 2073.42 67.2141  10
   0   2   4 2087.02 67.1363  20
   0  -2  -4 2125.36 67.9910  16
   0  -2  -4 1963.64 67.7154  17
   0   2   4 2139.25 67.0105  18
   0  -2  -4 2118.13 66.2998  13
   0   2   4 1899.93 66.7163  14
   0  -2  -4 2304.45 67.2108  14
   0   2   4 2200.86 66.4179  13
   0   2   5 185.054 6.53895   4
   0  -2  -5 181.359 6.40783   2
   0   2   5 189.894 6.49581   3
   0   2   5 181.287 6.73953  13
   0  -2  -5 178.131 6.63872  13
   0   2   5 226.550 7.44304  14
   0  -2  -5 181.599 8.34195  24
   0  -2  -5 169.850 7.40426  23
   0  -2  -5 190.402 8.06721  11
   0   2   5 172.812 7.18767  20
   0   2   5 176.345 6.08996  19
   0   2   5 177.168 6.72018  22
   0   2   5 175.896 7.48046  18
   0  -2  -5 188.910 8.22102  17
   0  -2  -5 190.424 8.35766  16
   0   2   5 198.380 8.31111   5
   0   2   5 175.858 6.93979   7
   0   2   6 883.757 26.3543   1
   0  -2  -6 851.647 26.3540   2
   0   2   6 856.027 26.4876   4
   0   2   6 862.983 26.4519   3
   0   2   6 846.211 27.1497  13
   0  -2  -6 712.532 27.6752  23
   0  -2  -6 869.323 29.4198  24
   0  -2  -6 720.699 28.3650  11
   0   2   6 842.849 27.5007  20
   0   2   6 820.799 26.9397  21
   0   2   6 843.114 26.9693  22
   0   2   6 840.284 26.3298  19
   0   2   6 845.724 28.1587  18
   0  -2  -6 752.626 28.7528  17
   0  -2  -6 817.343 28.4643   6
   0  -2  -6 996.617 28.1324   7
   0   2   6 913.304 29.2101   5
   0   2   7 189.461 6.15375   3
   0   2   7 186.844 6.11085   1
   0  -2  -7 182.169 6.10714   2
   0   2   7 183.027 6.17659   1
   0   2   7 193.441 7.49034  13
   0  -2  -7 214.842 9.91162  24
   0  -2  -7 231.423 8.50542  23
   0  -2  -7 213.762 9.27104  11
   0   2   7 187.472 7.08888  22
   0   2   7 203.431 7.16357  21
   0   2   7 195.889 7.64401  20
   0   2   7 197.769 8.62903  18
   0   2   7 189.724 6.54980  19
   0  -2  -7 194.107 9.41217  17
   0  -2  -7 192.365 8.01264   7
   0  -2  -7 207.215 8.94840   6
   0   2   7 215.896 9.58176   5
   0   2   8 11.7943 3.49192   5
   0   2   8 2.82006 1.99364  13
   0  -2  -8 5.47554 2.35283  23
   0  -2  -8 4.27061 3.21946  24
   0  -2  -8 5.10887 2.94441  11
   0   2   8 2.04099 1.75814  20
   0   2   8 3.95832 1.49590  21
   0   2   8 2.89784 1.50794  22
   0  -2  -8 7.93419 3.09152  17
   0   2   8 1.43488 1.19524  19
   0   2   8 2.62721 2.68559  18
   0  -2  -8 2.38585 2.61089   6
   0   2   8 6.86413 1.91474   8
   0   2   9 1386.36 43.9417  13
   0  -2  -9 1317.26 47.0736  24
   0  -2  -9 1476.32 44.8767  23
   0  -2  -9 1615.95 47.0652  11
   0   2   9 1324.44 43.3303  20
   0   2   9 1329.47 43.0649  22
   0   2   9 1313.59 43.0579  21
   0  -2  -9 1332.96 46.7971  16
   0   2   9 1356.80 45.6080  18
   0  -2  -9 1279.47 46.6119  17
   0   2   9 1359.18 43.4558   8
   0  -2  -9 1524.70 46.0556   6
   0   2   9 1415.06 46.8664   5
   0   2  10 311.949 11.9199  13
   0  -2 -10 293.189 15.0045  24
   0  -2 -10 308.468 12.6065  23
   0  -2 -10 319.155 14.2717  11
   0   2  10 309.745 10.9805  22
   0   2  10 301.883 11.0316  20
   0   2  10 302.752 10.9377  21
   0   2  10 292.973 13.3993  18
   0  -2 -10 288.000 14.4293  16
   0  -2 -10 351.050 15.3752  17
   0   2  10 332.204 11.3994   8
   0   2  10 309.449 14.5594   5
   0  -2 -10 293.615 13.3421   6
   0   2  11 1.84099 3.98732   5
   0  -2 -11 3.69384 2.70593  23
   0   2  11-1.85162 2.73027  13
   0  -2 -11 5.07295 3.79671  11
   0   2  11 3.36283 3.45347  18
   0  -2 -11 1.83867 3.64090  16
   0  -2 -11 1.28046 4.25197  17
   0   2  11 4.90759 1.97908   8
   0  -2 -11 3.59530 3.38464   6
   0   2  12 31.4753 5.84957   5
   0   2  12 39.0626 3.95786  13
   0  -2 -12 41.0640 6.14758  17
   0  -2 -12 42.1482 6.03670  16
   0   2  12 45.9445 5.55150  18
   0  -2 -12 46.8194 5.28178   6
   0  -2 -12 36.4086 4.38077  23
   0  -2 -13 240.273 13.9123  16
   0   2  13 263.579 13.3014  18
   0  -2 -13 238.345 14.3459  17
   0   2  13 252.851 14.2653   5
   0  -2 -13 248.675 12.3669   6
   0   2  13 262.617 15.3176  15
   0   2  14 22.0811 6.27789   5
   0   2  14 22.1101 6.35031  15
   0  -2 -14 15.4679 4.60416   6
   0   2  14 17.6808 5.25609  18
   0  -2 -14 12.5946 6.23426  17
   0  -2 -14 7.67869 5.47211  16
   0   2  15 155.194 12.6198  15
   0  -2 -15 144.926 11.0095  16
   0  -2 -15 151.576 11.6687  17
   0   2  15 143.859 10.1405  18
   0   2  15 134.558 11.3635   5
   0  -2 -15 109.850 8.84470   6
   0   2  16 4.64749 6.26258   5
   0   2  16-1.05075 6.77765  15
   0  -2 -16 14.1076 6.63727  17
   0  -2 -16 4.98333 5.47893  16
   0  -2 -16 9.78455 4.38272   6
   0  -2 -16 4.01961 6.23203  24
   0   2  17-7.69497 7.30008  15
   0  -2 -17 5.14490 7.12010  24
   0  -2 -17 8.36954 6.23201  16
   0  -2 -17 2.90995 6.39545  17
   0   2  17 5.80387 7.20243   5
   0  -3  18 16.6797 7.59570  18
   0   3 -18 24.7261 7.26379  24
   0   3 -18 40.9540 7.52175  11
   0  -3  17 31.0693 7.67473  18
   0   3 -17 28.5935 6.82512  24
   0   3 -17 24.6094 6.53248  11
   0   3 -16 487.454 22.8417  24
   0   3 -16 499.823 20.0640  16
   0  -3  16 523.146 24.1392  18
   0  -3  16 479.043 21.1389  13
   0   3 -16 463.164 22.1222  11
   0   3 -15 136.770 10.7216  24
   0  -3  15 134.048 11.4142  18
   0   3 -15 136.139 8.72199  16
   0  -3  15 140.185 9.62103  13
   0   3 -15 143.428 10.5318  11
   0   3 -14 594.516 25.0479  24
   0   3 -14 634.797 24.3548  25
   0   3 -14 604.998 24.9562  11
   0  -3  14 565.458 26.0379  18
   0   3 -14 584.333 22.7124  16
   0  -3  14 576.980 23.7519  13
   0  -3  13-1.11105 3.58187  13
   0   3 -13 1.32561 4.43246  24
   0   3 -13 0.54773 4.03130  25
   0   3 -13-1.26324 4.25358  11
   0  -3  13 2.39876 3.14110  22
   0  -3  13 1.15557 3.22085  21
   0   3 -13-2.58131 3.34547  16
   0  -3  13 5.48305 4.69346  18
   0  -3  13 1.05544 3.00728   8
   0  -3  12 1261.32 43.0665  13
   0   3 -12 1110.70 42.3026  25
   0   3 -12 1332.19 44.2187  24
   0   3 -12 1207.35 43.5265  11
   0  -3  12 1250.26 41.4632  21
   0  -3  12 1218.50 41.6180  22
   0  -3  12 1283.57 45.3133  18
   0   3 -12 1211.34 41.5901  16
   0  -3  12 1273.38 41.4088   8
   0  -3  11 731.791 27.9623  13
   0   3 -11 746.475 28.5372  24
   0   3 -11 760.305 27.7966  25
   0   3 -11 812.127 28.8943  11
   0  -3  11 751.601 26.9951  22
   0  -3  11 722.173 26.7098  21
   0  -3  11 792.145 29.9989  18
   0   3 -11 806.801 27.0260  16
   0  -3  11 755.503 26.7952   8
   0  -3  10 183.633 9.81582  13
   0   3 -10 200.391 10.3961  24
   0   3 -10 187.565 9.62044  25
   0   3 -10 185.889 10.0149  11
   0  -3  10 184.879 9.18824  22
   0  -3  10 197.566 9.24810  21
   0  -3  10 186.020 10.8132  18
   0   3 -10 198.635 8.93381  16
   0  -3  10 200.383 9.22992   8
   0   3  -9 451.383 14.5209   1
   0  -3   9 465.938 14.5767   2
   0   3  -9 462.183 14.6089   3
   0  -3   9 459.298 18.0887  13
   0   3  -9 532.766 18.0750  25
   0   3  -9 437.429 17.9255  24
   0  -3   9 470.068 15.5235   9
   0   3  -9 438.507 17.9967  11
   0  -3   9 413.783 17.0894  22
   0  -3   9 443.477 17.1168  21
   0   3  -9 445.347 16.6865  16
   0  -3   9 465.151 19.2080  18
   0  -3   9 453.003 17.2261   8
   0  -3   9 460.757 15.2820   6
   0  -3   8 806.104 25.7252   6
   0  -3   8 796.927 27.8382   8
   0   3  -8 776.037 25.7392   4
   0  -3   8 824.495 25.6027   2
   0   3  -8 825.422 25.5383   1
   0   3  -8 827.532 25.6627   3
   0   3  -8 781.448 27.8545  30
   0  -3   8 884.273 26.1708  23
   0   3  -8 860.527 28.5848  24
   0   3  -8 821.199 27.9982  25
   0   3  -8 767.397 28.3247  11
   0  -3   8 805.732 25.9492   9
   0  -3   8 805.448 27.7380  21
   0   3  -8 783.672 25.2521  20
   0  -3   8 783.726 27.7795  22
   0   3  -8 805.236 27.0582  16
   0  -3   8 819.393 29.5275  18
   0  -3   8 817.343 28.6293  13
   0  -3   7 2.58922 1.11468   6
   0  -3   7 0.55289 2.05848   8
   0   3  -7 1.01125 1.28132   4
   0   3  -7 0.21915 1.22728   3
   0  -3   7 0.75407 1.16655   2
   0   3  -7 1.56803 1.91256  30
   0  -3   7 1.22418 1.40838  23
   0   3  -7 0.54228 2.08664  25
   0   3  -7 0.60224 2.16437  24
   0   3  -7-0.32550 2.05077  11
   0  -3   7 0.09929 1.18775   9
   0  -3   7 3.55571 2.00166  21
   0  -3   7 5.34627 2.16545  22
   0   3  -7 0.36415 1.62884  16
   0  -3   7 2.40914 2.83261  18
   0  -3   7 1.64110 2.33019  13
   0  -3   6 552.893 17.8974   6
   0  -3   6 560.490 19.9198   8
   0   3  -6 572.661 18.5551   3
   0  -3   6 595.227 18.4902   4
   0  -3   6 566.723 18.5895   2
   0   3  -6 562.838 18.7637   4
   0   3  -6 525.327 19.4260  30
   0   3  -6 676.729 20.1470  25
   0   3  -6 565.351 19.9626  24
   0  -3   6 568.990 18.1401   9
   0   3  -6 514.019 19.9976  11
   0  -3   6 575.683 19.9667  21
   0  -3   6 567.056 20.0191  22
   0   3  -6 574.495 18.8149  16
   0  -3   6 571.086 20.8417  18
   0  -3   6 593.292 20.4360  13
   0  -3   5 11945.1 372.619   6
   0  -3   5 12460.2 374.810   8
   0   3  -5 12480.2 373.571   3
   0   3  -5 12244.1 373.826   4
   0  -3   5 12475.0 373.685   2
   0  -3   5 12736.0 373.518   4
   0   3  -5 11943.0 374.106  30
   0  -3   5 11786.4 373.907  30
   0   3  -5 11774.2 374.232  26
   0   3  -5 12450.1 374.529  24
   0  -3   5 12620.9 374.177  26
   0   3  -5 13207.2 374.585  25
   0   3  -5 12187.3 374.999  11
   0  -3   5 12276.6 372.873   9
   0  -3   5 12441.4 374.785  21
   0  -3   5 12011.0 374.791  22
   0   3  -5 12507.1 373.387  16
   0  -3   5 11673.8 375.271  18
   0  -3   5 12237.4 375.083  13
   0   3  -4 633.794 20.9256   8
   0  -3   4 599.804 21.1629   8
   0   3  -4 617.250 20.2966   3
   0  -3   4 613.854 20.4030   2
   0   3  -4 640.673 20.5721   4
   0  -3   4 634.433 20.2644   4
   0   3  -4 653.011 20.7053  26
   0  -3   4 629.371 20.4072  30
   0   3  -4 715.271 20.6834  30
   0   3  -4 622.447 19.3318  27
   0   3  -4 617.169 20.7578  24
   0  -3   4 642.465 20.5725  26
   0   3  -4 575.833 20.7357  25
   0  -3   4 579.103 20.6347  25
   0   3  -4 627.713 19.5068   9
   0   3  -4 615.877 21.3027  11
   0  -3   4 574.815 20.3886  10
   0   3  -4 654.927 20.8326  22
   0  -3   4 627.073 21.2656  21
   0  -3   4 621.857 21.3506  22
   0   3  -4 651.511 20.7992  21
   0   3  -4 612.514 19.7099  16
   0  -3   4 655.554 21.3814  12
   0  -3   4 620.284 21.3155  13
   0  -3   3 188.303 7.78686   8
   0  -3   3 196.326 6.31285   6
   0  -3   3 192.917 7.18662   4
   0   3  -3 188.880 7.23495   3
   0  -3   3 195.702 7.33208   2
   0   3  -3 192.454 7.41065   4
   0  -3   3 212.068 7.16762  30
   0   3  -3 192.668 6.56900  27
   0   3  -3 194.765 7.05413  30
   0  -3   3 205.010 7.31130  26
   0   3  -3 207.720 7.41203  26
   0   3  -3 175.602 7.44148  25
   0  -3   3 216.639 7.16933  10
   0   3  -3 199.201 8.00002  11
   0   3  -3 191.828 6.48199   9
   0  -3   3 192.899 8.03267  22
   0  -3   3 191.732 7.94329  21
   0   3  -3 188.645 6.33350  16
   0  -3   3 178.491 7.86402  12
   0  -3   2 116.479 4.31342   6
   0  -3   2 120.440 5.38754   8
   0   3  -2 119.042 5.23870   8
   0  -3   2 135.481 5.02463   4
   0   3  -2 133.288 4.66624  30
   0  -3   2 110.548 4.54596  30
   0   3  -2 140.141 4.64875  27
   0   3  -2 122.721 4.95398  26
   0  -3   2 135.204 5.00256  26
   0   3  -2 126.746 5.18039  25
   0  -3   2 106.722 4.33188  10
   0  -3   2 121.193 5.59212  21
   0   3  -2 111.936 5.16725  21
   0  -3   2 112.215 5.55626  22
   0   3  -2 120.325 5.24589  22
   0   3  -2 116.976 4.04049  16
   0   3  -2 115.413 5.59315  15
   0  -3   2 128.967 5.56260  12
   0   3  -1 430.142 14.3988   8
   0  -3   1 424.490 13.8516   6
   0  -3   1 433.323 14.5886   8
   0   3  -1 422.233 14.7032   5
   0   3  -1 415.288 13.9478  27
   0   3  -1 405.574 13.7220  30
   0   3  -1 404.817 14.1998  26
   0   3  -1 428.898 14.4555   4
   0   3  -1 409.370 14.1658   3
   0  -3   1 445.206 14.2495   4
   0  -3   1 399.406 14.6861  21
   0   3  -1 445.945 14.5729  22
   0  -3   1 408.953 14.7600  22
   0   3  -1 416.290 14.4569  21
   0   3  -1 428.224 13.5544  16
   0  -3   1 435.482 13.9371  18
   0  -3   1 443.166 13.6387  16
   0   3  -1 422.183 13.8526  18
   0   3  -1 416.739 14.7926  15
   0  -3   1 441.827 14.6554  12
   0  -3   0 35184.1 1036.56   5
   0   3   0 33643.8 1036.15   6
   0   3   0 36285.6 1036.85   5
   0  -3   0 34853.0 1036.28   6
   0   3   0 33338.3 1036.36   8
   0  -3   0 33544.1 1036.25   4
   0   3   0 33392.4 1036.54   4
   0   3   0 34190.0 1036.29   3
   0  -3   0 34131.8 1035.58  28
   0   3   0 36758.6 1036.24  24
   0  -3   0 33869.1 1036.51  23
   0   3   0 34274.1 1036.66  20
   0   3   0 33822.1 1036.49  21
   0   3   0 33561.1 1036.54  22
   0   3   0 33196.9 1035.94  16
   0   3   0 32610.8 1035.50  18
   0  -3   0 34131.2 1036.08  16
   0  -3   0 33471.3 1035.52  18
   0  -3   0 36722.1 1036.77  12
   0   3   0 35200.6 1036.99  15
   0   3   1 10319.8 329.774   5
   0  -3  -1 11702.5 329.621   5
   0  -3  -1 10891.9 329.594   6
   0   3   1 10745.5 329.303   8
   0   3   1 10767.0 329.562   4
   0   3   1 10778.7 329.340   3
   0  -3  -1 10786.6 328.577  28
   0   3   1 10767.0 328.557  28
   0  -3  -1 10855.2 329.713  23
   0   3   1 10526.1 329.422  24
   0  -3  -1 11354.3 329.678  24
   0   3   1 10934.3 328.572  10
   0   3   1 10930.1 329.815  20
   0   3   1 10835.9 329.525  21
   0   3   1 10744.0 329.322  16
   0  -3  -1 10560.5 329.491  16
   0  -3  -1 10183.1 329.045  14
   0   3   1 10850.2 330.079  15
   0  -3  -2 1923.47 57.6502   6
   0   3   2 1833.03 57.6824   5
   0  -3  -2 1922.32 57.2511   5
   0   3   2 1780.39 56.9594   7
   0  -3  -2 1737.74 57.0052   2
   0  -3  -2 1846.86 56.9240   4
   0   3   2 1867.81 56.9785   3
   0   3   2 1794.05 57.1762   4
   0  -3  -2 1827.05 56.4932  28
   0   3   2 1910.60 56.4890  28
   0  -3  -2 1733.60 57.5531  24
   0   3   2 1758.30 57.1776  23
   0   3   2 2031.46 57.4605  24
   0  -3  -2 1613.86 57.2490  23
   0   3   2 1932.93 56.6679  10
   0   3   2 1758.78 56.8488   8
   0   3   2 1817.76 57.1723  21
   0   3   2 1792.64 57.5034  20
   0  -3  -2 1833.80 57.5922  16
   0   3   2 1831.78 57.8855  15
   0  -3  -2 1956.48 56.8688  14
   0   3   2 1723.21 56.6370  14
   0  -3  -3 639.126 22.6355   6
   0   3   3 637.982 21.8684   7
   0   3   3 684.316 22.8226   5
   0  -3  -3 777.468 22.3090   7
   0   3   3 669.203 22.0423   4
   0   3   3 677.695 21.8505   3
   0  -3  -3 655.488 21.9009   2
   0  -3  -3 697.563 21.7822   4
   0   3   3 609.395 21.5952  28
   0  -3  -3 728.874 23.1101  24
   0   3   3 681.652 21.8907  10
   0   3   3 668.352 21.7625   8
   0   3   3 663.669 22.5483  20
   0   3   3 646.652 22.0378  21
   0   3   3 653.849 21.2361  18
   0  -3  -3 685.034 22.9324  16
   0  -3  -3 667.530 21.0250  13
   0   3   3 735.313 21.8148  14
   0   3   3 662.576 23.0592  15
   0  -3  -3 726.585 21.9782  14
   0  -3  -4 3686.00 109.737   7
   0  -3  -4 3701.89 110.628   6
   0   3   4 3263.10 109.287   7
   0   3   4 3714.79 110.647   5
   0   3   4 3396.94 109.360   4
   0  -3  -4 3535.06 109.052   4
   0  -3  -4 3440.25 109.209   2
   0   3   4 3549.12 109.188   3
   0   3   4 3845.35 109.491  28
   0  -3  -4 3476.36 108.580  29
   0  -3  -4 3798.10 111.036  24
   0   3   4 3656.15 109.161   8
   0   3   4 3868.71 109.765  10
   0   3   4 3445.52 109.451  21
   0   3   4 3461.71 110.069  20
   0   3   4 3532.70 109.064  18
   0  -3  -4 3321.64 110.434  17
   0  -3  -4 3596.07 110.829  16
   0  -3  -4 3546.61 109.466  14
   0   3   4 3529.51 109.240  14
   0  -3  -4 3507.22 108.467  13
   0   3   4 3771.46 111.152  15
   0  -3  -5 556.555 19.0131   7
   0   3   5 532.073 19.8979   5
   0   3   5 534.761 18.4818   4
   0  -3  -5 572.310 18.1837   4
   0   3   5 551.934 18.3218   3
   0  -3  -5 542.378 18.2969   2
   0  -3  -5 557.008 17.5601  29
   0  -3  -5 540.125 19.3736  23
   0  -3  -5 568.675 20.4459  24
   0   3   5 559.068 18.3330   8
   0   3   5 555.716 18.7111  21
   0   3   5 551.559 19.2628  20
   0   3   5 569.517 18.7195  18
   0  -3  -5 643.652 20.5923  17
   0  -3  -5 562.855 20.3583  16
   0   3   5 582.083 18.6679  14
   0   3   5 572.986 20.5070  15
   0  -3  -5 550.864 17.8328  13
   0  -3  -5 604.542 19.1162  14
   0  -3  -6 4381.79 134.508   2
   0   3   6 4342.68 134.745   4
   0   3   6 4531.00 134.606   3
   0   3   6 4470.49 137.598  15
   0   3   6 4278.81 134.525  13
   0  -3  -6 4123.09 135.955  23
   0  -3  -6 5021.39 138.135  24
   0   3   6 4417.45 134.736   8
   0   3   6 4371.13 135.128  21
   0   3   6 4424.46 135.823  20
   0   3   6 4446.69 135.572  18
   0  -3  -6 4384.79 137.374  16
   0  -3  -6 5083.84 137.851  17
   0  -3  -6 3829.51 135.427   7
   0   3   6 4495.40 137.109   5
   0   3   7 182.157 6.59039   1
   0   3   7 187.894 6.87412   4
   0   3   7 191.801 6.77861   3
   0  -3  -7 187.547 6.65229   2
   0   3   7 185.970 9.82896  15
   0   3   7 171.516 7.02611  13
   0  -3  -7 196.100 8.51645  23
   0  -3  -7 182.534 9.61693  24
   0   3   7 208.161 7.20821   8
   0   3   7 180.958 7.97662  20
   0   3   7 186.164 7.15241  21
   0   3   7 182.210 7.11951  22
   0   3   7 189.472 7.49354  21
   0  -3  -7 174.218 9.39239  16
   0   3   7 173.169 8.09096  18
   0  -3  -7 155.029 9.06238  17
   0   3   7 178.685 9.27844   5
   0  -3  -7 212.662 9.33913   6
   0  -3  -7 197.677 8.24482   7
   0  -3  -8 1981.35 62.4967   2
   0   3   8 2004.26 62.5724   3
   0   3   8 2038.32 62.4858   1
   0   3   8 1925.14 67.0764  15
   0   3   8 1965.23 63.5140  13
   0  -3  -8 1995.58 67.1858  24
   0  -3  -8 2201.49 65.4313  23
   0   3   8 2062.45 63.3624   8
   0   3   8 2035.82 63.4054  22
   0   3   8 2008.21 63.7620  21
   0   3   8 2055.19 63.4097  21
   0   3   8 2090.71 64.4113  20
   0   3   8 2082.49 65.1375  18
   0  -3  -8 2239.24 67.4755  17
   0  -3  -8 2435.18 65.2739   7
   0   3   8 1942.84 66.4633   5
   0  -3  -8 1911.43 65.8657   6
   0  -3  -9 1793.10 64.1742  24
   0  -3  -9 2151.85 62.2901  23
   0   3   9 1814.29 64.1257  15
   0   3   9 1835.01 60.1601  13
   0   3   9 1953.07 60.7974  20
   0   3   9 1885.65 59.8124  21
   0   3   9 1896.51 59.7898  22
   0  -3  -9 1977.28 64.2116  17
   0   3   9 1867.88 61.8880  18
   0   3   9 1882.35 60.1901   8
   0  -3  -9 2156.04 61.7836   7
   0   3   9 1813.07 63.4806   5
   0  -3  -9 2038.86 63.2421   6
   0  -3 -10 271.788 11.2834  23
   0  -3 -10 266.872 13.6799  24
   0   3  10 239.056 9.52784  13
   0   3  10 233.158 13.1230  15
   0   3  10 248.644 8.98274  21
   0   3  10 237.478 8.92302  22
   0   3  10 247.838 9.78342  20
   0  -3 -10 264.911 13.1981  17
   0   3  10 261.654 11.4312  18
   0  -3 -10 219.124 11.6846   6
   0   3  10 255.494 9.40119   8
   0   3  10 239.543 12.6558   5
   0  -3 -11 1388.35 50.9738  24
   0  -3 -11 1397.94 47.5723  23
   0   3  11 1431.96 51.3136  15
   0   3  11 1356.85 45.7954  13
   0   3  11 1450.57 45.7438  20
   0  -3 -11 1584.00 51.3183  17
   0  -3 -11 1469.70 50.7809  16
   0   3  11 1522.88 48.4839  18
   0   3  11 1383.27 50.0883   5
   0  -3 -11 1515.28 49.2789   6
   0   3  12 115.773 9.80225  15
   0  -3 -12 102.370 8.96488  17
   0   3  12 125.550 7.89918  18
   0  -3 -12 118.495 9.51864  16
   0   3  12 116.647 9.18644   5
   0  -3 -12 105.922 7.70522   6
   0  -3 -12 130.576 10.0001  24
   0  -3 -12 93.3407 6.75619  23
   0   3  13 536.008 23.6338  15
   0  -3 -13 495.728 22.3500  17
   0  -3 -13 496.234 22.2131  16
   0   3  13 495.007 19.9373  18
   0  -3 -13 439.543 19.9118   6
   0   3  13 504.017 22.2636   5
   0  -3 -13 456.429 18.6916  23
   0  -3 -13 490.276 22.9347  24
   0   3  14 69.6952 8.71535   5
   0   3  14 99.1186 7.58216  18
   0  -3 -14 75.1566 8.62335  17
   0  -3 -14 86.2900 8.91164  16
   0  -3 -14 86.8278 7.75499   6
   0   3  14 88.2828 9.69970  15
   0   3  15 76.5988 9.04967   5
   0  -3 -15 79.0322 8.77051  16
   0  -3 -15 70.4141 8.93279  17
   0  -3 -15 55.1540 6.80346   6
   0   3  15 52.1390 9.39204  15
   0   3  16 3.75776 6.37280   5
   0  -3 -16-0.95548 6.52572  17
   0  -3 -16 5.28661 6.29611  16
   0  -3 -16 10.2256 5.01003   6
   0   3  16 11.7814 7.31441  15
   0   3  17 5.56173 7.64549  15
   0  -3 -17 4.41861 6.11449  16
   0  -3 -17 3.88959 6.50294  17
   0   3  17-5.81027 7.49104   5
   0  -4  18 462.494 23.8327  18
   0   4 -18 485.593 22.8112  24
   0   4 -18 460.436 22.3423  11
   0   4 -17 21.5258 6.59239  24
   0  -4  17 21.2116 7.32283  18
   0  -4  17 15.2897 5.75694  13
   0   4 -17 13.9222 6.35748  11
   0   4 -16 57.2425 7.57356  24
   0  -4  16 32.3167 7.30506  18
   0  -4  16 40.0039 7.00445  13
   0   4 -16 60.4387 7.76069  11
   0   4 -15 97.1240 8.15985  25
   0   4 -15 91.4946 9.05773  24
   0  -4  15 93.4529 10.0562  18
   0   4 -15 92.7441 6.80246  16
   0  -4  15 93.8836 8.54452  13
   0   4 -15 120.310 9.50519  11
   0   4 -14 71.0244 8.19410  24
   0   4 -14 88.1601 7.63727  25
   0   4 -14 86.1325 8.30525  11
   0   4 -14 94.6802 6.45665  16
   0  -4  14 68.4803 8.82404  18
   0  -4  14 104.933 8.29861  13
   0  -4  13 71.4563 7.06520  13
   0   4 -13 87.0623 7.01563  25
   0   4 -13 67.9262 6.91364  24
   0   4 -13 64.8540 7.04094  11
   0  -4  13 69.2680 5.99731  21
   0  -4  13 61.6773 6.06206  22
   0  -4  13 70.9460 8.18878  18
   0   4 -13 73.3506 5.47509  16
   0  -4  13 73.2134 5.86036   8
   0  -4  12 493.779 19.9704  13
   0   4 -12 487.042 19.9530  24
   0   4 -12 401.163 18.5442  25
   0   4 -12 498.477 20.2533  11
   0  -4  12 440.173 18.4955  22
   0  -4  12 448.889 18.3317  21
   0   4 -12 475.218 17.5680  16
   0  -4  12 503.056 21.8709  18
   0  -4  12 465.145 18.3069   8
   0  -4  11 4508.53 143.002  13
   0   4 -11 4706.10 143.146  24
   0   4 -11 4192.12 141.826  25
   0   4 -11 4198.72 142.862  11
   0  -4  11 4398.53 141.944  22
   0  -4  11 4545.51 141.804  21
   0   4 -11 4623.95 140.536  16
   0  -4  11 4731.20 145.059  18
   0  -4  11 4778.20 141.860   8
   0   4 -10 23.6538 2.02342   3
   0   4 -10 25.9543 1.90855   1
   0  -4  10 30.5228 1.97569   2
   0  -4  10 32.1985 4.62099  13
   0   4 -10 34.5790 4.49716  24
   0   4 -10 21.0476 3.88751  25
   0   4 -10 29.7375 4.35067  11
   0  -4  10 25.1309 3.96153  22
   0  -4  10 24.9712 3.92160  21
   0  -4  10 28.8720 5.26900  18
   0   4 -10 26.7069 3.12444  16
   0  -4  10 25.0753 3.80068   8
   0   4  -9 0.75047 1.58089   4
   0  -4   9 2.52853 1.42669   2
   0   4  -9 1.41038 1.51334   3
   0   4  -9 0.11097 1.35364   1
   0  -4   9 5.36735 2.77282  13
   0   4  -9 1.99274 2.60867  24
   0   4  -9 2.89360 2.51932  25
   0   4  -9 0.44129 2.99263  11
   0  -4   9 1.57579 1.22599   9
   0   4  -9 1.09504 1.19657  20
   0   4  -9 1.54541 1.21582  20
   0  -4   9 1.89151 2.65198  21
   0  -4   9-0.39211 2.69540  22
   0  -4   9 0.54968 3.23559  18
   0   4  -9 0.86566 1.81819  16
   0  -4   9 1.47313 2.59825   8
   0  -4   8 2802.03 88.0799   8
   0   4  -8 2819.36 85.8273   3
   0   4  -8 2792.38 86.1176   4
   0  -4   8 2824.90 85.8665   2
   0   4  -8 2566.17 87.2761  30
   0   4  -8 2915.59 88.0157  25
   0   4  -8 2790.43 88.0531  24
   0  -4   8 2778.88 85.0027   9
   0   4  -8 2859.63 88.6305  11
   0   4  -8 2705.99 85.4833  20
   0  -4   8 2633.23 88.0961  22
   0  -4   8 2735.49 88.0348  21
   0  -4   8 2770.07 89.5016  18
   0   4  -8 2817.47 86.2249  16
   0  -4   8 2721.11 88.6399  13
   0  -4   7 3457.80 106.295   8
   0  -4   7 3455.11 104.452   2
   0   4  -7 3415.22 104.325   3
   0   4  -7 3395.01 104.694   4
   0   4  -7 3134.93 105.229  30
   0   4  -7 3492.77 105.963  24
   0   4  -7 3192.03 105.588  25
   0   4  -7 3546.71 106.765  11
   0  -4   7 3335.26 106.414  22
   0  -4   7 3251.85 106.156  21
   0   4  -7 3395.10 104.183  16
   0  -4   7 3465.62 106.711  13
   0  -4   6 125.532 6.84345   8
   0   4  -6 133.709 6.04555   4
   0  -4   6 131.736 5.81742   2
   0  -4   6 139.627 5.63835   4
   0   4  -6 141.557 6.23187  30
   0   4  -6 130.941 6.24839  26
   0   4  -6 140.999 6.60558  25
   0   4  -6 132.354 6.46749  24
   0   4  -6 129.748 7.01559  11
   0  -4   6 136.485 7.16494  22
   0  -4   6 137.034 6.96516  21
   0   4  -6 126.321 5.11933  16
   0  -4   6 138.111 7.06641  13
   0   4  -6 139.323 7.51146  12
   0  -4   5 556.192 20.1377   8
   0  -4   5 554.880 19.1330   2
   0   4  -5 577.127 19.4023   4
   0  -4   5 585.785 18.9052   4
   0   4  -5 518.427 18.9690  30
   0   4  -5 612.609 19.5236  26
   0  -4   5 595.546 19.0555  30
   0   4  -5 555.131 17.6689  27
   0   4  -5 604.097 19.6470  24
   0   4  -5 534.877 19.5496  25
   0  -4   5 572.291 19.1819  26
   0   4  -5 569.951 17.7701   9
   0   4  -5 528.121 20.0969  11
   0  -4   5 588.005 20.4234  21
   0  -4   5 551.024 20.4050  22
   0   4  -5 579.737 18.0168  16
   0  -4   5 575.156 20.3557  13
   0   4  -5 614.156 20.8122  12
   0  -4   4 7500.67 229.273   6
   0  -4   4 7577.72 231.775   8
   0  -4   4 7558.35 230.931   2
   0   4  -4 7722.47 231.113   4
   0  -4   4 7697.54 230.605   4
   0  -4   4 7410.32 230.387  30
   0   4  -4 7623.09 229.723  27
   0   4  -4 8316.36 230.605  30
   0   4  -4 7520.31 231.139  25
   0   4  -4 7367.62 230.833  26
   0  -4   4 7318.75 230.592  26
   0   4  -4 7969.15 231.947  11
   0  -4   4 7204.24 230.299  10
   0   4  -4 7422.18 229.565   9
   0  -4   4 7311.20 231.986  22
   0  -4   4 7546.08 231.904  21
   0   4  -4 7524.74 229.327  16
   0  -4   4 7448.13 231.663  13
   0  -4   3 277.643 9.72255   4
   0  -4   3 258.110 9.89192   2
   0  -4   3 257.477 9.23431  30
   0   4  -3 275.857 9.29347  30
   0   4  -3 265.156 9.05716  27
   0   4  -3 268.733 9.81368  26
   0  -4   3 276.203 9.60291  26
   0   4  -3 261.645 10.0138  25
   0  -4   3 234.859 8.96737  10
   0   4  -3 264.760 8.90312   9
   0  -4   3 274.107 10.7379  21
   0  -4   3 256.133 10.6912  22
   0   4  -3 260.383 8.34756  16
   0  -4   3 261.911 10.1634  18
   0  -4   3 260.494 10.4584   8
   0  -4   3 270.413 8.73386   6
   0  -4   2 4715.62 134.007   5
   0  -4   2 4432.44 132.638   6
   0  -4   2 4318.30 134.012   8
   0  -4   2 4501.00 133.299   4
   0   4  -2 4284.34 132.801  27
   0   4  -2 4130.92 132.621  30
   0   4  -2 4239.91 133.332  26
   0  -4   2 4265.61 132.192  10
   0   4  -2 4326.65 133.595  21
   0  -4   2 4346.18 134.301  21
   0  -4   2 4178.17 134.276  22
   0   4  -2 4318.51 133.634  22
   0   4  -2 4265.41 132.166  16
   0  -4   2 4402.46 133.301  18
   0   4  -2 4522.96 134.349  15
   0  -4   2 4443.53 133.930  12
   0  -4   2 4408.22 133.980  15
   0  -4   1 68.8165 3.35098   6
   0  -4   1 61.8960 3.96868   5
   0   4  -1 64.0055 4.14288   5
   0   4  -1 57.9638 3.71536   8
   0  -4   1 68.9439 3.60919   4
   0   4  -1 68.0313 3.86896   4
   0   4  -1 66.1043 3.40677  27
   0   4  -1 60.5989 3.66735  26
   0  -4   1 64.9935 3.77160  23
   0  -4   1 59.8083 3.89733   8
   0  -4   1 57.5861 4.16842  21
   0   4  -1 64.1097 3.90370  22
   0   4  -1 65.6114 3.86818  21
   0  -4   1 55.8389 2.94541  16
   0  -4   1 65.3668 3.21414  18
   0   4  -1 61.2866 2.94452  16
   0  -4   1 61.6805 4.04688  15
   0  -4   1 71.4810 4.15484  12
   0   4  -1 73.2002 4.34017  15
   0   4   0 8.40122 2.22984   5
   0   4   0 7.15506 1.87851   6
   0  -4   0 7.44136 2.25109   5
   0  -4   0 7.91764 1.67166   6
   0   4   0 6.10041 1.90459   8
   0   4   0 5.18332 1.92383   4
   0   4   0 6.16776 1.88487  27
   0  -4   0 7.80190 1.12943  28
   0   4   0 5.90721 1.76391  24
   0  -4   0 6.23028 2.32689  12
   0   4   0 8.87890 2.04554  20
   0  -4   0 5.81189 1.95668  23
   0   4   0 8.85006 2.10304  21
   0   4   0 10.1288 2.25314  22
   0   4   0 5.39332 1.52428  16
   0  -4   0 6.89070 1.59056  16
   0  -4   0 6.53486 1.00954  18
   0   4   0 10.2364 2.56786  15
   0  -4   0 7.50418 2.38042  15
   0   4   1 223.566 8.43908   8
   0   4   1 229.289 8.50035   6
   0  -4  -1 209.289 8.53304   6
   0  -4  -1 225.700 8.62087   5
   0   4   1 223.276 9.05490   5
   0  -4  -1 230.572 8.37697   4
   0   4   1 217.075 8.66206   4
   0  -4  -1 212.351 7.33793  28
   0   4   1 232.947 8.47309  24
   0  -4  -1 221.643 8.78579  23
   0  -4  -1 204.996 8.42602   8
   0   4   1 215.016 7.24159  10
   0   4   1 210.517 8.62788  22
   0  -4  -1 214.334 9.00546  21
   0   4   1 220.690 8.90155  20
   0   4   1 216.622 8.56670  21
   0  -4  -1 213.640 8.48291  16
   0   4   1 212.229 8.24146  16
   0  -4  -1 238.193 8.26117  14
   0  -4  -1 206.516 8.63423  15
   0   4   1 234.679 9.43552  15
   0   4   2 3097.36 98.0772   5
   0  -4  -2 3174.97 97.4594   7
   0  -4  -2 3136.25 97.8306   6
   0   4   2 3091.05 97.1098   8
   0  -4  -2 3126.66 97.3905   5
   0  -4  -2 3239.65 97.1573   4
   0  -4  -2 3121.74 97.4094   2
   0   4   2 3074.09 97.5809   4
   0   4   2 3136.75 96.3073  28
   0  -4  -2 3134.44 96.3162  28
   0  -4  -2 3255.39 97.8993  23
   0  -4  -2 2892.31 97.7460  24
   0   4   2 3215.51 96.5033  10
   0   4   2 3084.72 97.9628  20
   0   4   2 3138.19 97.4292  21
   0  -4  -2 3245.26 97.9431  21
   0  -4  -2 3148.15 97.9033  16
   0   4   2 3147.20 98.4350  15
   0  -4  -2 3142.07 96.9835  14
   0  -4  -3 140.000 6.42765   7
   0  -4  -3 148.809 7.06663   6
   0   4   3 158.413 7.30556   5
   0  -4  -3 150.096 6.45475   2
   0   4   3 143.389 6.55250   4
   0  -4  -3 161.213 6.27691   4
   0   4   3 154.386 5.83457  28
   0  -4  -3 135.498 7.02258  24
   0   4   3 156.308 6.05683  10
   0   4   3 153.965 6.27967   8
   0   4   3 147.466 6.99878  20
   0   4   3 165.184 6.65546  21
   0  -4  -3 147.601 7.07834  16
   0   4   3 163.732 6.09935  14
   0   4   3 146.486 7.48416  15
   0  -4  -3 155.907 5.33339  13
   0  -4  -3 144.343 6.10239  14
   0  -4  -4 2527.18 81.5648   6
   0  -4  -4 2642.72 80.7579   7
   0   4   4 2717.60 81.8999   5
   0  -4  -4 2547.31 80.0595   4
   0  -4  -4 2599.17 80.4079   2
   0   4   4 2491.99 80.5636   4
   0   4   4 2713.18 80.0710  28
   0  -4  -4 2838.09 82.2562  24
   0   4   4 2656.61 80.2022   8
   0   4   4 2511.20 81.3052  20
   0   4   4 2577.16 80.4893  21
   0  -4  -4 2588.69 81.8813  16
   0   4   4 2503.72 79.3168  18
   0   4   4 2638.81 82.2856  15
   0  -4  -4 2561.85 79.0312  13
   0  -4  -4 2671.60 80.4159  14
   0   4   4 2456.05 79.9708  14
   0  -4  -5 359.574 12.1233   7
   0   4   5 316.058 12.9512   5
   0  -4  -5 295.280 12.6941   6
   0   4   5 309.731 11.5572   4
   0  -4  -5 289.697 11.2202   2
   0  -4  -5 312.150 11.0353   4
   0  -4  -5 322.706 10.4114  29
   0  -4  -5 294.796 12.2122  23
   0  -4  -5 280.261 12.8713  24
   0   4   5 320.939 11.1730   8
   0   4   5 317.329 11.5268  21
   0   4   5 315.015 12.3811  20
   0  -4  -5 321.915 13.1523  16
   0   4   5 312.683 10.8372  18
   0  -4  -5 303.072 11.4947  14
   0   4   5 317.687 13.3718  15
   0  -4  -5 311.713 10.1332  13
   0   4   6 1584.10 49.7023   5
   0  -4  -6 1489.45 48.0176   7
   0  -4  -6 1524.63 45.9009  29
   0  -4  -6 1705.56 49.0736  23
   0  -4  -6 1480.48 49.9228  24
   0  -4  -6 1434.77 47.6742  14
   0   4   6 1428.97 49.8653  15
   0   4   6 1455.00 47.3939  21
   0   4   6 1473.95 48.4157  20
   0  -4  -6 1499.12 49.8069  16
   0   4   6 1474.31 47.1352  18
   0  -4  -6 1300.71 49.1006  17
   0   4   6 1495.00 47.3663   4
   0  -4  -6 1468.24 47.0605   2
   0   4   7 309.398 10.6361   3
   0  -4  -7 294.658 10.5380   2
   0   4   7 302.805 10.8662   4
   0   4   7 309.713 10.4360   1
   0  -4  -7 279.476 12.1721  23
   0  -4  -7 317.485 14.0403  24
   0   4   7 270.725 13.3816  15
   0   4   7 294.353 12.0449  20
   0   4   7 300.367 11.1145  21
   0  -4  -7 309.334 13.4659  17
   0  -4  -7 304.801 13.6503  16
   0   4   7 292.286 11.2022  18
   0  -4  -7 251.394 11.4419   7
   0   4   7 296.001 13.3364   5
   0   4   8 401.139 13.2346   4
   0  -4  -8 370.963 12.8990   2
   0  -4  -8 358.461 15.0786  23
   0  -4  -8 387.434 17.1066  24
   0   4   8 375.580 16.9799  15
   0   4   8 377.481 13.3644  22
   0   4   8 406.541 13.4670  21
   0   4   8 391.148 14.7067  20
   0   4   8 386.837 14.3140  18
   0  -4  -8 382.689 16.8830  16
   0  -4  -8 351.813 16.2516  17
   0   4   8 369.962 16.3814   5
   0  -4  -8 401.323 16.2956   6
   0  -4  -8 375.236 14.6537   7
   0   4   9 602.815 19.5266   1
   0  -4  -9 590.729 19.3451   2
   0  -4  -9 617.050 24.7588  24
   0  -4  -9 629.120 22.5995  23
   0   4   9 616.984 24.8054  15
   0   4   9 631.986 21.7095  20
   0   4   9 627.894 20.2086  22
   0   4   9 614.845 20.2019  21
   0  -4  -9 580.977 24.0496  17
   0   4   9 627.256 21.7543  18
   0   4   9 617.380 24.1252   5
   0  -4  -9 591.575 21.7814   7
   0  -4  -9 652.755 23.7372   6
   0   4  10 17.5494 4.96740   5
   0  -4 -10 38.7663 4.51711  23
   0  -4 -10 23.6880 5.61834  24
   0   4  10 25.8808 5.58532  15
   0   4  10 28.8902 2.44564  21
   0   4  10 28.6641 2.43902  22
   0   4  10 26.5040 3.45254  20
   0   4  10 30.5463 3.93940  18
   0  -4 -10 24.2885 5.06425  17
   0   4  10 31.0205 2.87280   8
   0  -4 -10 30.0121 4.85398   6
   0  -4 -10 12.7374 3.49588   7
   0  -4 -11 241.741 14.6290  24
   0  -4 -11 262.986 12.1639  23
   0   4  11 242.652 14.6226  15
   0   4  11 278.522 10.9488  20
   0  -4 -11 296.402 15.0178  17
   0   4  11 283.992 12.0674  18
   0   4  11 259.183 14.1244   5
   0  -4 -11 251.979 13.1206   6
   0   4  12 422.284 20.5861  15
   0  -4 -12 378.657 19.2661  16
   0  -4 -12 470.686 20.3455  17
   0   4  12 418.602 16.7776  18
   0   4  12 388.165 19.2255   5
   0  -4 -12 421.831 18.5366   6
   0  -4 -12 445.271 20.7131  24
   0  -4 -12 395.761 16.9123  23
   0   4  13 13.5849 5.95561   5
   0   4  13 15.6068 6.44057  15
   0  -4 -13 9.10044 5.21858  16
   0  -4 -13 1.66567 5.69240  17
   0  -4 -13 6.29774 4.72303   6
   0  -4 -13 8.13673 3.65106  23
   0  -4 -13 14.4888 6.35304  24
   0   4  14 344.224 19.6080  15
   0  -4 -14 379.247 19.1269  16
   0  -4 -14 344.192 18.6515  17
   0  -4 -14 333.923 16.8523   6
   0   4  14 361.711 18.7744   5
   0  -4 -14 368.833 15.5190  23
   0  -4 -14 349.286 19.3954  24
   0   4  15 42.6295 8.09285   5
   0   4  15 56.8002 9.45454  15
   0  -4 -15 45.2920 7.85577  16
   0  -4 -15 55.6811 7.00354   6
   0  -4 -15 47.6490 8.75936  24
   0   4  16 78.3891 10.0276   5
   0   4  16 91.6972 10.8911  15
   0  -4 -16 77.4360 9.66381  16
   0  -4 -16 79.2207 8.07914   6
   0  -4 -16 64.7222 9.84349  24
   0  -4 -17-1.88181 4.80101   6
   0   4  17 7.60840 7.39556   5
   0   5 -18 26.2438 6.87920  24
   0   5 -18 43.1016 8.41376  17
   0  -5  18 34.6938 8.49266  18
   0  -5  18 34.5652 6.86323  13
   0   5 -18 38.3094 7.40594  11
   0   5 -17 52.3634 7.44012  24
   0  -5  17 54.0923 9.03453  18
   0   5 -17 35.8651 7.74210  17
   0  -5  17 38.1047 6.84722  13
   0   5 -17 49.1149 7.99506  11
   0   5 -16 5.22839 4.97650  25
   0   5 -16 5.28187 5.18755  24
   0   5 -16 3.53537 5.91180  17
   0  -5  16-1.00984 6.94188  18
   0  -5  16 2.96433 5.51871  13
   0   5 -16 5.53573 5.40040  11
   0   5 -15-0.71494 5.01125  24
   0   5 -15 0.62072 4.67358  25
   0   5 -15-0.75305 5.31207  11
   0  -5  15 0.96484 6.07792  18
   0   5 -15 3.33368 5.53403  17
   0  -5  15-1.44225 5.51927  13
   0   5 -14 81.9647 7.83003  24
   0   5 -14 75.5224 7.19645  25
   0  -5  14 78.5485 6.39362   8
   0   5 -14 70.1236 7.79388  11
   0  -5  14 74.7654 6.94818  21
   0  -5  14 78.9542 9.03249  18
   0   5 -14 62.9510 5.16152  16
   0  -5  14 66.4795 7.51404  13
   0  -5  13 17.7251 5.34448  13
   0   5 -13 6.72859 4.58646  24
   0   5 -13 8.09195 4.53769  25
   0   5 -13 16.5368 5.06864  11
   0  -5  13 8.78108 4.30655  21
   0  -5  13 7.44193 4.47146  22
   0   5 -13 4.30704 2.61976  16
   0  -5  13 13.5197 6.00322  18
   0  -5  13 5.08737 3.76917   8
   0  -5  12 106.707 8.29773  13
   0   5 -12 100.215 7.29271  25
   0   5 -12 85.1175 7.38905  24
   0   5 -12 86.8301 7.86907  11
   0  -5  12 108.177 7.79049  22
   0  -5  12 100.751 7.42019  21
   0  -5  12 95.7403 8.94260  18
   0   5 -12 84.1766 5.21814  16
   0  -5  12 99.8891 7.17391   8
   0  -5  11 215.672 7.77087   2
   0  -5  11 224.172 11.9826  13
   0   5 -11 220.143 11.2578  24
   0   5 -11 181.910 10.4382  25
   0   5 -11 185.572 11.1505  11
   0  -5  11 206.023 10.9471  21
   0  -5  11 202.511 11.1155  22
   0  -5  11 219.832 12.8837  18
   0   5 -11 213.903 8.81986  16
   0  -5  11 224.179 10.8498   8
   0  -5  10 95.5795 4.48910   2
   0   5 -10 77.4169 4.61227   4
   0  -5  10 86.5609 6.93574  13
   0   5 -10 94.0370 6.42617  25
   0   5 -10 96.1489 6.66605  24
   0   5 -10 88.9165 7.00285  11
   0  -5  10 81.7982 6.59678  21
   0  -5  10 100.247 7.13226  22
   0   5 -10 88.0528 3.69987  20
   0   5 -10 91.5033 3.84347  20
   0   5 -10 95.5479 4.83399  16
   0  -5  10 96.8365 7.97971  18
   0  -5  10 84.8737 6.55052   8
   0  -5   9 223.636 10.5483   8
   0  -5   9 213.806 8.36936   2
   0   5  -9 206.161 8.63982   4
   0   5  -9 184.801 9.50487  30
   0   5  -9 196.702 9.91051  25
   0   5  -9 213.880 10.2805  24
   0   5  -9 225.549 11.0827  11
   0   5  -9 214.094 7.96442  20
   0  -5   9 201.922 10.6048  22
   0  -5   9 231.060 10.9034  21
   0   5  -9 210.214 8.11468  16
   0  -5   9 213.737 11.0177  13
   0  -5   8 190.298 9.56904   8
   0   5  -8 186.581 8.01408   4
   0  -5   8 187.960 7.73135   2
   0   5  -8 172.538 8.38640  30
   0   5  -8 179.601 8.83406  25
   0   5  -8 189.440 8.99193  24
   0   5  -8 210.661 10.0735  11
   0  -5   8 170.853 9.62481  22
   0   5  -8 171.642 7.32754  20
   0  -5   8 192.200 9.72089  21
   0   5  -8 183.808 6.93584  16
   0  -5   8 186.409 9.89507  13
   0  -5   7 2387.56 74.9319   8
   0   5  -7 2325.90 73.3831   4
   0  -5   7 2320.04 73.1211   2
   0   5  -7 2374.71 73.6853  26
   0   5  -7 2074.45 73.1792  30
   0   5  -7 2581.76 74.4175  25
   0   5  -7 2441.79 74.1862  24
   0   5  -7 2284.05 75.0385  11
   0   5  -7 2343.51 72.7910  20
   0  -5   7 2214.60 75.1064  22
   0  -5   7 2297.51 74.9917  21
   0   5  -7 2316.38 71.6858  16
   0  -5   7 2415.08 75.3789  13
   0   5  -7 2337.43 75.4950  12
   0  -5   6 633.354 23.0781   8
   0   5  -6 632.917 22.0387   4
   0  -5   6 621.307 21.7446   2
   0   5  -6 677.207 21.7293  30
   0   5  -6 653.729 21.9517  26
   0   5  -6 615.229 22.2523  25
   0   5  -6 624.351 22.0147  24
   0   5  -6 658.311 23.2731  11
   0  -5   6 617.853 23.1830  21
   0  -5   6 618.420 23.3659  22
   0  -5   6 626.978 23.3259  18
   0   5  -6 635.339 19.9245  16
   0   5  -6 657.948 23.6503  12
   0  -5   6 639.097 23.2125  13
   0  -5   5 356.168 14.3596   8
   0   5  -5 368.656 13.6992   4
   0  -5   5 355.865 13.4515   2
   0   5  -5 333.156 12.7487  30
   0   5  -5 374.221 11.9826  27
   0   5  -5 354.663 13.6736  25
   0   5  -5 363.430 13.3405  26
   0   5  -5 360.155 11.7063   9
   0   5  -5 402.534 14.7200  11
   0  -5   5 366.056 14.6391  21
   0  -5   5 340.527 14.6763  22
   0  -5   5 389.436 14.5742  18
   0   5  -5 376.760 14.8252  12
   0  -5   4 40.4628 3.65379   8
   0  -5   4 43.8573 1.97880   6
   0  -5   4 36.6829 3.07035   2
   0   5  -4 37.4972 3.36166   4
   0   5  -4 38.4953 2.35849  27
   0  -5   4 40.3517 2.71419  30
   0   5  -4 43.8062 2.76296  30
   0   5  -4 43.3446 3.19112  26
   0   5  -4 36.2109 3.29686  25
   0  -5   4 32.5684 2.80320  26
   0   5  -4 38.1665 2.18227   9
   0  -5   4 41.2949 2.51089  10
   0  -5   4 32.4279 3.68750  21
   0  -5   4 34.3284 3.87104  22
   0  -5   4 46.2599 3.63963  18
   0   5  -4 39.2639 3.85081  12
   0  -5   3 172.238 7.95009   8
   0  -5   3 172.352 6.24525   6
   0  -5   3 162.705 7.42770   2
   0   5  -3 172.489 6.57093  27
   0   5  -3 167.340 6.53582  30
   0   5  -3 174.383 7.55980  25
   0   5  -3 170.639 7.31771  26
   0  -5   3 170.634 6.16326  10
   0  -5   3 184.595 8.44497  21
   0  -5   3 164.433 8.32184  22
   0   5  -3 168.298 5.70036  16
   0  -5   3 177.875 7.51415  18
   0   5  -3 166.852 8.31254  12
   0   5  -3 165.773 8.20980  15
   0  -5   2 2669.00 81.4052   6
   0  -5   2 2573.95 82.4698   2
   0   5  -2 2678.43 81.2851  30
   0   5  -2 2619.82 81.5498  27
   0   5  -2 2676.59 82.2988  26
   0  -5   2 2606.43 82.9100   8
   0  -5   2 2596.36 80.3816  10
   0  -5   2 2668.27 83.3729  21
   0   5  -2 2596.01 80.7888  16
   0  -5   2 2638.49 81.8616  18
   0   5  -2 2830.36 83.5478  15
   0   5  -1 11.1075 2.87024  15
   0   5  -1 11.6389 2.27348  26
   0   5  -1 6.43417 2.04254   4
   0  -5   1 10.0454 2.27239   2
   0  -5   1 8.24089 2.11734  23
   0   5  -1 11.3022 1.54990  16
   0  -5   1 10.1396 1.59403  18
   0  -5   1 9.98311 1.53804  16
   0   5  -1 5.72149 2.27740   5
   0  -5   1 8.88020 1.71177   6
   0  -5   0 10254.1 315.294   6
   0   5   0 10216.4 316.238   5
   0   5   0 10146.9 315.878   4
   0  -5   0 10214.7 314.042  28
   0   5   0 10221.6 314.974  24
   0  -5   0 9978.32 315.738  23
   0   5   0 10186.7 316.054  20
   0  -5   0 10768.1 315.072  16
   0   5   0 10475.0 314.730  16
   0  -5   0 10437.1 313.958  18
   0   5   0 10023.8 316.471  15
   0   5   1 40.5060 3.63867   5
   0  -5  -1 38.1771 3.14809   6
   0   5   1 34.3405 3.15302   4
   0  -5  -1 37.3922 1.88829  28
   0  -5  -1 33.4750 3.20693  23
   0  -5  -1 37.9898 3.08414   8
   0   5   1 33.9047 1.64556  10
   0  -5  -1 31.1386 3.31214  21
   0   5   1 36.8870 3.54220  20
   0  -5  -1 33.0261 2.89955  16
   0   5   1 38.8356 3.83618  15
   0  -5  -1 35.8445 2.72432  14
   0   5   2 14.3267 2.68474   5
   0  -5  -2 15.1764 2.47105   6
   0  -5  -2 12.9048 2.14692   7
   0   5   2 11.9333 2.18237   4
   0  -5  -2 14.2519 2.09241   2
   0  -5  -2 14.2783 1.31440  28
   0   5   2 14.6751 1.45942  10
   0  -5  -2 14.1804 2.54207  21
   0  -5  -2 16.4259 2.44769  23
   0   5   2 14.7010 2.52281  20
   0  -5  -2 13.3001 2.39866  16
   0  -5  -2 12.1906 1.98987  14
   0   5   2 17.0337 2.93831  15
   0   5   3 154.968 7.85876   5
   0  -5  -3 148.669 7.48089   6
   0  -5  -3 167.010 7.19951   7
   0   5   3 154.986 7.26796   4
   0  -5  -3 147.070 6.91790   2
   0   5   3 162.125 5.90563  28
   0  -5  -3 163.467 7.79034  24
   0   5   3 154.598 6.12278  10
   0   5   3 143.236 7.44776  20
   0  -5  -3 157.526 5.46540  19
   0  -5  -3 152.989 7.53270  16
   0   5   3 162.770 8.37725  15
   0  -5  -3 148.891 5.57111  13
   0  -5  -3 164.675 6.61162  14
   0  -5  -4 1149.10 37.6299   6
   0   5   4 1079.49 37.6774   5
   0  -5  -4 1248.99 36.9037   7
   0   5   4 1128.57 35.3969  28
   0  -5  -4 1044.73 37.5373  24
   0  -5  -4 1114.10 36.3802   2
   0   5   4 1109.99 36.6716   4
   0   5   4 1099.73 37.3993  20
   0  -5  -4 1163.45 37.8716  16
   0  -5  -4 1127.23 34.4918  13
   0  -5  -4 1030.96 35.8755  14
   0   5   4 1064.92 38.1162  15
   0   5   5 137.330 7.63371   5
   0  -5  -5 111.654 6.18881   7
   0  -5  -5 125.318 7.24269   6
   0   5   5 128.639 5.64247  28
   0  -5  -5 129.823 5.11409  29
   0  -5  -5 128.541 7.62716  24
   0  -5  -5 127.993 6.90899  23
   0   5   5 117.648 6.27117   4
   0  -5  -5 120.097 6.00021   2
   0   5   5 117.577 6.95296  20
   0  -5  -5 123.461 7.39758  16
   0   5   5 124.140 4.61830  18
   0  -5  -5 125.093 4.23434  13
   0   5   5 147.311 8.29756  15
   0  -5  -5 147.439 6.22978  14
   0  -5  -6 715.041 26.1022   6
   0  -5  -6 764.508 24.9053   7
   0   5   6 724.935 26.3770   5
   0  -5  -6 711.894 22.5799  29
   0  -5  -6 746.811 26.8228  24
   0  -5  -6 741.272 25.5783  23
   0   5   6 706.968 26.9050  15
   0  -5  -6 739.476 24.2738  14
   0   5   6 657.802 25.1323  20
   0   5   6 698.295 22.9503  18
   0  -5  -6 737.186 26.6072  16
   0   5   6 696.640 24.2520   4
   0  -5  -6 704.012 23.9490   2
   0   5   7 511.156 17.3820   4
   0  -5  -7 486.692 16.9011   2
   0  -5  -7 482.015 20.1354  24
   0  -5  -7 547.304 19.1457  23
   0   5   7 459.744 20.1118  15
   0  -5  -7 512.121 17.6515  14
   0   5   7 495.685 18.5827  20
   0   5   7 482.926 16.5515  18
   0  -5  -7 479.263 19.8758  16
   0   5   7 476.542 19.5769   5
   0  -5  -7 429.013 17.6856   7
   0   5   8 23.1213 4.57615   5
   0   5   8 28.5960 2.86142   4
   0  -5  -8 29.4877 2.57249   2
   0  -5  -8 31.9414 4.97473  24
   0  -5  -8 26.2505 3.80689  23
   0   5   8 26.2373 5.17513  15
   0   5   8 25.1262 2.73726  22
   0   5   8 32.9059 4.16243  20
   0   5   8 29.3541 2.77814  18
   0  -5  -8 29.8725 4.81674  16
   0  -5  -8 25.9707 3.63400   7
   0  -5  -9 88.4641 4.21828   2
   0  -5  -9 93.2403 6.59334  23
   0  -5  -9 96.5072 8.27106  24
   0   5   9 87.2132 8.11220  15
   0   5   9 98.6028 4.72720  21
   0   5   9 86.5286 4.52977  22
   0   5   9 96.7095 6.14377  20
   0  -5  -9 91.8296 7.78144  16
   0   5   9 92.9933 5.21010  18
   0  -5  -9 93.9717 6.11731   7
   0   5   9 97.6194 7.92261   5
   0  -5  -9 95.8136 7.34683   6
   0  -5 -10 332.650 17.4058  24
   0  -5 -10 388.061 15.6518  23
   0   5  10 342.307 17.8227  15
   0   5  10 380.763 14.5812  20
   0   5  10 353.884 13.7178  18
   0  -5 -10 336.282 17.2832  16
   0  -5 -10 356.225 14.5852   7
   0  -5 -10 353.354 16.4284   6
   0   5  10 348.647 16.8675   5
   0  -5 -11 46.4938 5.22463  23
   0  -5 -11 50.1156 6.91655  24
   0   5  11 53.3814 7.65889  15
   0   5  11 50.4844 4.86425  20
   0   5  11 61.5475 7.33920   5
   0  -5 -11 62.4396 6.62000   6
   0   5  12-3.62391 5.75274  15
   0   5  12-5.42006 5.66610   5
   0  -5 -12-0.65911 4.31428   6
   0  -5 -12-1.75354 5.82238  24
   0  -5 -12-1.94683 3.74586  23
   0   5  13 152.862 12.5645  15
   0   5  13 163.223 12.0655   5
   0  -5 -13 198.120 11.7973   6
   0  -5 -13 171.400 9.87062  23
   0  -5 -13 167.208 12.6906  24
   0   5  14 42.8788 8.30560   5
   0   5  14 56.8456 9.56185  15
   0  -5 -14 60.5940 8.76343  16
   0  -5 -14 47.3267 7.02814   6
   0  -5 -14 34.5452 5.47822  23
   0  -5 -14 52.6186 8.63581  24
   0   5  15 3.67421 6.64295   5
   0   5  15 5.45623 7.29885  15
   0  -5 -15 6.62775 6.37764  16
   0  -5 -15 2.13484 5.29975   6
   0  -5 -15 6.18797 6.84950  24
   0   5  16-1.86786 6.37617   5
   0   5  16 1.11959 7.59186  15
   0  -5 -16 8.40790 6.72487  24
   0  -5 -16-3.82709 6.12202  16
   0  -5 -16-2.09732 5.11544   6
   0   6 -18 0.74016 5.51065  24
   0  -6  18-1.57275 5.98629  13
   0   6 -18 4.15303 6.18401  11
   0   6 -17 19.7374 5.92815  25
   0   6 -17 16.1776 5.94358  24
   0   6 -17 15.5408 6.46756  17
   0  -6  17 21.2604 7.60909  18
   0  -6  17 10.3095 5.95825  13
   0   6 -17 16.4420 6.70399  11
   0   6 -16 29.2707 5.94269  24
   0   6 -16 21.7912 5.46633  25
   0   6 -16 21.2023 6.91634  17
   0  -6  16 18.6375 7.66276  18
   0  -6  16 37.0298 7.00900  13
   0   6 -16 30.4217 6.43561  11
   0   6 -15 472.187 20.4751  25
   0   6 -15 468.597 21.0642  24
   0   6 -15 446.883 21.6413  11
   0   6 -15 493.763 22.7460  17
   0  -6  15 462.147 23.5678  18
   0  -6  15 529.462 22.4627  13
   0   6 -14 292.938 14.7839  24
   0  -6  14 294.582 13.9057   8
   0   6 -14 297.735 15.8067  11
   0  -6  14 266.172 14.2120  21
   0  -6  14 271.710 16.7400  18
   0   6 -14 313.071 16.5316  17
   0  -6  14 265.886 15.3498  13
   0  -6  13 88.9100 8.30795  13
   0   6 -13 84.8480 7.46232  24
   0   6 -13 99.0794 7.57898  25
   0   6 -13 90.4049 8.23110  11
   0  -6  13 70.7972 7.21928  21
   0  -6  13 70.4733 8.90205  18
   0   6 -13 86.9403 8.56237  17
   0  -6  13 73.1911 6.75806   8
   0  -6  12 1540.02 52.2544  13
   0   6 -12 1556.92 50.9219  24
   0   6 -12 1694.12 51.0126  25
   0   6 -12 1510.53 51.8772  11
   0  -6  12 1448.02 50.8687  21
   0  -6  12 1465.61 53.1953  18
   0   6 -12 1441.19 52.0048  17
   0   6 -12 1385.45 46.7686  16
   0  -6  12 1543.58 50.6911   8
   0   6 -11 249.346 10.0092   4
   0  -6  11 265.946 9.74260   2
   0  -6  11 253.856 13.4384  13
   0   6 -11 285.213 12.6377  25
   0   6 -11 238.377 12.1122  24
   0   6 -11 233.670 13.0219  11
   0   6 -11 248.056 8.67226  20
   0  -6  11 240.683 12.9528  22
   0  -6  11 243.698 12.7087  21
   0   6 -11 245.839 9.22231  16
   0   6 -11 264.175 13.6618  17
   0  -6  11 270.863 12.7681   8
   0   6 -10 230.356 9.65175   4
   0  -6  10 228.264 9.27317   2
   0  -6  10 243.263 12.5192  13
   0   6 -10 254.720 11.3772  24
   0   6 -10 250.214 11.3797  25
   0   6 -10 183.237 11.5427  11
   0  -6  10 216.904 11.6620  21
   0  -6  10 234.431 12.2028  22
   0   6 -10 217.619 8.60337  20
   0   6 -10 252.648 12.6219  17
   0   6 -10 225.880 8.20522  16
   0  -6  10 247.518 11.8968   8
   0  -6   9 335.690 14.9405   8
   0   6  -9 331.816 13.2674   4
   0  -6   9 341.615 12.9442   2
   0   6  -9 343.642 13.7384  30
   0   6  -9 358.872 14.4547  24
   0   6  -9 340.717 14.3215  25
   0   6  -9 359.458 15.6517  11
   0  -6   9 329.222 15.1964  21
   0   6  -9 355.460 12.6026  20
   0  -6   9 320.994 15.4337  22
   0   6  -9 393.548 16.1767  17
   0   6  -9 332.103 11.2656  16
   0  -6   9 351.353 15.6804  13
   0  -6   8 3475.47 105.119   8
   0   6  -8 3497.71 103.370   4
   0  -6   8 3450.88 102.858   2
   0   6  -8 3785.49 103.371  30
   0   6  -8 3476.21 103.333  26
   0   6  -8 3106.28 103.673  25
   0   6  -8 3672.03 103.989  24
   0   6  -8 3430.60 105.423  11
   0   6  -8 3475.01 102.516  20
   0  -6   8 3298.75 105.290  21
   0  -6   8 3279.65 105.576  22
   0   6  -8 3048.92 100.265  16
   0   6  -8 3479.76 105.570  17
   0  -6   8 3629.58 106.255  18
   0  -6   8 3449.60 105.606  13
   0   6  -8 3499.53 105.907  12
   0  -6   7 78.9307 6.05991   8
   0   6  -7 79.3353 5.23716   4
   0  -6   7 81.5639 4.97229   2
   0   6  -7 72.8763 4.66023  30
   0   6  -7 84.4234 5.18994  26
   0   6  -7 85.1248 5.69735  25
   0   6  -7 82.5708 5.28706  24
   0   6  -7 67.5905 5.75118  11
   0  -6   7 69.7919 6.23710  22
   0   6  -7 77.5289 4.79265  20
   0  -6   7 73.0050 6.07145  21
   0   6  -7 82.7363 6.28320  17
   0  -6   7 71.9907 6.18151  18
   0  -6   7 85.6546 6.30341  13
   0   6  -7 69.1161 6.34864  12
   0  -6   6 86.7223 6.29760   8
   0  -6   6 111.052 5.79143   2
   0   6  -6 99.8735 5.83563   4
   0   6  -6 101.227 3.95871  27
   0   6  -6 101.627 5.10472  30
   0   6  -6 99.3678 5.57598  26
   0   6  -6 106.666 6.10672  25
   0   6  -6 96.9781 5.47630  24
   0   6  -6 90.3722 3.33294   9
   0   6  -6 103.044 6.75034  11
   0   6  -6 94.9458 5.35591  20
   0  -6   6 102.248 6.80371  21
   0  -6   6 91.9272 6.71448  22
   0  -6   6 100.823 6.59192  18
   0   6  -6 117.672 6.96866  17
   0   6  -6 100.798 7.10478  12
   0  -6   5 2206.12 71.5492   8
   0  -6   5 2229.68 67.8315   6
   0  -6   5 2143.44 70.3749   2
   0   6  -5 2239.65 70.8246   4
   0   6  -5 2264.55 68.6828  27
   0   6  -5 2090.64 69.1640  30
   0   6  -5 2302.12 70.2323  26
   0   6  -5 2161.28 70.5711  25
   0   6  -5 2366.25 72.0168  11
   0  -6   5 2215.26 69.0310  10
   0   6  -5 2192.17 68.3079   9
   0  -6   5 2121.56 72.0040  22
   0   6  -5 2204.83 70.3156  20
   0  -6   5 2200.94 71.9454  21
   0  -6   5 2255.14 71.2241  18
   0   6  -5 2313.07 72.1531  12
   0  -6   4 629.542 20.1234   6
   0  -6   4 615.552 22.8864   8
   0   6  -4 593.151 22.2289   4
   0  -6   4 594.427 21.9559   2
   0   6  -4 676.306 20.8870  30
   0   6  -4 616.461 20.6238  27
   0   6  -4 632.398 21.7621  26
   0   6  -4 664.969 22.3171  25
   0   6  -4 639.953 20.4647   9
   0  -6   4 619.839 20.3278  10
   0  -6   4 640.482 23.3750  21
   0   6  -4 610.133 22.0262  20
   0  -6   4 632.659 22.2259  18
   0  -6   4 580.639 22.2986  13
   0   6  -4 630.970 23.3669  12
   0  -6   3 2129.18 67.1098   6
   0  -6   3 2088.47 68.7297   2
   0   6  -3 2270.75 67.3036  30
   0   6  -3 2078.63 68.6314  25
   0   6  -3 2122.35 68.3462  26
   0  -6   3 2155.64 69.4208   8
   0  -6   3 2186.55 66.4464  10
   0   6  -3 2119.97 68.8504  20
   0  -6   3 2155.10 69.9525  21
   0  -6   3 2206.02 68.3297  18
   0   6  -3 2158.59 66.3549  16
   0   6  -3 2169.41 69.8250  15
   0   6  -3 2089.66 69.7439  12
   0  -6   2 75.4104 3.90941   6
   0  -6   2 69.4876 4.63772   2
   0   6  -2 72.3074 3.67937  30
   0   6  -2 75.0395 4.66941  26
   0  -6   2 68.0731 4.59141  23
   0  -6   2 67.2145 4.90526   8
   0  -6   2 66.1765 5.37475  21
   0  -6   2 78.5717 4.15412  18
   0   6  -2 71.8770 3.30263  16
   0   6  -2 67.2543 5.15016  15
   0   6  -2 84.8664 5.72644  12
   0   6  -1 49.6965 4.61991  15
   0   6  -1 53.4775 4.08074  26
   0  -6   1 44.4605 3.81037  23
   0  -6   1 47.1320 3.76897   2
   0   6  -1 46.4607 3.98793   4
   0  -6   1 48.3725 2.83127  18
   0  -6   1 49.7194 3.11818  16
   0   6  -1 47.4051 2.83323  16
   0   6  -1 49.1688 4.25842   5
   0  -6   1 45.5742 3.31511   6
   0  -6   0 1137.58 37.1588   6
   0   6   0 1200.55 38.4291   5
   0   6   0 1131.82 37.9102   4
   0  -6   0 1102.94 35.5282  28
   0  -6   0 1199.13 37.9353  23
   0   6   0 1240.66 38.1410  26
   0  -6   0 1111.66 38.4296  21
   0   6   0 1155.51 38.2297  20
   0  -6   0 1012.08 36.5866  16
   0  -6   0 1144.90 35.4570  18
   0  -6   0 1205.11 37.2579  14
   0   6   0 1143.93 38.6939  15
   0   6   1 2501.17 81.2715   5
   0  -6  -1 2551.78 80.5442   6
   0   6   1 2440.03 80.8095   4
   0  -6  -1 2494.27 78.2491  28
   0  -6  -1 2635.80 80.9970  23
   0  -6  -1 2492.44 80.5737   8
   0  -6  -1 2507.41 81.3744  21
   0   6   1 2531.27 81.2424  20
   0  -6  -1 2678.16 80.3744  16
   0   6   1 2558.20 81.8423  15
   0  -6  -1 2761.84 80.0950  14
   0  -6  -2 1061.80 36.2690   7
   0  -6  -2 1118.49 36.6945   6
   0   6   2 1089.85 37.1895   5
   0  -6  -2 1089.54 36.3789   2
   0   6   2 1064.02 36.5732   4
   0  -6  -2 1104.10 34.0928  28
   0  -6  -2 1122.01 36.8534  23
   0   6   2 1083.41 34.1781  10
   0  -6  -2 1108.90 37.1637  21
   0   6   2 1070.60 37.1531  20
   0  -6  -2 1115.25 36.5683  16
   0   6   2 1109.82 37.8094  15
   0  -6  -2 1093.54 35.5438  14
   0   6   3 99.6546 6.02902   4
   0  -6  -3 106.343 5.85460   2
   0  -6  -3 89.6856 5.05328  14
   0  -6  -3 100.687 4.17832  13
   0   6   3 105.585 7.03396  15
   0  -6  -3 98.3684 6.09378  23
   0   6   3 106.266 4.52790  10
   0   6   3 103.357 6.51166  20
   0  -6  -3 102.626 4.08157  19
   0  -6  -3 107.338 6.33428  16
   0  -6  -3 91.2757 5.61579   7
   0   6   3 105.228 6.65620   5
   0  -6  -3 108.959 6.46719   6
   0  -6  -4 273.812 10.9843   7
   0   6   4 251.566 11.8743   5
   0  -6  -4 273.768 11.8856   6
   0   6   4 272.914 9.25815  28
   0  -6  -4 242.829 11.6757  24
   0  -6  -4 251.844 10.6214   2
   0   6   4 241.742 10.8729   4
   0   6   4 256.307 11.6905  20
   0  -6  -4 244.779 8.21445  19
   0  -6  -4 237.996 11.5733  16
   0  -6  -4 259.776 8.19119  19
   0  -6  -4 292.750 10.3858  14
   0  -6  -4 267.979 8.49631  13
   0   6   4 271.870 12.6182  15
   0   6   5 32.4758 4.46457   5
   0  -6  -5 30.0737 3.99360   6
   0  -6  -5 40.3266 3.85580   7
   0   6   5 34.2890 2.85108  28
   0  -6  -5 36.5618 4.45355  24
   0  -6  -5 46.1896 3.79883   2
   0   6   5 33.2628 3.74217   4
   0   6   5 42.0975 4.43385  20
   0  -6  -5 38.0179 4.38082  16
   0  -6  -5 48.2945 3.50928  14
   0   6   5 39.9498 5.08282  15
   0  -6  -6 1818.58 57.6187   7
   0  -6  -6 1641.29 58.7301   6
   0   6   6 1823.19 59.4843   5
   0  -6  -6 1799.36 55.2361  29
   0  -6  -6 1727.54 58.3599  23
   0  -6  -6 1698.93 59.3913  24
   0   6   6 1780.89 57.3475   4
   0  -6  -6 1795.32 56.8620   2
   0   6   6 1769.45 58.5376  20
   0  -6  -6 1718.67 59.3405  16
   0   6   6 1694.38 59.9652  15
   0  -6  -6 1873.97 56.8020  14
   0   6   7 30.9857 5.30215   5
   0  -6  -7 23.0108 3.53927   7
   0  -6  -7 23.5707 1.57966  29
   0  -6  -7 22.7088 4.03748  23
   0  -6  -7 22.7312 4.73188  24
   0  -6  -7 28.5619 3.29077  14
   0   6   7 17.7333 4.69468  15
   0   6   7 20.7530 3.96294  20
   0   6   7 25.2350 1.67622  18
   0  -6  -7 31.5856 4.70841  16
   0  -6  -7 30.2796 3.11943   2
   0   6   7 22.8483 3.18650   4
   0  -6  -8 1974.16 63.1424   2
   0   6   8 1989.93 63.6656   4
   0  -6  -8 2139.14 66.0901  23
   0  -6  -8 2133.52 68.1239  24
   0   6   8 1833.73 67.7366  15
   0   6   8 2104.07 65.5958  20
   0  -6  -8 1990.29 67.5889  16
   0  -6  -8 1962.52 64.6180   7
   0   6   8 1924.38 66.8865   5
   0  -6  -9 93.8943 4.81925   2
   0  -6  -9 95.9798 7.15115  23
   0  -6  -9 77.8374 8.17219  24
   0   6   9 104.353 9.22094  15
   0   6   9 99.5544 6.87871  20
   0   6   9 105.612 5.19870  21
   0   6   9 89.9277 4.98387  22
   0  -6  -9 104.396 8.41944  16
   0   6   9 84.6096 7.77238   5
   0  -6  -9 112.455 6.74630   7
   0  -6 -10 146.949 6.02875   2
   0   6  10 152.225 11.2751  15
   0   6  10 154.241 8.48592  20
   0  -6 -10 184.716 9.70446  23
   0  -6 -10 173.478 11.5266  24
   0  -6 -10 168.958 11.2641  16
   0  -6 -10 131.836 8.10483   7
   0  -6 -10 142.960 9.87265   6
   0   6  10 136.173 10.1728   5
   0   6  11 102.454 10.1656  15
   0   6  11 130.712 7.63984  20
   0  -6 -11 124.065 10.1397  16
   0  -6 -11 135.613 7.65375   7
   0  -6 -11 123.587 9.51292   6
   0   6  11 116.618 9.62247   5
   0  -6 -11 110.422 8.04819  23
   0  -6 -11 124.670 10.3746  24
   0   6  12 86.9645 10.3188  15
   0  -6 -12 110.643 10.1740  16
   0  -6 -12 78.7988 8.24634   6
   0   6  12 115.803 9.94489   5
   0  -6 -12 103.401 7.75925  23
   0  -6 -12 97.4596 9.91008  24
   0   6  13 794.152 33.8345  15
   0  -6 -13 818.413 31.5934   6
   0   6  13 765.726 32.2414   5
   0  -6 -13 750.251 33.0144  24
   0  -6 -13 786.278 29.5007  23
   0   6  14 163.942 13.6423  15
   0  -6 -14 131.633 10.7382   6
   0   6  14 163.282 12.3761   5
   0  -6 -14 147.671 12.7100  24
   0  -6 -14 140.485 9.33822  23
   0   6  15 4.45541 7.39647  15
   0  -6 -15-2.07924 6.49716  24
   0  -6 -15 6.82758 6.47696  16
   0   6  15-1.84011 6.28181   5
   0  -6 -15 3.77684 5.36251   6
   0   7 -17 115.523 9.61280  24
   0   7 -17 92.2634 8.92331  25
   0   7 -17 111.652 10.9589  17
   0  -7  17 116.585 12.1289  18
   0  -7  17 102.999 10.4442  13
   0   7 -17 110.875 10.1424  11
   0   7 -16 77.7861 7.53823  25
   0   7 -16 68.2975 7.52037  24
   0   7 -16 52.1331 8.39173  17
   0  -7  16 73.6036 10.0760  18
   0  -7  16 61.7138 8.48131  13
   0   7 -16 61.7315 8.19731  11
   0   7 -15 106.324 8.75674  24
   0   7 -15 74.5204 7.63492  25
   0   7 -15 101.387 9.60454  11
   0  -7  15 97.8759 10.6416  18
   0   7 -15 84.6280 9.22055  17
   0  -7  15 82.4828 9.25006  13
   0   7 -14 130.464 9.40657  25
   0   7 -14 152.111 10.0218  24
   0   7 -14 164.151 11.3764  11
   0  -7  14 142.621 9.55245   8
   0  -7  14 138.391 10.2755  21
   0   7 -14 138.275 11.1377  17
   0  -7  14 159.204 11.4597  13
   0   7 -13 171.046 10.4525  24
   0   7 -13 184.945 10.4459  25
   0   7 -13 197.795 12.1238  11
   0  -7  13 158.097 10.3010   8
   0  -7  13 174.892 11.1574  21
   0   7 -13 167.265 11.6343  17
   0  -7  13 166.510 11.7001  13
   0   7 -12 1032.66 37.3928  25
   0   7 -12 1068.99 37.5260  24
   0   7 -12 1079.88 39.1921  11
   0  -7  12 1037.39 38.0448   8
   0  -7  12 1013.06 38.4219  21
   0   7 -12 1083.61 39.6120  17
   0  -7  12 1077.49 39.5932  13
   0   7 -11 163.224 7.92951   4
   0  -7  11 155.613 7.41728   2
   0  -7  11 171.058 10.9421  13
   0   7 -11 165.695 9.35309  24
   0   7 -11 150.562 9.13223  25
   0   7 -11 163.511 10.4356  11
   0  -7  11 149.741 10.3543  21
   0   7 -11 158.331 6.64501  20
   0   7 -11 167.633 10.7032  17
   0  -7  11 167.385 10.0854   8
   0  -7  10 81.5480 5.13518   2
   0   7 -10 65.8586 5.19130   4
   0  -7  10 72.7511 7.26872  13
   0   7 -10 81.9555 6.14572  24
   0   7 -10 88.5088 6.40365  25
   0   7 -10 79.5099 7.32715  11
   0  -7  10 69.4521 6.91859  21
   0   7 -10 75.9157 4.58199  20
   0   7 -10 82.7947 7.40069  17
   0  -7  10 72.3673 7.44849  18
   0  -7  10 84.8408 6.99268   8
   0  -7   9 307.478 14.2346   8
   0   7  -9 307.111 12.6541   4
   0  -7   9 316.825 12.2953   2
   0   7  -9 296.079 12.2222  30
   0   7  -9 322.100 13.4476  25
   0   7  -9 296.095 12.8974  24
   0   7  -9 302.464 14.3604  11
   0  -7   9 288.466 14.4407  21
   0  -7   9 258.700 14.3731  22
   0   7  -9 295.020 11.7222  20
   0   7  -9 296.290 14.4938  17
   0  -7   9 270.127 14.5900  18
   0  -7   9 301.309 14.7446  13
   0  -7   8 6.20025 3.50473   8
   0  -7   8 7.08149 2.65632   2
   0   7  -8 2.55003 2.81935   4
   0   7  -8 3.53732 2.38689  30
   0   7  -8 2.73881 3.05955  25
   0   7  -8 0.94305 2.50881  26
   0   7  -8-0.34165 2.73987  24
   0   7  -8 7.39178 3.85664  12
   0   7  -8 1.59912 3.46391  11
   0  -7   8-1.14717 3.72721  21
   0   7  -8 3.44577 2.36997  20
   0  -7   8 1.17939 3.65634  22
   0  -7   8 3.33432 3.63803  18
   0   7  -8 4.20296 3.68354  17
   0  -7   8 1.61867 3.37295  13
   0  -7   7 1879.45 61.7493   8
   0   7  -7 1824.48 60.3221   4
   0  -7   7 1865.38 60.0125   2
   0   7  -7 1855.68 59.6265  26
   0   7  -7 2012.14 59.1524  30
   0   7  -7 1854.79 57.1400  27
   0   7  -7 1973.53 59.9135  24
   0   7  -7 1750.66 60.1985  25
   0   7  -7 1793.09 61.6404  11
   0  -7   7 1658.82 61.9619  22
   0  -7   7 1813.65 62.1287  21
   0   7  -7 1812.26 59.6836  20
   0   7  -7 1846.71 61.5988  17
   0  -7   7 1867.16 61.7002  18
   0   7  -7 1904.39 62.2773  12
   0  -7   6 290.294 13.8273   8
   0  -7   6 310.437 12.8620   2
   0   7  -6 323.836 13.3255   4
   0   7  -6 316.874 11.6938  30
   0   7  -6 325.846 10.8919  27
   0   7  -6 309.358 12.5511  26
   0   7  -6 340.002 13.4084  25
   0   7  -6 292.522 13.8766  11
   0   7  -6 307.352 10.1760   9
   0  -7   6 294.400 14.3090  21
   0   7  -6 296.135 12.6642  20
   0  -7   6 320.728 13.8037  18
   0   7  -6 309.249 14.3575  12
   0  -7   5 1141.19 35.0445   6
   0  -7   5 1089.46 37.7804   2
   0   7  -5 1127.26 38.2810   4
   0   7  -5 1110.83 36.0998  30
   0   7  -5 1068.70 37.7293  25
   0   7  -5 1128.74 37.3494  26
   0   7  -5 1098.12 35.4808   9
   0  -7   5 1130.77 38.9983   8
   0  -7   5 1199.62 35.8289  10
   0  -7   5 1099.94 39.4276  21
   0   7  -5 1097.41 37.7529  20
   0  -7   5 1142.23 38.2377  18
   0   7  -5 1129.02 39.3432  12
   0  -7   5 1077.49 38.4245  13
   0  -7   4 1428.32 44.4231   6
   0   7  -4 1448.55 47.1568   4
   0  -7   4 1409.84 46.7427   2
   0   7  -4 1314.94 44.6675  30
   0   7  -4 1457.47 46.2957  26
   0  -7   4 1347.12 46.3166  23
   0   7  -4 1339.29 46.5030  25
   0   7  -4 1483.19 44.8773   9
   0  -7   4 1413.51 44.0379  10
   0  -7   4 1420.79 47.5908   8
   0   7  -4 1378.91 46.7579  20
   0  -7   4 1452.50 48.4107  21
   0  -7   4 1497.65 46.5394  18
   0   7  -4 1453.04 48.2090  12
   0  -7   4 1435.24 47.0552  13
   0  -7   3 2857.83 91.5367   6
   0  -7   3 2880.15 93.4116   2
   0   7  -3 3085.58 91.5074  30
   0   7  -3 2933.39 93.0731  26
   0  -7   3 2799.17 93.0977  23
   0  -7   3 2950.68 94.1751   8
   0   7  -3 2877.33 93.5635  20
   0  -7   3 2895.04 94.8069  21
   0   7  -3 2991.17 90.6100  16
   0  -7   3 2985.26 92.5179  18
   0   7  -3 2786.07 94.4558  12
   0   7  -3 3200.56 95.0599  15
   0  -7   3 2986.98 93.4107  13
   0  -7   2 1599.99 51.6721   6
   0   7  -2 1597.37 52.8395  26
   0  -7   2 1622.73 53.0073  23
   0   7  -2 1524.87 51.0920  30
   0  -7   2 1624.52 53.1847   2
   0   7  -2 1593.01 53.3953   4
   0  -7   2 1650.30 51.5952  18
   0   7  -2 1672.03 50.7886  16
   0   7  -2 1827.49 54.9377  12
   0   7  -2 1656.80 54.2303  15
   0  -7   1 742.107 25.0245   6
   0   7  -1 729.369 26.6910   5
   0  -7   1 714.190 25.9423   2
   0   7  -1 750.782 26.3441   4
   0   7  -1 697.850 24.2144  30
   0  -7   1 720.980 23.7439  28
   0   7  -1 766.483 26.1127  26
   0  -7   1 757.853 26.0233  23
   0  -7   1 762.083 24.5181  16
   0   7  -1 744.889 24.0827  16
   0  -7   1 737.642 23.8821  18
   0   7  -1 705.506 27.0366  12
   0   7  -1 720.795 26.9990  15
   0   7   0 1713.57 57.1615   5
   0  -7   0 1737.06 55.8981   6
   0   7   0 1693.60 56.7629   4
   0  -7   0 1703.62 53.7582  28
   0  -7   0 1662.57 56.5108  23
   0   7   0 1825.74 57.0327  26
   0  -7   0 1736.20 56.6841   8
   0   7   0 1743.98 57.1894  20
   0  -7   0 1705.42 57.4278  21
   0  -7   0 1915.48 55.6588  16
   0  -7   0 1752.08 53.6209  18
   0   7   0 1715.44 57.7100  15
   0   7   0 1773.39 58.0414  12
   0  -7   0 1643.23 55.6546  14
   0  -7  -1 21.5192 3.21516   7
   0   7   1 23.8465 3.85020   5
   0  -7  -1 19.0029 3.00611   6
   0  -7  -1 24.3615 3.32606   8
   0   7   1 17.3700 3.15510   4
   0  -7  -1 19.5978 1.43769  28
   0  -7  -1 25.0972 4.15133  21
   0  -7  -1 22.0675 3.41481  23
   0   7   1 18.5129 3.47710  20
   0  -7  -1 22.4184 3.06683  16
   0  -7  -1 19.3100 2.73457  14
   0   7   1 17.7546 3.68514  15
   0   7   2 4232.37 134.860   4
   0  -7  -2 4234.20 134.406   2
   0  -7  -2 3869.88 133.189  14
   0   7   2 4271.72 136.172  15
   0  -7  -2 4661.60 135.241  23
   0   7   2 4327.55 131.369  10
   0   7   2 4292.79 135.415  20
   0  -7  -2 4365.40 132.207  19
   0  -7  -2 4519.88 134.594  16
   0  -7  -2 4298.37 134.485   7
   0  -7  -2 4270.56 134.663   6
   0   7   2 4322.57 135.458   5
   0   7   3 199.102 9.91828   4
   0  -7  -3 215.499 9.76782   2
   0  -7  -3 204.983 8.83041  14
   0  -7  -3 206.496 7.56014  13
   0   7   3 207.188 11.2501  15
   0  -7  -3 216.926 10.3435  23
   0   7   3 183.934 10.2034  20
   0   7   3 179.108 10.2883   5
   0  -7  -3 232.490 10.5293   6
   0  -7  -3 196.005 9.56033   7
   0  -7  -3 195.760 9.92138  16
   0  -7  -3 213.179 7.52729  19
   0   7   3 224.540 7.70875  10
   0  -7  -4 451.602 16.8047   2
   0   7   4 436.862 17.1424   4
   0  -7  -4 429.237 13.7885  19
   0   7   4 415.202 17.7355  20
   0  -7  -4 415.502 13.8602  13
   0  -7  -4 419.911 15.7099  14
   0   7   4 418.673 18.5474  15
   0  -7  -4 440.705 13.8404  13
   0  -7  -4 431.877 17.7051  16
   0  -7  -4 446.945 13.7399  19
   0  -7  -4 463.943 16.9749   7
   0   7   4 441.570 18.1248   5
   0  -7  -4 425.577 17.6029   6
   0   7   5 21.0999 3.52112   4
   0  -7  -5 20.3195 3.19438   2
   0   7   5 13.4844 4.57315  15
   0  -7  -5 21.2885 2.83789  14
   0   7   5 17.6933 4.12730  20
   0  -7  -5 16.1002 3.70405  16
   0  -7  -5 14.2341 3.73949   6
   0   7   5 15.5521 4.27430   5
   0  -7  -5 23.3935 3.54464   7
   0   7   6 55.7739 5.01535   4
   0  -7  -6 62.7742 4.68511   2
   0  -7  -6 65.2624 5.75660  23
   0  -7  -6 48.6735 5.89482  24
   0   7   6 61.4902 6.75865  15
   0  -7  -6 63.1308 4.35466  14
   0   7   6 56.1710 5.68124  20
   0  -7  -6 64.0213 6.23158  16
   0   7   6 58.5914 6.28950   5
   0  -7  -6 51.1816 5.61795   6
   0  -7  -6 63.7289 5.02319   7
   0  -7  -7 968.507 32.3061   2
   0   7   7 943.660 32.8442   4
   0  -7  -7 1001.88 34.6294  23
   0  -7  -7 892.265 35.2438  24
   0  -7  -7 943.485 32.0228  14
   0   7   7 999.221 36.7199  15
   0   7   7 1000.47 34.4851  20
   0  -7  -7 945.083 35.4603  16
   0  -7  -7 915.271 34.8636   6
   0   7   7 907.058 35.0820   5
   0  -7  -7 1030.57 33.5341   7
   0   7   8 785.568 27.3137   4
   0  -7  -8 765.512 26.6350   2
   0  -7  -8 845.830 31.2507  24
   0  -7  -8 870.585 29.7678  23
   0   7   8 727.728 31.1319  15
   0   7   8 798.931 29.1499  20
   0  -7  -8 776.831 30.7101  16
   0   7   8 789.922 30.5399   5
   0  -7  -8 749.423 27.8989   7
   0   7   9 154.912 7.52385   4
   0  -7  -9 155.189 7.10951   2
   0   7   9 167.592 11.9285  15
   0   7   9 162.652 9.37008  20
   0  -7  -9 138.281 10.7507  24
   0  -7  -9 169.182 9.86544  23
   0  -7  -9 136.239 10.3736  16
   0   7   9 142.580 10.4677   5
   0  -7  -9 169.349 8.82492   7
   0   7  10 69.9383 8.45806  15
   0   7  10 72.2650 6.22975  20
   0  -7 -10 54.9469 7.38355  24
   0  -7 -10 56.8963 6.21014  23
   0  -7 -10 53.1165 7.33899  16
   0  -7 -10 67.4257 7.15683   6
   0  -7 -10 64.3729 5.75471   7
   0   7  10 65.6547 7.59436   5
   0   7  11 311.125 17.2509  15
   0   7  11 285.843 13.1665  20
   0  -7 -11 278.924 16.2222  16
   0  -7 -11 309.891 15.7726   6
   0  -7 -11 294.803 12.9287   7
   0   7  11 278.876 15.6960   5
   0  -7 -11 248.323 13.5621  23
   0  -7 -11 258.495 16.0542  24
   0   7  12 3.05808 6.26663  15
   0  -7 -12-3.65647 5.89393  16
   0  -7 -12 3.08084 5.15074   6
   0   7  12-0.83827 5.72308   5
   0  -7 -12-0.58039 4.39412  23
   0  -7 -12-2.81702 5.96197  24
   0   7  13 2.14181 6.58349  15
   0  -7 -13-3.82758 6.12281  16
   0  -7 -13 4.93643 6.64874  24
   0  -7 -13 1.15981 4.24323  23
   0  -7 -13-1.58305 5.61875   6
   0   7  13 0.87381 6.00587   5
   0  -7 -14 123.148 9.38962  23
   0  -7 -14 137.767 12.5335  24
   0   7  14 148.651 13.4548  15
   0   7  14 132.610 11.8213   5
   0  -7 -14 155.741 11.5361   6
   0   7  15 84.1673 11.1001  15
   0  -7 -15 67.8153 8.78202   6
   0   8 -17 0.61944 4.96548  25
   0   8 -17-7.18981 7.16860  17
   0  -8  17 1.08152 7.91382  18
   0  -8  17 6.98435 6.31286  13
   0   8 -17-7.47759 7.07156  11
   0   8 -16-3.06984 4.92139  25
   0   8 -16 0.61887 4.73683  24
   0   8 -16-3.52907 6.30203  17
   0  -8  16-0.87374 6.50520  13
   0   8 -16 0.82487 5.59353  11
   0   8 -15 93.5818 8.22339  25
   0   8 -15 83.7072 7.89129  24
   0   8 -15 83.7129 8.97570  11
   0   8 -15 87.1240 9.35548  17
   0  -8  15 90.7891 9.42821  13
   0  -8  14 24.1346 6.66564  13
   0   8 -14 17.0628 4.85771  24
   0   8 -14 26.0010 5.49815  25
   0   8 -14 31.1920 6.43059  11
   0  -8  14 16.8503 5.98891  21
   0   8 -14 12.3046 6.03290  17
   0  -8  14 16.1095 5.28540   8
   0  -8  13 52.7043 7.62035  13
   0   8 -13 49.3879 6.31516  25
   0   8 -13 53.6119 6.05933  24
   0   8 -13 63.4552 7.84950  11
   0  -8  13 56.1957 7.34526  21
   0  -8  13 50.0623 8.07858  18
   0   8 -13 52.1179 7.58448  17
   0  -8  13 52.5377 6.55897   8
   0   8 -12 27.1014 3.83014   4
   0  -8  12 33.3995 6.29358  13
   0   8 -12 28.9167 5.03236  25
   0   8 -12 32.5698 5.07717  24
   0   8 -12 26.2767 6.05586  11
   0  -8  12 24.8500 5.89567  21
   0  -8  12 38.9006 7.09403  18
   0   8 -12 26.3865 6.43285  17
   0  -8  12 27.2224 5.38972   8
   0   8 -11 4.36561 3.20428   4
   0  -8  11 6.87444 2.96787   2
   0  -8  11 3.58610 4.33662  13
   0   8 -11 2.72067 3.74176  24
   0   8 -11 5.97041 4.16181  25
   0   8 -11 4.74370 4.78179  11
   0   8 -11 0.45895 2.44617  20
   0  -8  11 2.16001 4.81637  21
   0  -8  11 8.55189 5.23687  18
   0   8 -11 4.13314 4.76753  17
   0  -8  11 4.37623 4.24088   8
   0  -8  10 2.73626 2.84805   2
   0   8 -10 5.93152 3.26237   4
   0  -8  10 5.38515 4.24109  13
   0   8 -10 3.32932 3.30377  24
   0   8 -10-1.87448 3.66379  25
   0   8 -10 1.94328 4.08122  11
   0   8 -10-0.56554 2.57951  20
   0  -8  10 2.78736 4.32010  21
   0  -8  10 2.12619 4.87184  18
   0   8 -10 5.80353 4.34322  17
   0  -8  10 6.76500 4.33895   8
   0  -8   9 4.78341 3.77147   8
   0   8  -9 9.58992 3.36390   4
   0  -8   9 6.59542 3.01421   2
   0   8  -9 5.66087 2.64010  30
   0   8  -9 3.78240 2.99302  24
   0   8  -9 5.76056 3.50446  25
   0   8  -9 6.76874 3.25119  26
   0   8  -9 3.08269 3.94966  11
   0   8  -9 10.4516 4.66983  12
   0   8  -9 6.72676 2.77989  20
   0  -8   9 2.03373 4.47328  21
   0   8  -9 5.45723 4.28164  17
   0  -8   9 12.8046 4.60520  18
   0  -8   9 9.42271 4.49111  13
   0  -8   8 1.90852 2.82596   2
   0   8  -8 0.43087 3.05887   4
   0   8  -8-0.26063 2.44781  30
   0   8  -8 1.72540 2.95001  24
   0   8  -8-0.99354 2.95070  26
   0   8  -8 3.40489 3.25778  25
   0   8  -8 5.30839 3.86039  11
   0   8  -8 0.62115 4.00519  12
   0   8  -8 2.08837 2.74888  20
   0  -8   8 7.88563 4.42559  21
   0   8  -8-1.13888 3.91411  17
   0  -8   8 4.58850 3.91608  18
   0  -8   8-0.57882 3.70387   8
   0  -8   7 981.585 34.2430   2
   0   8  -7 987.573 34.7822   4
   0   8  -7 981.809 31.3655  27
   0   8  -7 988.861 32.6083  30
   0   8  -7 1024.38 33.6097  24
   0   8  -7 951.525 34.3390  25
   0   8  -7 1002.36 33.6660  26
   0  -8   7 983.289 35.9045   8
   0   8  -7 1018.28 36.1612  11
   0  -8   7 977.977 36.7203  21
   0   8  -7 987.619 34.0668  20
   0   8  -7 1006.03 35.8837  17
   0  -8   7 1025.49 35.7074  18
   0   8  -7 1008.20 36.4105  12
   0  -8   6 2.14053 3.50354   8
   0  -8   6 6.82020 3.02215   2
   0   8  -6 6.25047 3.49111   4
   0   8  -6 2.00404 2.02039  30
   0   8  -6 3.90339 2.59625  26
   0   8  -6 3.18977 3.05319  25
   0   8  -6 3.86526 1.40703   9
   0   8  -6 0.57245 3.46137  12
   0   8  -6 1.64037 3.47300  11
   0   8  -6 5.43989 2.87801  20
   0  -8   6 2.41977 2.66164  23
   0  -8   6 0.62102 3.75483  21
   0  -8   6 2.22702 3.06286  18
   0  -8   6 0.49599 3.75630  13
   0  -8   5 232.674 8.17542   6
   0  -8   5 223.565 10.7229   2
   0   8  -5 248.129 11.4560   4
   0   8  -5 228.101 8.83291  30
   0   8  -5 229.315 10.2949  26
   0  -8   5 222.031 10.4677  23
   0   8  -5 209.326 10.5204  25
   0  -8   5 227.978 8.21144  10
   0  -8   5 209.587 11.4080   8
   0   8  -5 230.848 8.65959   9
   0   8  -5 221.356 10.7513  20
   0  -8   5 232.271 12.3951  21
   0  -8   5 235.260 10.8153  18
   0   8  -5 244.078 12.2389  12
   0  -8   5 225.131 11.1724  13
   0  -8   4 151.542 6.20693   6
   0   8  -4 140.672 8.35374   4
   0  -8   4 143.684 8.08705   2
   0   8  -4 155.181 6.29345  30
   0   8  -4 141.311 8.04137  25
   0  -8   4 139.187 7.81876  23
   0   8  -4 134.297 7.51546  26
   0  -8   4 142.136 8.67656   8
   0   8  -4 141.010 6.46482   9
   0   8  -4 145.500 8.28562  20
   0  -8   4 149.112 9.32766  21
   0  -8   4 150.097 7.57561  18
   0   8  -4 144.628 9.22588  12
   0  -8   4 147.735 8.27671  13
   0  -8   3 309.474 11.1886   6
   0  -8   3 280.799 12.7193   2
   0   8  -3 266.778 10.5766  30
   0   8  -3 282.680 12.3832  26
   0  -8   3 317.289 12.9289  23
   0  -8   3 289.991 13.4188   8
   0   8  -3 274.902 12.8864  20
   0  -8   3 265.502 13.7653  21
   0   8  -3 306.961 10.0139  16
   0  -8   3 298.396 11.6652  18
   0   8  -3 271.853 13.6718  15
   0  -8   3 302.752 12.7162  13
   0   8  -3 296.770 14.1204  12
   0  -8   2 48.1709 3.71498   6
   0  -8   2 41.3643 4.38645   2
   0   8  -2 37.5957 4.31070   4
   0   8  -2 50.1097 3.32992  30
   0  -8   2 51.0462 4.79097  23
   0   8  -2 42.6991 4.45164  26
   0   8  -2 40.0536 5.28677  12
   0  -8   2 38.8494 3.26875  18
   0   8  -2 41.9908 2.88780  16
   0  -8   2 47.5565 4.30127  13
   0   8  -2 44.8949 5.26323  15
   0  -8   1 221.942 9.39630   6
   0  -8   1 207.214 10.2253   2
   0   8  -1 203.200 10.4111   4
   0   8  -1 201.774 8.42230  30
   0  -8   1 208.709 7.73686  28
   0   8  -1 225.617 10.5079  26
   0  -8   1 205.856 10.1618  23
   0  -8   1 229.874 11.6359  21
   0  -8   1 214.396 7.89818  18
   0   8  -1 224.550 11.4394  15
   0  -8   1 176.894 9.03125  13
   0   8  -1 207.314 11.2417  12
   0   8   0 64.6237 5.95584   5
   0  -8   0 62.3721 4.83059   6
   0   8   0 54.0210 5.19024   4
   0  -8   0 65.0756 2.80822  28
   0  -8   0 63.0029 5.32501  23
   0   8   0 71.9038 5.73308  26
   0  -8   0 58.2791 5.13599   8
   0   8   0 64.0294 5.73692  20
   0  -8   0 47.1628 5.73898  21
   0  -8   0 57.8125 4.34775  16
   0   8   0 67.4190 6.46898  12
   0  -8   0 63.3525 4.67514  14
   0   8   0 60.6423 6.08255  15
   0   8   1 4.99125 3.22923   4
   0  -8  -1 9.41763 3.24160   2
   0   8   1 7.84531 4.20204  15
   0  -8  -1 10.0793 2.66540  14
   0   8   1 7.17045 3.29367  26
   0  -8  -1 4.64671 3.50858  21
   0   8   1 7.90701 3.33599  20
   0  -8  -1 9.53352 3.30681  23
   0  -8  -1 7.83638 3.02665   7
   0  -8  -1 3.37063 2.60144   6
   0  -8  -1 8.14322 2.67464   8
   0   8   1 4.36656 3.25272   5
   0  -8  -1 10.8523 2.79620  16
   0   8   1 10.7422 4.26899  12
   0   8   2 12.2576 3.42389   4
   0  -8  -2 15.0652 3.33673   2
   0  -8  -2 16.7004 3.76250  23
   0   8   2 14.2735 3.59672  20
   0   8   2 19.3134 4.42566  15
   0  -8  -2 13.9729 2.19527  13
   0  -8  -2 9.24335 2.52401  14
   0  -8  -2 16.7602 3.33710  16
   0  -8  -2 8.15121 2.84968   7
   0   8   2 15.9728 4.08012   5
   0  -8  -2 15.8323 3.26584   6
   0   8   3 21.2684 3.91956   4
   0  -8  -3 21.6564 3.77524   2
   0  -8  -3 19.7737 3.69798  23
   0   8   3 17.3273 3.96578  20
   0  -8  -3 19.6298 2.89747  14
   0  -8  -3 14.7029 1.87081  13
   0   8   3 25.8748 5.06089  15
   0  -8  -3 14.3585 1.94532  13
   0  -8  -3 15.9168 1.95399  19
   0  -8  -3 20.8453 3.91901  16
   0  -8  -3 15.1008 3.42736   6
   0   8   3 20.8279 4.22633   5
   0  -8  -3 19.4748 3.44743   7
   0  -8  -4 254.303 11.4104   2
   0   8   4 266.769 11.9546   4
   0   8   4 261.676 12.8490  20
   0  -8  -4 241.659 8.25586  19
   0  -8  -4 241.010 8.08259  13
   0  -8  -4 243.404 8.11526  13
   0  -8  -4 275.199 10.5145  14
   0   8   4 259.690 13.6907  15
   0  -8  -4 227.648 11.8907  16
   0  -8  -4 254.574 8.17969  19
   0   8   4 246.232 12.7936   5
   0  -8  -4 231.730 12.0252   6
   0  -8  -4 242.321 11.4392   7
   0   8   5 30.4542 4.39350   4
   0  -8  -5 25.1726 3.80627   2
   0   8   5 24.3754 5.55856  15
   0  -8  -5 27.4816 3.22553  14
   0   8   5 25.3707 4.74290  20
   0  -8  -5 27.9242 4.88656  16
   0  -8  -5 26.7975 4.13993   7
   0  -8  -5 23.9642 4.28978   6
   0   8   5 26.6492 5.16281   5
   0   8   6 70.4694 5.85451   4
   0  -8  -6 62.8995 5.18437   2
   0  -8  -6 76.5854 6.53362  23
   0   8   6 63.2422 7.52926  15
   0  -8  -6 73.3851 4.78458  14
   0   8   6 61.7528 6.45810  20
   0  -8  -6 88.0493 7.30709  16
   0  -8  -6 76.2725 5.80444   7
   0   8   6 67.0426 7.03021   5
   0  -8  -6 51.1108 6.20624   6
   0   8   7 32.8254 4.54580   4
   0  -8  -7 31.0573 3.84578   2
   0  -8  -7 47.5253 5.66409  23
   0  -8  -7 40.0709 3.83770  14
   0   8   7 45.3425 6.98536  15
   0   8   7 40.6418 5.69839  20
   0  -8  -7 30.7270 5.68149  16
   0  -8  -7 43.6854 4.75129   7
   0  -8  -7 43.0370 5.73601   6
   0   8   7 40.6469 6.13524   5
   0  -8  -8 315.785 12.7886   2
   0   8   8 326.430 13.5300   4
   0  -8  -8 315.489 15.1504  23
   0   8   8 284.180 16.7004  15
   0   8   8 315.710 15.0699  20
   0  -8  -8 317.772 16.4247  16
   0  -8  -8 331.102 16.0921   6
   0   8   8 311.675 16.1580   5
   0  -8  -8 303.709 13.8379   7
   0  -8  -9-1.36828 2.66901   2
   0   8   9-4.54250 5.85777  15
   0  -8  -9-1.19664 4.32627  23
   0   8   9 3.88768 4.25083  20
   0  -8  -9-0.79122 4.94462  16
   0  -8  -9-0.90049 3.46466   7
   0   8   9-2.22461 5.23098   5
   0   8  10 16.4414 6.65258  15
   0  -8 -10 9.20399 4.67839  23
   0   8  10 1.04879 6.50635  12
   0   8  10 6.99790 4.23746  20
   0  -8 -10 15.2805 5.87945  16
   0   8  10 2.35305 5.53915   5
   0  -8 -10 10.8447 4.12862   7
   0   8  11-1.02347 6.34429  15
   0   8  11-6.65639 6.82030  12
   0  -8 -11 3.10897 4.33061  23
   0  -8 -11 6.32390 5.69118  16
   0  -8 -11 3.96512 5.03530   6
   0   8  11 0.82343 5.62193   5
   0  -8 -11 1.33570 3.60390   7
   0   8  12 11.7971 6.96928  15
   0   8  12 4.64880 7.20618  12
   0  -8 -12 0.62350 4.64538  23
   0  -8 -12 8.52985 5.78037  16
   0   8  12 5.13537 6.00183   5
   0  -8 -12 9.80155 5.57925   6
   0   8  13 3.33329 7.38020  15
   0   8  13 4.81521 7.70492  12
   0  -8 -13 8.01596 4.87277  23
   0  -8 -13 8.84418 6.48108  16
   0  -8 -13 6.64975 6.22635   6
   0   8  13 2.63073 6.45676   5
   0   8  14 10.2003 7.38140  15
   0   8  14 20.8851 8.73668  12
   0  -8 -14 26.1419 5.79892  23
   0  -8 -14 15.9634 7.31920  16
   0  -8 -14 11.6052 6.26335   6
   0   9 -16 39.4533 6.42782  25
   0   9 -16 30.9143 7.31977  11
   0   9 -16 50.1039 8.35918  17
   0  -9  16 27.5355 8.00806  18
   0  -9  16 36.9495 7.84972  13
   0  -9  15-0.89185 6.08885  13
   0   9 -15-0.59041 4.68580  25
   0   9 -15 8.24438 5.96110  11
   0  -9  15-5.45698 6.15604  21
   0  -9  15 5.11999 6.70167  18
   0   9 -15 4.30745 6.15350  17
   0  -9  15-3.85890 5.35351   8
   0   9 -14 181.656 10.8178  24
   0   9 -14 200.619 11.4458  25
   0   9 -14 202.690 13.0494  11
   0  -9  14 187.374 11.9088   8
   0  -9  14 210.059 13.3994  21
   0   9 -14 200.091 13.3806  17
   0  -9  14 178.896 13.7731  18
   0  -9  14 204.556 13.6137  13
   0   9 -13 226.377 12.1506  25
   0   9 -13 248.767 11.9889  24
   0   9 -13 200.748 13.3448  11
   0  -9  13 232.704 13.0749   8
   0  -9  13 216.264 13.7538  21
   0   9 -13 196.630 13.4733  17
   0  -9  13 221.186 14.6892  18
   0  -9  13 211.761 13.8684  13
   0   9 -12 4.26117 3.36030   4
   0  -9  12 5.61685 5.17784  13
   0   9 -12 5.38966 4.13035  25
   0   9 -12 10.7720 4.41869  24
   0   9 -12 12.7613 5.84101  11
   0  -9  12 4.85170 5.44951  21
   0   9 -12 6.84418 5.63334  17
   0  -9  12 5.14494 5.61581  18
   0  -9  12 9.64845 4.89664   8
   0  -9  11 597.454 24.8889  13
   0   9 -11 568.867 21.7238  24
   0   9 -11 584.863 22.6397  25
   0  -9  11 604.144 24.3897   8
   0   9 -11 579.025 24.5630  11
   0  -9  11 584.139 25.0424  21
   0   9 -11 545.937 20.2539  20
   0   9 -11 555.620 24.4336  17
   0  -9  11 598.887 25.1931  18
   0   9 -11 534.524 21.5468   4
   0  -9  11 564.125 21.1182   2
   0  -9  10 16.8671 5.04182   8
   0   9 -10 18.1503 3.94187  24
   0   9 -10 20.5822 4.38545  25
   0   9 -10 31.3310 5.83629  11
   0  -9  10 26.7486 6.21938  21
   0   9 -10 26.9310 3.88780  20
   0  -9  10 23.7321 3.53905  23
   0  -9  10 26.7646 5.92303  18
   0   9 -10 19.8416 5.36485  17
   0   9 -10 24.0564 4.41395   4
   0  -9  10 20.0479 3.84101   2
   0   9  -9 90.8104 5.98624  26
   0   9  -9 94.5790 5.61531  30
   0   9  -9 88.6646 6.17339  24
   0  -9   9 89.7189 6.01587  23
   0   9  -9 81.2638 6.55912  25
   0  -9   9 94.2102 8.20429   8
   0   9  -9 79.6110 8.04305  12
   0   9  -9 88.9090 8.09072  11
   0   9  -9 88.7455 6.16848  20
   0  -9   9 66.4224 7.72449  21
   0   9  -9 84.3984 8.08120  17
   0  -9   9 94.9981 8.42443  18
   0  -9   9 88.7287 6.53427   2
   0   9  -9 92.6195 6.84537   4
   0  -9   8 2635.49 85.4864   2
   0   9  -8 2619.43 86.0670   4
   0   9  -8 2635.52 84.5854  26
   0   9  -8 2680.44 83.4313  30
   0   9  -8 2559.87 85.5178  25
   0   9  -8 2770.39 84.6389  24
   0  -9   8 2617.78 84.5910  23
   0  -9   8 2644.78 87.6188   8
   0   9  -8 2736.60 88.0172  11
   0  -9   8 2635.19 88.6890  21
   0   9  -8 2621.51 85.1025  20
   0   9  -8 2634.27 87.3574  17
   0  -9   8 2738.15 87.2581  18
   0   9  -8 2675.30 88.0958  12
   0   9  -7 206.967 10.9021   4
   0  -9   7 216.466 10.6223   2
   0   9  -7 216.603 8.56591  30
   0  -9   7 203.526 9.84750  23
   0   9  -7 207.578 9.40961  24
   0   9  -7 195.561 10.5499  25
   0   9  -7 186.871 9.49530  26
   0   9  -7 209.855 11.9167  11
   0  -9   7 199.192 11.6181   8
   0  -9   7 207.715 12.6535  21
   0   9  -7 211.762 10.4035  20
   0   9  -7 189.830 11.3790  17
   0  -9   7 200.831 11.1210  18
   0   9  -7 189.689 11.8586  12
   0  -9   7 199.079 11.4807  13
   0  -9   6 12.5687 4.08939   8
   0   9  -6 8.26105 3.71421   4
   0  -9   6 3.68791 3.31701   2
   0   9  -6 5.38536 2.14320  30
   0   9  -6 1.80221 2.93578  26
   0   9  -6-0.44477 3.31536  25
   0   9  -6 6.83708 1.72467   9
   0   9  -6 9.83416 4.42024  11
   0   9  -6 8.33759 4.32214  12
   0   9  -6 5.01026 3.29733  20
   0  -9   6-2.12316 4.73559  21
   0  -9   6 4.74002 2.96194  23
   0  -9   6 5.94568 3.44739  18
   0  -9   6 10.2271 4.16698  13
   0  -9   5 13.8853 4.39243   8
   0  -9   5 20.2366 2.07643   6
   0   9  -5 16.1504 4.04829   4
   0  -9   5 16.3822 3.84808   2
   0   9  -5 18.8378 2.34763  30
   0   9  -5 13.7135 3.75813  25
   0   9  -5 18.2851 3.68277  26
   0   9  -5 24.6252 5.30971  12
   0   9  -5 18.4624 2.45879   9
   0  -9   5 17.2835 4.90931  21
   0   9  -5 20.3558 4.15413  20
   0  -9   5 26.1923 4.14704  23
   0  -9   5 17.7275 3.81969  18
   0  -9   5 15.3242 4.07842  13
   0  -9   4 1773.14 56.6744   6
   0  -9   4 1742.63 59.4764   2
   0   9  -4 1802.47 56.4477  30
   0   9  -4 1816.64 58.7972  26
   0  -9   4 1731.61 58.9659  23
   0   9  -4 1658.06 58.9780  25
   0   9  -4 1870.38 57.2768   9
   0  -9   4 1769.25 60.4042   8
   0  -9   4 1792.51 61.6613  21
   0   9  -4 1780.57 59.7818  20
   0  -9   4 1880.93 58.2971  18
   0  -9   4 1862.41 59.5543  13
   0   9  -4 1807.73 61.2557  12
   0  -9   3 596.012 21.1541   6
   0   9  -3 616.748 20.5493  30
   0  -9   3 622.190 23.1207  23
   0   9  -3 600.540 22.8372  26
   0  -9   3 596.631 23.3417   2
   0   9  -3 605.353 23.7883  20
   0   9  -3 624.689 19.8567  16
   0  -9   3 599.780 21.4066  18
   0   9  -3 579.353 24.6322  12
   0   9  -3 653.693 25.0977  15
   0  -9   3 625.454 22.9408  13
   0  -9   2 534.553 19.3241   6
   0   9  -2 514.947 21.3269   4
   0  -9   2 534.852 21.0921   2
   0  -9   2 553.911 18.1659  28
   0   9  -2 532.934 18.3434  30
   0  -9   2 516.632 20.7150  23
   0   9  -2 512.552 20.5807  26
   0  -9   2 552.025 18.5563  18
   0   9  -2 514.002 22.1687  15
   0   9  -2 559.520 22.6707  12
   0  -9   2 529.034 20.0683  13
   0  -9   1 325.256 13.3100   6
   0  -9   1 317.159 14.3156   2
   0   9  -1 303.427 14.7036   4
   0  -9   1 322.380 11.0977  28
   0   9  -1 321.579 12.1698  30
   0   9  -1 326.540 14.4468  26
   0  -9   1 337.745 14.5743  23
   0  -9   1 351.667 14.9808   8
   0  -9   1 323.996 15.8190  21
   0  -9   1 341.036 11.3728  18
   0  -9   1 298.348 13.6278  14
   0   9  -1 341.506 15.8923  15
   0  -9   1 332.372 13.2697  13
   0   9  -1 321.669 15.9080  12
   0   9   0 5.78539 3.24119   4
   0  -9   0 9.55243 2.96793  14
   0  -9   0 10.4451 2.78954  13
   0   9   0 11.1851 4.68409  15
   0   9   0 8.59136 3.48091  26
   0   9   0 5.32315 4.16433  12
   0  -9   0 8.54457 4.31125  21
   0  -9   0 7.21105 3.33384  23
   0   9   0 4.42994 3.26710  20
   0  -9   0 7.14695 2.67714  16
   0  -9   0 8.71058 3.35583   8
   0  -9   0 6.04759 2.90173   6
   0   9   0 3.81856 3.65505   5
   0   9   1 671.341 27.3723   4
   0  -9  -1 715.870 27.0490   2
   0  -9  -1 743.448 27.4594  23
   0   9   1 710.327 27.7099  26
   0  -9  -1 773.801 26.1351  14
   0   9   1 718.947 28.8042  15
   0  -9  -1 715.898 24.8508  13
   0   9   1 772.762 29.5166  12
   0  -9  -1 760.488 28.5507  21
   0   9   1 698.834 27.9006  20
   0  -9  -1 749.620 26.2488  16
   0  -9  -1 790.703 27.4879   7
   0  -9  -1 722.421 26.6277   6
   0   9   1 755.065 28.1124   5
   0  -9  -2 149.205 8.66995   2
   0   9   2 146.396 9.10535   4
   0  -9  -2 151.916 9.11841  23
   0   9   2 146.379 10.0519  15
   0  -9  -2 146.159 6.42391  13
   0  -9  -2 135.705 7.41549  14
   0   9   2 130.655 9.78358  12
   0   9   2 144.219 9.46448  20
   0  -9  -2 156.306 8.43797  16
   0  -9  -2 157.859 8.75153   7
   0   9   2 123.710 9.04114   5
   0  -9  -2 150.761 8.68827   6
   0  -9  -3 804.388 29.0502   2
   0   9   3 803.073 29.5930   4
   0  -9  -3 788.702 29.6263  23
   0   9   3 772.853 30.1767  20
   0  -9  -3 802.106 27.4619  14
   0  -9  -3 788.652 25.5853  13
   0   9   3 843.505 32.0548  12
   0   9   3 788.303 31.1633  15
   0  -9  -3 779.734 29.0594  16
   0   9   3 859.479 30.6206   5
   0  -9  -3 798.149 29.4079   6
   0  -9  -3 750.197 28.7625   7
   0   9   4 6.71033 3.66912   4
   0  -9  -4 6.72605 3.40019   2
   0   9   4 8.61993 4.42909  20
   0   9   4 2.21285 4.53858  15
   0  -9  -4 9.05481 2.58702  14
   0  -9  -4 3.72907 3.38774  16
   0  -9  -4 5.17049 1.26432  19
   0  -9  -4 8.30479 3.86049   6
   0   9   4 9.11898 4.39979   5
   0  -9  -4 8.78246 3.26623   7
   0   9   5 18.2630 4.35282   4
   0  -9  -5 7.38639 3.36461   2
   0   9   5 17.9431 5.85331  15
   0  -9  -5 10.8609 2.84974  14
   0   9   5 16.9358 4.73782  20
   0  -9  -5 5.92407 3.83829  16
   0   9   5 14.6761 4.68424   5
   0  -9  -5 13.0627 3.74019   7
   0  -9  -5 17.9176 4.46266   6
   0   9   6 1072.82 37.3942   4
   0  -9  -6 1065.04 36.5679   2
   0  -9  -6 1153.84 38.9200  23
   0  -9  -6 1065.75 35.2612  14
   0   9   6 1076.34 40.6356  15
   0   9   6 1087.37 38.8597  20
   0  -9  -6 1066.55 38.9841  16
   0  -9  -6 1027.77 38.7041   6
   0   9   6 1056.52 39.0246   5
   0  -9  -6 948.057 36.7352   7
   0   9   7 6.09590 4.00875   4
   0  -9  -7 2.34444 3.10178   2
   0  -9  -7 2.48711 4.18777  23
   0   9   7 7.00977 5.98252  15
   0  -9  -7 0.27847 2.71661  14
   0   9   7 7.63518 4.54521  20
   0  -9  -7 0.71187 4.22841  16
   0  -9  -7 1.43846 3.52963   7
   0  -9  -7 1.37409 4.52985   6
   0   9   7-2.82208 5.07085   5
   0   9   8 336.941 14.5493   4
   0  -9  -8 309.579 13.5869   2
   0  -9  -8 339.969 16.2453  23
   0   9   8 358.495 18.6801  15
   0   9   8 344.973 16.4057  20
   0  -9  -8 289.984 16.3684  16
   0   9   8 302.777 16.7228   5
   0  -9  -8 336.120 16.8404   6
   0  -9  -8 362.307 15.1564   7
   0  -9  -9 2.20040 2.73293   2
   0   9   9-7.83483 6.64097  15
   0   9   9 1.85798 4.74016  20
   0  -9  -9 3.27509 4.64975  23
   0  -9  -9-1.66307 5.40192  16
   0  -9  -9 3.08389 5.00850   6
   0  -9  -9-1.45677 3.83461   7
   0   9   9 1.55343 5.40927   5
   0   9  10 14.4213 7.00114  15
   0   9  10 11.3435 4.71467  20
   0  -9 -10 15.0387 6.01743  16
   0   9  10 16.2001 5.98055   5
   0  -9 -10 17.7338 4.49377   7
   0  -9 -10 19.2791 5.62871  23
   0   9  11 5.37871 6.72541  15
   0  -9 -11 11.3377 5.18981  23
   0  -9 -11 5.60366 6.02494  16
   0   9  11 6.68906 5.97560   5
   0  -9 -11 4.18347 4.04601   7
   0   9  12 84.4512 11.2283  15
   0   9  12 83.1262 11.6335  12
   0  -9 -12 84.3734 10.1623  16
   0   9  12 68.3022 9.16711   5
   0  -9 -12 77.9319 9.49007   6
   0  -9 -12 73.3349 8.07365  23
   0   9  13 252.556 17.4189  15
   0   9  13 240.694 17.5408  12
   0  -9 -13 230.157 13.4132  23
   0  -9 -13 220.683 15.6402  16
   0  -9 -13 252.222 15.5903   6
   0  10 -16 85.6853 10.0675  11
   0 -10  16 85.6550 10.5826  18
   0  10 -16 111.332 10.6422  17
   0 -10  16 112.385 10.8599  13
   0 -10  15 59.6726 8.87740  13
   0  10 -15 81.0968 7.79182  25
   0  10 -15 90.0960 9.48437  11
   0 -10  15 72.8112 9.09702  21
   0 -10  15 83.4238 10.2614  18
   0  10 -15 75.8689 9.40310  17
   0 -10  15 80.9694 8.48423   8
   0  10 -14 212.549 11.9818  25
   0 -10  14 216.212 13.0106   8
   0  10 -14 219.247 14.0731  11
   0 -10  14 176.642 13.3485  21
   0 -10  14 210.076 14.7044  18
   0  10 -14 218.576 14.0796  17
   0 -10  14 229.969 14.3590  13
   0 -10  13 9.63402 5.98187  13
   0  10 -13 1.12916 4.50638  25
   0  10 -13 12.1695 6.04264  11
   0 -10  13 1.75703 6.31604  21
   0  10 -13 6.53821 5.80406  17
   0 -10  13 5.53271 5.81131  18
   0 -10  13 6.64068 5.27314   8
   0 -10  12 336.112 17.7990  13
   0  10 -12 354.300 15.8194  25
   0  10 -12 328.524 14.5578  24
   0 -10  12 350.263 17.3000   8
   0  10 -12 361.977 18.0799  11
   0 -10  12 309.372 17.6885  21
   0 -10  12 339.043 18.2993  18
   0  10 -12 343.555 17.7215  17
   0  10 -12 317.657 14.5959   4
   0 -10  11 12.5969 5.37440   8
   0  10 -11 13.7914 4.68801  25
   0  10 -11 17.3122 4.13374  24
   0  10 -11 9.99992 5.74253  11
   0 -10  11 19.3630 6.52905  21
   0  10 -11 11.9858 3.53761  20
   0  10 -11 13.5643 5.46507  17
   0 -10  11 22.3682 6.44845  18
   0 -10  11 10.2996 3.89142   2
   0  10 -11 14.8364 4.54619   4
   0  10 -10 496.573 18.8608  24
   0  10 -10 498.153 20.1185  25
   0 -10  10 502.530 18.5092  23
   0 -10  10 460.254 21.5067   8
   0  10 -10 538.235 22.6431  11
   0  10 -10 492.431 18.9071  20
   0 -10  10 436.677 22.2949  21
   0  10 -10 446.607 21.4484  17
   0 -10  10 471.353 21.6611  18
   0 -10  10 513.100 19.5648   2
   0  10 -10 444.100 19.7854   4
   0 -10   9 180.932 9.74762   2
   0  10  -9 156.373 9.96441   4
   0  10  -9 168.831 8.75695  26
   0 -10   9 172.346 8.90337  23
   0  10  -9 181.719 9.98374  25
   0  10  -9 180.474 8.92656  24
   0  10  -9 189.926 11.8368  11
   0 -10   9 156.990 11.1354   8
   0  10  -9 168.763 9.26308  20
   0 -10   9 158.188 11.9597  21
   0  10  -9 159.846 11.0447  17
   0 -10   9 168.043 10.9576  18
   0 -10   9 181.631 11.6137  13
   0  10  -9 161.578 11.6062  12
   0 -10   8 21.0438 4.32377   2
   0  10  -8 19.9404 4.84304   4
   0 -10   8 17.3640 4.97932  13
   0  10  -8 26.2223 4.70026  25
   0  10  -8 26.3624 3.93286  26
   0  10  -8 18.9200 3.64988  24
   0  10  -8 14.9772 5.06587  11
   0  10  -8 24.2364 6.03044  12
   0 -10   8 10.0496 5.67091  21
   0 -10   8 19.0600 3.94709  23
   0  10  -8 15.1781 4.20005  20
   0 -10   8 20.2694 4.93005  18
   0  10  -8 13.9615 5.25702  17
   0 -10   8 21.7555 5.46107   8
   0 -10   7 20.4874 4.99107   8
   0  10  -7 12.1919 4.32504   4
   0 -10   7 13.8957 4.09293   2
   0  10  -7 15.1962 2.49241  30
   0  10  -7 21.5702 4.04740  26
   0  10  -7 13.2441 4.22087  25
   0  10  -7 16.7233 3.44736  24
   0  10  -7 14.3901 5.67371  12
   0  10  -7 18.8422 5.85536  11
   0 -10   7 11.5109 3.56567  23
   0 -10   7 22.8880 6.07055  21
   0  10  -7 22.5694 4.38729  20
   0 -10   7 11.1481 4.07015  18
   0 -10   7 18.0639 4.76647  13
   0  10  -6 290.916 14.3652   4
   0 -10   6 302.500 14.0668   2
   0  10  -6 300.771 10.8065  30
   0  10  -6 278.801 12.5770  26
   0 -10   6 290.726 13.1858  23
   0  10  -6 299.143 13.7409  25
   0 -10   6 278.009 14.8622   8
   0  10  -6 287.784 10.4342   9
   0  10  -6 315.592 15.6474  11
   0 -10   6 291.081 16.1189  21
   0  10  -6 265.326 13.5453  20
   0 -10   6 298.859 13.4853  18
   0  10  -6 296.907 15.4132  12
   0 -10   6 286.337 14.1359  13
   0 -10   5 621.569 20.3380   6
   0 -10   5 617.444 23.9777   2
   0  10  -5 588.784 24.3088   4
   0  10  -5 606.291 20.2885  30
   0  10  -5 620.540 22.8413  26
   0 -10   5 613.048 23.2353  23
   0  10  -5 612.084 23.4939  25
   0 -10   5 580.718 24.7464   8
   0  10  -5 619.881 20.9239   9
   0 -10   5 577.548 25.9607  21
   0  10  -5 579.600 23.8185  20
   0 -10   5 618.156 22.6784  18
   0  10  -5 601.718 25.5259  12
   0 -10   5 614.919 23.9797  13
   0 -10   4 261.560 10.5049   6
   0 -10   4 266.822 13.2188   2
   0  10  -4 265.440 9.91481  30
   0 -10   4 285.889 12.9398  23
   0  10  -4 276.450 12.4712  26
   0  10  -4 297.494 13.2005  25
   0  10  -4 270.499 10.9838   9
   0 -10   4 239.877 13.3206   8
   0 -10   4 257.015 14.6760  21
   0  10  -4 265.234 13.3971  20
   0 -10   4 264.387 11.4356  18
   0 -10   4 266.685 12.8151  13
   0  10  -4 284.254 14.7894  12
   0 -10   3 1508.60 53.0112   7
   0 -10   3 1558.45 50.0306   6
   0 -10   3 1572.79 49.3563  28
   0  10  -3 1545.50 48.9297  30
   0 -10   3 1532.94 52.1684  23
   0  10  -3 1559.47 51.9889  26
   0 -10   3 1522.03 52.7416   2
   0  10  -3 1541.71 53.1807  20
   0 -10   3 1514.42 49.8046  18
   0  10  -3 1540.04 54.1081  15
   0  10  -3 1520.82 54.3733  12
   0 -10   3 1614.60 51.8894  13
   0 -10   2 520.842 18.5382   6
   0  10  -2 492.662 20.8954   4
   0 -10   2 467.336 20.1107   2
   0 -10   2 483.491 16.5160  28
   0  10  -2 493.304 17.0864  30
   0  10  -2 528.601 20.2000  26
   0 -10   2 480.849 19.9188  23
   0  10  -2 495.128 20.9998  20
   0 -10   2 451.101 21.6758  21
   0 -10   2 490.729 16.9930  18
   0  10  -2 451.498 21.5189  12
   0 -10   2 500.795 19.0560  13
   0  10  -2 531.667 21.9673  15
   0 -10   2 510.804 19.8248  14
   0  10  -1 349.575 16.5821   4
   0 -10   1 350.251 11.3829  28
   0 -10   1 333.701 11.3314  28
   0  10  -1 395.635 13.4145  30
   0 -10   1 372.944 16.2248  23
   0  10  -1 399.019 16.3544  26
   0 -10   1 383.853 16.5108   8
   0 -10   1 395.676 17.9697  21
   0 -10   1 380.858 14.8189   6
   0  10  -1 355.210 17.5314  12
   0  10  -1 383.985 17.6778  15
   0 -10   1 410.785 15.6851  14
   0 -10   1 396.556 14.7630  13
   0  10   0 121.243 8.56016   4
   0  10   0 119.975 6.30446  30
   0  10   0 116.153 8.45976  26
   0 -10   0 120.891 8.25611  23
   0 -10   0 109.359 7.99001   8
   0  10   0 129.306 9.01576  20
   0 -10   0 116.896 9.12607  21
   0  10   0 118.557 9.36833  15
   0 -10   0 124.010 7.49229  14
   0 -10   0 116.685 6.56871  13
   0  10   0 126.698 9.66913  12
   0 -10   0 135.087 8.58688   7
   0 -10   0 117.537 7.39052   6
   0 -10  -1 281.384 13.8158   2
   0  10   1 277.220 14.2479   4
   0 -10  -1 282.283 14.0435  23
   0  10   1 297.380 14.5557  26
   0 -10  -1 302.701 11.6090  13
   0  10   1 300.490 15.6875  15
   0 -10  -1 293.118 12.6061  14
   0  10   1 327.399 16.5691  12
   0  10   1 277.244 14.7027  20
   0 -10  -1 286.871 12.7032  16
   0  10   1 265.997 14.2914   5
   0 -10  -1 296.026 13.4004   6
   0 -10  -1 283.338 13.8039   7
   0 -10  -2 1499.56 49.8184   2
   0  10   2 1478.37 50.4670   4
   0 -10  -2 1412.21 50.0381  23
   0  10   2 1480.64 51.0140  26
   0 -10  -2 1422.48 46.1751  13
   0 -10  -2 1361.60 47.6338  14
   0  10   2 1437.26 51.8106  15
   0  10   2 1505.22 52.7985  12
   0  10   2 1421.48 50.9226  20
   0 -10  -2 1587.99 49.2713  16
   0  10   2 1531.86 51.0722   5
   0 -10  -2 1436.90 49.4238   6
   0 -10  -2 1390.03 49.5288   7
   0  10   3 406.372 18.0317   4
   0 -10  -3 405.502 17.3540   2
   0  10   3 446.638 19.4366  26
   0 -10  -3 409.310 18.1352  23
   0  10   3 411.789 20.1675  12
   0 -10  -3 422.124 15.8128  14
   0  10   3 392.464 19.4083  15
   0 -10  -3 393.880 13.5493  13
   0  10   3 396.164 18.7043  20
   0 -10  -3 372.642 16.9804  16
   0  10   3 436.490 18.6863   5
   0 -10  -3 417.233 17.8585   6
   0 -10  -3 365.799 17.0589   7
   0  10   4 199.746 11.2699   4
   0 -10  -4 216.292 11.0672   2
   0 -10  -4 191.523 9.21636  14
   0  10   4 183.802 12.6808  15
   0  10   4 187.518 12.9625  12
   0 -10  -4 202.212 11.5587  23
   0  10   4 218.176 12.5299  20
   0 -10  -4 178.257 10.9448  16
   0  10   4 181.557 11.6014   5
   0 -10  -4 187.148 11.1596   6
   0 -10  -4 219.057 11.0875   7
   0  10   5 17.7279 4.54075   4
   0 -10  -5 21.5382 4.31723   2
   0  10   5 20.5110 6.59379  12
   0  10   5 11.8938 5.14123  20
   0 -10  -5 15.6473 3.33691  14
   0  10   5 8.61140 5.97700  15
   0 -10  -5 10.1072 4.50924  16
   0 -10  -5 14.9569 4.97304   6
   0  10   5 18.6402 5.55403   5
   0 -10  -5 15.6255 4.22203   7
   0 -10  -6 1279.27 45.9459   2
   0  10   6 1339.95 47.0718   4
   0  10   6 1328.81 50.2657  15
   0 -10  -6 1425.52 44.5123  14
   0  10   6 1367.14 48.7352  20
   0 -10  -6 1333.48 48.3247  16
   0 -10  -6 1303.11 48.2795   6
   0 -10  -6 1456.24 47.1845   7
   0  10   6 1317.87 48.4699   5
   0  10   7 66.6472 6.70201   4
   0 -10  -7 75.6210 6.14548   2
   0 -10  -7 46.9728 6.78340  23
   0  10   7 61.7895 8.73308  15
   0  10   7 74.0838 8.12802  20
   0 -10  -7 72.1931 8.14346  16
   0 -10  -7 68.7042 7.70226   6
   0  10   7 59.7602 7.78251   5
   0 -10  -7 65.1061 6.44096   7
   0  10   8 324.397 14.8240   4
   0 -10  -8 311.156 13.7703   2
   0 -10  -8 341.713 16.5190  23
   0  10   8 299.060 18.2201  15
   0  10   8 308.512 16.2136  20
   0 -10  -8 310.847 16.9309  16
   0 -10  -8 338.424 15.1138   7
   0  10   8 310.911 16.7041   5
   0 -10  -8 310.520 16.7051   6
   0 -10  -9 160.253 8.47987   2
   0  10   9 152.015 13.2173  15
   0  10   9 166.818 10.9390  20
   0 -10  -9 201.450 11.7216  23
   0 -10  -9 150.944 11.8125  16
   0 -10  -9 156.717 9.82760   7
   0  10   9 140.101 11.5759   5
   0 -10  -9 155.513 11.7534   6
   0  10  10 184.756 14.6980  15
   0  10  10 168.564 11.3560  20
   0 -10 -10 162.814 12.7915  16
   0  10  10 181.335 12.8847   5
   0 -10 -10 191.948 12.9247   6
   0 -10 -10 200.130 10.7478   7
   0 -10 -10 183.237 11.9670  23
   0 -10 -11 197.049 12.5079  23
   0  10  11 207.209 15.4982  15
   0 -10 -11 177.650 13.8336  16
   0 -10 -12 6.18884 5.51228  23
   0 -10 -12 0.97350 6.22944  16
   0  10  12-3.37786 7.84175  15
   0 -11  15 17.7729 7.13335  13
   0  11 -15 6.79882 6.12239  11
   0 -11  15 14.1363 6.73906  21
   0  11 -15 18.0091 7.24743  17
   0 -11  15 22.8621 8.05629  18
   0 -11  15 10.8230 5.59749   8
   0 -11  14 12.0106 6.59983  13
   0  11 -14 2.26473 4.62720  25
   0  11 -14 4.25922 6.15990  11
   0 -11  14 0.92194 6.29493  21
   0  11 -14-0.84791 6.27747  17
   0 -11  14-0.96112 6.65047  18
   0 -11  14 3.79439 5.35396   8
   0 -11  13 36.0807 7.35251  13
   0  11 -13 34.8665 5.82593  25
   0  11 -13 37.0757 7.59101  11
   0 -11  13 34.8755 7.60227  21
   0 -11  13 45.6420 8.14590  18
   0  11 -13 36.5327 7.51127  17
   0 -11  13 37.5708 7.00888   8
   0 -11  12 19.8474 6.13611   8
   0  11 -12 16.6742 5.19537  25
   0  11 -12 29.8497 6.95717  11
   0 -11  12 7.63902 6.58848  21
   0  11 -12 21.8136 6.34148  17
   0 -11  12 23.1750 6.93770  18
   0  11 -12 17.8124 4.86450   4
   0  11 -11 88.8846 7.74145  25
   0  11 -11 88.4792 9.64955  11
   0 -11  11 105.008 9.56548   8
   0  11 -11 92.8880 6.64175  20
   0 -11  11 102.383 10.5385  21
   0 -11  11 106.039 9.62639  18
   0  11 -11 100.946 9.56693  17
   0 -11  11 114.830 7.88736   2
   0  11 -11 95.5399 7.96247   4
   0 -11  10 291.940 15.5701  13
   0  11 -10 297.500 16.0925  12
   0  11 -10 241.317 12.9361  25
   0  11 -10 273.969 11.8310  24
   0 -11  10 243.912 14.9588   8
   0  11 -10 249.754 14.9842  11
   0  11 -10 252.061 12.3334  20
   0 -11  10 253.942 15.9288  21
   0  11 -10 273.938 15.0355  17
   0 -11  10 257.758 14.4719  18
   0  11 -10 247.002 13.3909   4
   0 -11  10 264.107 12.9819   2
   0 -11   9 299.126 14.5585   2
   0  11  -9 318.920 15.5062   4
   0  11  -9 298.904 13.2528  26
   0  11  -9 337.268 13.3141  24
   0  11  -9 306.151 14.6247  25
   0 -11   9 326.639 13.8287  23
   0  11  -9 326.343 16.9738  11
   0 -11   9 322.221 16.7883   8
   0 -11   9 311.005 17.7421  21
   0  11  -9 302.195 14.3187  20
   0 -11   9 317.252 15.8397  18
   0  11  -9 266.842 15.7615  17
   0 -11   9 356.999 17.0963  13
   0  11  -9 304.956 16.6375  12
   0  11  -8 393.920 17.8745   4
   0 -11   8 388.588 17.2499   2
   0  11  -8 403.305 15.7439  26
   0  11  -8 383.298 16.8473  25
   0 -11   8 378.252 16.0722  23
   0  11  -8 375.453 15.0769  24
   0 -11   8 363.547 18.4010   8
   0  11  -8 360.411 18.6139  11
   0 -11   8 385.375 20.1496  21
   0  11  -8 385.597 16.9264  20
   0  11  -8 392.588 18.5928  17
   0 -11   8 386.875 17.4209  18
   0 -11   8 371.613 18.1806  13
   0  11  -8 384.897 19.2318  12
   0  11  -7 129.120 10.5901  12
   0 -11   7 122.252 9.37162  13
   0  11  -7 130.039 7.23170  24
   0 -11   7 141.700 8.45902  23
   0  11  -7 128.784 7.85787  26
   0  11  -7 139.900 8.93272  25
   0  11  -7 128.422 10.3261  11
   0 -11   7 131.411 9.96458   8
   0  11  -7 138.783 9.21096  20
   0 -11   7 113.291 10.7265  21
   0 -11   7 131.310 8.88452  18
   0 -11   7 134.674 9.10199   2
   0  11  -7 118.072 9.13955   4
   0  11  -6 5.95205 4.42407   4
   0 -11   6 4.68676 4.02820   2
   0 -11   6 4.89588 4.17968  13
   0  11  -6 0.85304 3.58419  26
   0  11  -6 6.38133 4.04968  25
   0  11  -6 5.45754 5.28795  12
   0  11  -6 4.86053 2.05238   9
   0  11  -6 4.53075 4.75816  11
   0 -11   6 5.38777 3.47870  23
   0  11  -6-1.77828 4.02105  20
   0 -11   6 4.43692 5.50169  21
   0 -11   6 0.46078 3.35354  18
   0 -11   6 5.09597 4.47683   8
   0  11  -5-2.67172 4.27382   4
   0 -11   5-4.75995 3.68814   2
   0 -11   5-3.38264 4.05173  13
   0  11  -5 0.90586 3.37210  26
   0  11  -5 1.07690 3.77416  25
   0  11  -5 1.23563 2.49636   9
   0  11  -5 0.78020 4.87561  12
   0 -11   5-2.61286 5.12633  21
   0  11  -5 4.92998 4.12110  20
   0 -11   5-0.51089 3.60387  23
   0 -11   5 4.29637 3.40982  18
   0 -11   5-0.70795 4.31577   8
   0 -11   4 135.023 9.32883   7
   0 -11   4 112.544 5.84913   6
   0 -11   4 100.508 7.85137   2
   0 -11   4 109.210 5.82606  28
   0  11  -4 95.6954 7.40430  26
   0  11  -4 114.066 8.14331  25
   0 -11   4 93.4902 7.50167  23
   0  11  -4 103.546 6.26206   9
   0  11  -4 109.530 8.60808  20
   0 -11   4 96.4318 6.06351  18
   0 -11   4 98.5509 7.50718  13
   0  11  -4 108.293 9.47409  12
   0 -11   3 370.354 17.8171   7
   0 -11   3 400.273 15.1757   6
   0 -11   3 385.716 17.6363   2
   0 -11   3 388.119 13.7591  28
   0  11  -3 398.225 17.3636  25
   0  11  -3 379.633 16.7908  26
   0 -11   3 378.818 17.1743  23
   0  11  -3 406.423 18.4142  20
   0 -11   3 378.572 14.4520  18
   0  11  -3 431.819 19.5307  15
   0  11  -3 412.579 19.6103  12
   0 -11   3 398.564 17.3159  14
   0 -11   3 400.601 16.6543  13
   0  11  -2 39.8255 6.04427   4
   0 -11   2 40.8063 5.42397   2
   0 -11   2 36.1579 4.88878  14
   0 -11   2 41.6739 4.68454  13
   0  11  -2 47.1279 6.75127  15
   0  11  -2 45.3446 5.56680  26
   0  11  -2 34.6109 6.53727  12
   0 -11   2 26.0522 6.01428  21
   0  11  -2 47.8642 6.40498  20
   0 -11   2 43.4345 5.67313  23
   0 -11   2 41.2401 2.96893  18
   0 -11   2 49.2326 6.01216   8
   0 -11   2 37.2403 4.15290   6
   0 -11   1 0.36952 2.87357  13
   0  11  -1 0.75791 4.81218  15
   0 -11   1 3.33597 3.46662  14
   0  11  -1-0.59008 3.94618  26
   0  11  -1 8.23729 5.66173  12
   0 -11   1-0.79370 5.07866  21
   0 -11   1 0.58502 3.68540  23
   0 -11   1-0.41263 3.07217   6
   0 -11   1 0.62836 3.89506   8
   0  11  -1 0.67493 4.07954   4
   0  11   0 136.985 9.54082   4
   0  11   0 114.480 6.17485  30
   0 -11   0 111.603 8.54470  23
   0  11   0 112.319 8.48021  26
   0 -11   0 133.472 10.2814  21
   0  11   0 115.461 9.08690  20
   0 -11   0 119.998 7.57025  14
   0 -11   0 108.156 6.51973  13
   0  11   0 105.004 9.82648  15
   0  11   0 130.826 10.6175  12
   0 -11   0 129.604 7.89322   6
   0 -11   0 112.848 8.43524   7
   0  11   1 40.0513 6.89537  15
   0 -11  -1 52.0003 5.01561  14
   0 -11  -1 47.2840 3.92641  13
   0  11   1 53.3533 6.72737  26
   0  11   1 46.5100 7.16607  12
   0 -11  -1 38.5776 5.55839  23
   0  11   1 42.0961 6.53363  20
   0 -11  -1 39.7372 5.21684   6
   0 -11  -1 49.0514 6.04864   7
   0  11   1 34.9399 5.70866   4
   0 -11  -1 49.8432 5.75728   2
   0  11   2 42.0389 6.00736   4
   0 -11  -2 27.4370 4.69746   2
   0 -11  -2 27.3926 4.07356  14
   0  11   2 34.8377 6.69332  15
   0 -11  -2 33.4344 3.06144  13
   0  11   2 35.3968 6.17841  26
   0  11   2 43.6971 7.50757  12
   0 -11  -2 29.5203 5.48487  23
   0  11   2 37.0268 6.30218  20
   0 -11  -2 34.2492 4.93301  16
   0  11   2 35.5532 6.03025   5
   0 -11  -2 35.2840 5.35669   7
   0 -11  -2 33.9910 5.25634   6
   0  11   3 1.98140 4.32259   4
   0 -11  -3 1.15025 3.79166   2
   0 -11  -3 3.61109 3.06013  14
   0  11   3 1.72315 5.63876  15
   0  11   3 3.08316 4.89399  26
   0  11   3-1.88997 5.66237  12
   0 -11  -3-0.66214 4.30154  23
   0  11   3 4.51726 4.58974  20
   0 -11  -3-0.54403 3.93373  16
   0 -11  -3-1.81438 4.23930   6
   0  11   3 1.39364 4.97738   5
   0 -11  -3-0.58156 3.88926   7
   0  11   4 324.727 15.6775   4
   0 -11  -4 302.768 14.5892   2
   0  11   4 332.238 18.1829  12
   0 -11  -4 280.781 12.4184  14
   0  11   4 303.987 17.0910  15
   0  11   4 314.457 16.6423  26
   0 -11  -4 300.255 15.4775  23
   0  11   4 310.521 16.3283  20
   0 -11  -4 290.218 14.7556  16
   0  11   4 290.332 15.6149   5
   0 -11  -4 301.238 15.3005   6
   0 -11  -4 289.058 14.4920   7
   0 -11  -5 5.90493 4.09182   2
   0  11   5 5.68928 4.71103   4
   0  11   5 20.4706 7.26867  12
   0  11   5 3.74106 6.25803  15
   0 -11  -5 6.20666 3.12248  14
   0  11   5 8.49904 5.41975  20
   0 -11  -5-0.66380 4.71676  16
   0 -11  -5 8.58940 4.14569   7
   0 -11  -5 11.1483 5.22113   6
   0  11   5 10.9952 5.39905   5
   0 -11  -6 71.3429 6.75844   2
   0  11   6 89.8993 7.84054   4
   0  11   6 73.0611 9.71564  15
   0  11   6 73.5373 9.87451  12
   0  11   6 75.9016 8.81581  20
   0 -11  -6 100.508 8.72218  16
   0 -11  -6 88.3077 7.56615   7
   0 -11  -6 86.7059 8.52601   6
   0  11   6 61.7895 8.29913   5
   0 -11  -7 29.0207 4.92857   2
   0  11   7 21.8000 5.36824   4
   0  11   7 26.3267 7.74850  15
   0 -11  -7 22.8468 6.26779  23
   0  11   7 15.5361 7.30559  12
   0  11   7 23.7171 6.58732  20
   0 -11  -7 22.6197 6.08520  16
   0  11   7 30.9626 6.83146   5
   0 -11  -7 29.9663 5.58852   7
   0 -11  -7 34.4400 6.41442   6
   0 -11  -8 342.824 14.9224   2
   0  11   8 357.407 20.4742  12
   0  11   8 301.229 19.0198  15
   0  11   8 363.267 17.9356  20
   0 -11  -8 371.883 17.9252  23
   0 -11  -8 328.924 18.0041  16
   0 -11  -8 370.214 16.2700   7
   0  11   8 326.842 17.7568   5
   0 -11  -8 342.539 18.0803   6
   0  11   9 8.65535 7.63215  15
   0  11   9 2.18011 5.62167  20
   0 -11  -9-0.75025 5.48986  23
   0 -11  -9-1.75902 6.04528  16
   0 -11  -9-0.54096 4.46203   7
   0  11   9 5.63499 6.09481   5
   0 -11  -9 5.12148 6.02148   6
   0  11  10 209.122 16.0131  15
   0  11  10 247.533 13.8491  20
   0 -11 -10 218.175 14.5918  16
   0 -11 -10 216.090 14.4582   6
   0 -11 -10 210.416 13.6055  23
   0  11  11 38.0369 9.24845  15
   0 -11 -11 43.6689 7.25852  23
   0 -11 -11 45.4323 8.24577  16
   0 -11 -11 57.6105 8.58586   6
   0  12 -14 55.1795 8.45720  11
   0 -12  14 84.3733 9.91556  18
   0  12 -14 79.1965 9.38919  17
   0 -12  14 57.4798 8.20758   8
   0 -12  14 64.6518 9.53428  21
   0 -12  13 218.183 15.3075  21
   0 -12  13 215.880 14.9864  18
   0  12 -13 250.041 14.9451  17
   0  12 -13 222.660 14.4165  11
   0 -12  13 188.457 13.4878   8
   0  12 -12 16.2364 5.30369   4
   0 -12  12 15.1629 6.92056  13
   0  12 -12 20.5586 5.26396  25
   0  12 -12 17.2894 6.88193  11
   0 -12  12 21.3516 7.71648  21
   0  12 -12 19.7405 6.86767  17
   0 -12  12 14.2666 6.23568  18
   0 -12  12 17.5687 6.10917   8
   0 -12  11 23.7390 5.21640   2
   0  12 -11 15.2617 5.32215   4
   0 -12  11 35.2058 7.52246  13
   0  12 -11 13.2664 5.06002  25
   0  12 -11 35.1810 7.45524  11
   0 -12  11 36.9385 8.48596  21
   0  12 -11 12.1081 6.20968  17
   0 -12  11 20.2923 6.37794  18
   0 -12  11 15.1774 5.86739   8
   0 -12  10 52.3681 6.14738   2
   0  12 -10 46.2067 6.53126   4
   0 -12  10 59.8910 7.90368  13
   0  12 -10 30.8338 5.79130  25
   0  12 -10 36.7400 7.42839  11
   0  12 -10 52.3939 8.26380  12
   0  12 -10 38.0437 5.47125  20
   0 -12  10 31.7961 7.96660  21
   0 -12  10 51.1058 7.10396  18
   0  12 -10 50.4879 7.71119  17
   0 -12  10 54.7582 7.77176   8
   0  12  -9 67.4764 7.80414   4
   0 -12   9 72.7243 7.25625   2
   0 -12   9 59.8479 8.03444  13
   0  12  -9 70.3059 6.99268  25
   0  12  -9 73.2907 9.31529  12
   0  12  -9 74.2061 8.69742  11
   0  12  -9 86.7405 7.15201  20
   0 -12   9 64.2220 9.46164  21
   0 -12   9 61.6308 6.00059  23
   0 -12   9 67.9498 7.48710  18
   0  12  -9 74.7305 8.55694  17
   0 -12   9 60.9412 7.72922   8
   0  12  -8 194.450 12.4717   4
   0 -12   8 229.296 12.6679   2
   0  12  -8 207.045 10.4686  26
   0 -12   8 221.799 11.2960  23
   0  12  -8 235.011 12.1371  25
   0 -12   8 218.072 13.7222   8
   0  12  -8 236.322 14.2914  11
   0 -12   8 196.490 14.5861  21
   0  12  -8 236.788 12.5179  20
   0  12  -8 223.070 13.5935  17
   0 -12   8 200.961 11.8593  18
   0  12  -8 243.762 14.3718  12
   0 -12   8 230.219 13.3908  13
   0  12  -7 46.1450 6.69618   4
   0 -12   7 36.7953 6.00149   2
   0 -12   7 41.1264 6.28200  13
   0  12  -7 38.4884 4.34061  24
   0  12  -7 41.0004 5.76869  25
   0  12  -7 28.4015 4.75443  26
   0  12  -7 46.4311 7.41493  11
   0  12  -7 32.8580 7.10419  12
   0 -12   7 31.7626 7.59996  21
   0 -12   7 34.5413 5.27059  23
   0  12  -7 31.4563 5.49611  20
   0 -12   7 40.1785 5.40356  18
   0 -12   7 45.2535 6.63820   8
   0 -12   6 11.5900 4.72553   2
   0  12  -6 13.1944 5.40738   4
   0 -12   6 17.2359 5.05421  13
   0  12  -6 11.2550 4.04310  26
   0  12  -6 13.6961 4.61103  25
   0  12  -6 18.5956 6.01124  12
   0  12  -6 8.24273 5.63934  11
   0  12  -6 13.8263 4.91541  20
   0 -12   6 9.74243 6.09919  21
   0 -12   6 9.62399 4.32201  23
   0 -12   6 11.9568 3.89917  18
   0 -12   6 15.8107 5.40949   8
   0 -12   6 5.24818 4.73701   7
   0 -12   5 45.6007 6.60689   7
   0 -12   5 30.0194 5.75509   8
   0 -12   5 36.0206 5.76885   2
   0  12  -5 47.4212 6.75752   4
   0 -12   5 36.8966 4.04317  28
   0  12  -5 37.8422 5.89108  25
   0  12  -5 46.1267 5.50969  26
   0  12  -5 37.4959 7.06307  12
   0  12  -5 37.1887 3.82680   9
   0 -12   5 43.1113 7.80679  21
   0  12  -5 34.2775 6.31537  20
   0 -12   5 55.3789 6.05640  23
   0 -12   5 33.3485 4.44229  18
   0 -12   5 38.8502 5.71050  13
   0 -12   4 74.4895 7.22721   2
   0 -12   4 69.8190 7.08472  14
   0 -12   4 86.1652 6.97362  13
   0  12  -4 65.5538 6.83833  25
   0  12  -4 80.2758 6.79936  26
   0 -12   4 71.7742 6.97333  23
   0  12  -4 73.4044 5.48021   9
   0  12  -4 75.8650 8.94745  12
   0  12  -4 65.8750 7.61131  20
   0 -12   4 83.1131 5.35309  18
   0 -12   4 66.9075 7.54926   7
   0 -12   3 3.48997 3.81290  14
   0  12  -3 14.5513 5.77838  15
   0 -12   3 5.36203 3.77696  13
   0  12  -3 8.54808 4.85068  25
   0  12  -3 6.16986 4.06134  26
   0  12  -3 13.9579 6.49847  12
   0  12  -3 6.56071 5.17920  20
   0 -12   3 7.35104 6.23464  21
   0 -12   3 8.42053 4.45772  23
   0 -12   3 10.5762 4.20248   2
   0 -12   3-0.73068 4.53440   8
   0 -12   3 8.70970 2.96843   6
   0 -12   2 560.607 22.8999  14
   0  12  -2 612.046 26.4668  12
   0 -12   2 574.873 21.9944  13
   0  12  -2 530.956 24.9319  15
   0 -12   2 613.786 23.9853  23
   0  12  -2 628.495 24.0323  26
   0 -12   2 551.605 24.3243   8
   0  12  -2 597.407 25.0955  20
   0 -12   2 582.015 26.1449  21
   0 -12   2 594.942 24.3134   2
   0  12  -2 551.367 24.6853   4
   0 -12   2 559.525 21.4879   6
   0 -12   1 6.59725 3.84251  14
   0  12  -1 4.13862 5.61303  15
   0 -12   1-0.37971 3.23219  13
   0  12  -1 6.43766 4.45449  26
   0  12  -1 5.44961 5.58394  12
   0 -12   1 0.87265 5.75326  21
   0 -12   1-1.28603 4.23946  23
   0  12  -1 4.49200 4.75376   4
   0 -12   1-0.67832 4.17042   7
   0 -12   1-1.33597 3.49924   6
   0 -12   0 26.8082 4.52712  14
   0 -12   0 26.1857 3.81753  13
   0  12   0 16.0996 6.09943  15
   0  12   0 17.1553 5.38930  26
   0  12   0 29.0008 6.92668  12
   0  12   0 32.9089 6.17104  20
   0 -12   0 21.8529 5.48869  23
   0  12   0 31.3846 6.09503   4
   0 -12   0 25.3456 4.67800   6
   0 -12   0 22.6594 5.18352   7
   0  12   1 75.7656 9.07886  15
   0 -12  -1 81.6714 5.10291  13
   0 -12  -1 73.6293 6.06948  14
   0 -12  -1 87.8706 7.78744  23
   0  12   1 78.4634 8.18288  26
   0  12   1 88.7859 9.75506  12
   0  12   1 87.1930 8.72493  20
   0 -12  -1 72.9202 7.42434   2
   0  12   1 92.8661 8.63022   4
   0 -12  -1 77.4841 7.38968   7
   0 -12  -1 79.9243 7.04242   6
   0  12   2 294.256 17.1580  15
   0  12   2 310.349 18.0843  12
   0 -12  -2 311.078 13.3657  14
   0  12   2 318.531 16.9367  20
   0 -12  -2 293.787 15.5447  23
   0  12   2 320.768 16.7154  26
   0 -12  -2 304.824 15.3335   2
   0  12   2 286.168 15.7277   4
   0 -12  -2 329.816 15.7738   7
   0 -12  -2 298.830 14.8673   6
   0 -12  -3 177.247 8.68295  14
   0  12   3 163.598 12.4534  15
   0  12   3 148.886 12.8992  12
   0  12   3 126.081 11.0636  26
   0 -12  -3 159.290 10.9307  23
   0  12   3 142.048 11.5196  20
   0  12   3 155.868 11.2903   5
   0 -12  -3 147.424 10.1853   7
   0 -12  -3 142.465 10.0668   6
   0 -12  -3 169.594 10.5286   2
   0  12   3 159.438 11.0992   4
   0  12   4-0.70846 4.99796   4
   0 -12  -4-1.81258 4.52418   2
   0  12   4-2.88653 6.34349  15
   0  12   4-0.87831 5.66337  26
   0 -12  -4 0.74194 4.85608  23
   0  12   4 6.41454 6.57261  12
   0  12   4-1.66520 5.87357  20
   0 -12  -4-3.12061 4.59394  16
   0  12   4-7.48999 6.06246   5
   0 -12  -4-4.38220 4.41649   7
   0 -12  -4 0.69147 4.81598   6
   0 -12  -5 131.741 9.37307   2
   0  12   5 138.610 10.3038   4
   0  12   5 130.345 11.6749  15
   0  12   5 151.100 11.9259  26
   0  12   5 114.877 12.2222  12
   0  12   5 170.313 11.7068  20
   0 -12  -5 149.840 10.2932  16
   0  12   5 123.236 10.5123   5
   0 -12  -5 117.577 9.05982   7
   0 -12  -5 149.442 10.4576   6
   0 -12  -6 14.7291 4.56315   2
   0  12   6 1.96464 4.84945   4
   0  12   6 13.3494 7.42585  15
   0  12   6 0.97467 6.42678  26
   0  12   6 6.84310 6.77482  12
   0  12   6 4.15183 5.70863  20
   0 -12  -6 0.74009 4.95084  16
   0 -12  -6-0.77919 4.94882   6
   0  12   6 7.72160 5.81509   5
   0 -12  -6-1.22090 4.74858   7
   0 -12  -7 9.09987 4.10671   2
   0  12   7 10.4127 5.15652   4
   0  12   7 15.8616 7.37260  15
   0  12   7 15.2943 6.82763  26
   0 -12  -7 14.8391 5.72540  23
   0  12   7 18.7752 8.12654  12
   0  12   7 3.27026 5.74129  20
   0 -12  -7 14.2665 6.07630  16
   0  12   7 19.5471 6.51774   5
   0 -12  -7 13.0641 6.15765   6
   0 -12  -7 7.18056 4.66626   7
   0 -12  -8 24.0916 4.88518   2
   0  12   8 19.4819 7.90880  15
   0 -12  -8 21.9566 6.54114  23
   0  12   8 26.4679 7.96268  26
   0  12   8 14.4425 8.36122  12
   0  12   8 29.4009 6.89196  20
   0 -12  -8 24.3283 6.73352  16
   0 -12  -8 29.7118 6.81280   6
   0 -12  -8 28.3477 5.63640   7
   0  12   9 267.081 17.5425  15
   0  12   9 245.739 17.8469  12
   0  12   9 249.007 14.7175  20
   0 -12  -9 219.982 14.8636  16
   0 -12  -9 218.936 12.6600   7
   0 -12  -9 231.447 14.8461   6
   0 -12  -9 252.895 14.6604  23
   0 -12 -10 16.0043 6.12542  23
   0 -12 -10 10.8406 6.58671  16
   0  12  10 18.7952 7.81216  15
   0  13 -13 35.1365 7.71132  11
   0 -13  13 24.7280 7.13077  13
   0 -13  13 12.4043 7.78182  21
   0  13 -13 29.0144 7.31198  17
   0 -13  13 32.8393 7.42570  18
   0 -13  13 25.2591 7.33438   8
   0 -13  12 207.106 13.8794   8
   0  13 -12 175.997 13.5232  11
   0 -13  12 185.631 13.8769  13
   0 -13  12 223.397 15.8013  21
   0  13 -12 209.567 14.1240  17
   0 -13  12 190.907 13.3272  18
   0  13 -12 206.548 12.1874   4
   0 -13  11 60.7282 6.91676   2
   0  13 -11 72.8489 7.84865   4
   0 -13  11 55.5964 8.58407  13
   0  13 -11 64.8302 9.04479  11
   0 -13  11 63.8104 9.83095  21
   0 -13  11 67.9175 8.20486  18
   0  13 -11 61.4594 8.60389  17
   0 -13  11 66.8770 8.74562   8
   0  13 -10 356.070 19.5702  12
   0 -13  10 411.740 19.9117  13
   0  13 -10 385.231 17.3132  25
   0  13 -10 360.075 19.6944  11
   0 -13  10 372.322 19.6009   8
   0  13 -10 359.437 16.8823  20
   0 -13  10 387.691 21.5779  21
   0 -13  10 389.333 18.2784  18
   0  13 -10 389.531 19.3803  17
   0 -13  10 410.731 17.9263   2
   0  13 -10 371.895 18.3679   4
   0  13  -9 40.4827 6.66441   4
   0 -13   9 40.9811 6.45803   2
   0 -13   9 39.7288 7.26064  13
   0  13  -9 43.9044 6.15932  25
   0  13  -9 48.8956 8.34375  12
   0  13  -9 38.2548 7.76167  11
   0 -13   9 34.8176 8.41223  21
   0  13  -9 37.6774 6.17566  20
   0 -13   9 32.4318 6.01739  18
   0  13  -9 32.6859 7.08916  17
   0 -13   9 41.4283 7.36689   8
   0 -13   9 41.6686 7.54811   7
   0  13  -8 146.597 10.9935   4
   0 -13   8 138.093 10.2072   2
   0 -13   8 133.476 10.4610  13
   0  13  -8 123.051 11.5583  12
   0 -13   8 140.664 8.97877  23
   0  13  -8 138.485 9.58258  25
   0  13  -8 139.969 11.7072  11
   0 -13   8 165.035 11.9297   8
   0 -13   8 140.598 12.7310  21
   0  13  -8 147.372 10.1041  20
   0  13  -8 141.756 11.2872  17
   0 -13   8 140.671 9.36832  18
   0 -13   8 143.612 11.1339   7
   0  13  -7 9.41214 5.21929   4
   0 -13   7 15.7216 5.24271   2
   0 -13   7 14.0936 5.31659  13
   0  13  -7 14.7024 5.18760  25
   0  13  -7 6.21558 5.98938  11
   0  13  -7 15.2101 6.70761  12
   0  13  -7 6.85535 4.93856  20
   0 -13   7 29.9359 8.10155  21
   0 -13   7 11.4010 4.49073  23
   0 -13   7 13.0405 4.14250  18
   0 -13   7 4.30273 5.16756   8
   0 -13   7 5.71522 5.50885   7
   0 -13   6 284.737 15.3276   2
   0  13  -6 312.175 16.4367   4
   0  13  -6 320.201 17.6793  12
   0 -13   6 305.879 15.3808  13
   0  13  -6 289.770 13.7768  26
   0 -13   6 292.146 14.3882  23
   0  13  -6 295.071 14.7932  25
   0  13  -6 337.651 17.7590  11
   0 -13   6 291.775 16.4688   8
   0  13  -6 265.850 15.2483  20
   0 -13   6 313.652 18.3974  21
   0 -13   6 289.760 13.1578  18
   0 -13   6 281.576 16.1632   7
   0 -13   5 302.809 15.1839  14
   0  13  -5 280.596 16.7024  12
   0 -13   5 275.414 14.2823  13
   0 -13   5 278.961 14.2360  23
   0  13  -5 288.372 13.6970  26
   0  13  -5 270.865 14.2174  25
   0  13  -5 269.656 15.3980  20
   0 -13   5 281.772 15.1730   2
   0  13  -5 277.301 15.7620   4
   0 -13   5 298.556 16.0916   7
   0 -13   4 271.700 13.5197  13
   0  13  -4 277.791 16.5883  12
   0 -13   4 260.898 14.0766  14
   0 -13   4 267.830 14.1085  23
   0  13  -4 289.341 13.7930  26
   0  13  -4 293.395 14.4024  25
   0  13  -4 272.367 11.9322   9
   0  13  -4 258.790 15.0920  20
   0 -13   4 262.126 14.6332   2
   0 -13   4 268.873 15.3409   7
   0  13  -3 101.375 8.81803  25
   0  13  -3 110.145 8.67456  26
   0 -13   3 113.300 8.96582  23
   0  13  -3 111.731 7.51627   9
   0 -13   3 136.364 10.3247   8
   0 -13   3 126.525 11.4757  21
   0  13  -3 107.766 9.92880  20
   0 -13   3 111.829 9.17288   2
   0  13  -3 106.374 9.72232   4
   0  13  -3 111.731 11.1907  12
   0 -13   3 125.583 8.16102  13
   0 -13   3 127.480 8.90540  14
   0 -13   2 6.26633 4.14973  14
   0  13  -2 4.37387 5.55861  15
   0 -13   2 14.0433 3.99270  13
   0  13  -2 5.12191 4.22673  26
   0  13  -2 9.64639 6.36336  12
   0 -13   2 7.76932 6.45256  21
   0  13  -2 2.45277 5.39464  20
   0 -13   2 7.38846 5.09015  23
   0  13  -2 11.4706 5.48377   4
   0 -13   2 0.71661 4.37427   2
   0 -13   2 9.94185 3.76952   6
   0 -13   1 121.555 7.23083  13
   0  13  -1 116.473 10.6688  15
   0 -13   1 102.518 7.86813  14
   0  13  -1 112.769 9.07901  26
   0 -13   1 107.844 8.93625  23
   0  13  -1 97.6450 10.7148  12
   0  13  -1 106.273 9.89765   4
   0 -13   1 109.310 9.33744   7
   0 -13   1 110.913 7.59555   6
   0 -13   0 5.35687 3.79247  14
   0  13   0 6.34169 6.06199  15
   0  13   0 1.46504 5.10558  26
   0  13   0 6.08084 6.33674  12
   0 -13   0 1.43043 4.85419  23
   0 -13   0 5.67292 4.91059   2
   0  13   0 13.0205 5.55968   4
   0 -13   0 15.1387 5.30975   7
   0 -13   0 9.45874 4.39872   6
   0  13   1 187.575 14.3346  12
   0  13   1 180.807 13.6703  15
   0 -13  -1 175.094 9.83102  14
   0  13   1 186.767 12.1598  26
   0 -13  -1 181.582 11.9177  23
   0  13   1 166.461 12.6344  20
   0 -13  -1 177.409 11.7540   2
   0  13   1 192.651 12.8302   4
   0 -13  -1 189.407 10.8707   6
   0 -13  -1 180.583 11.7513   7
   0 -13  -2 35.6639 4.74814  14
   0  13   2 23.8254 7.25611  15
   0  13   2 31.3686 6.92451  26
   0  13   2 35.4372 8.63283  12
   0 -13  -2 41.6445 6.67067  23
   0  13   2 41.1878 7.50390  20
   0  13   2 29.4243 6.52628   4
   0 -13  -2 38.2460 6.20296   2
   0 -13  -2 35.1414 6.01145   6
   0 -13  -2 40.9808 6.18371   7
   0  13   3 96.9665 10.6464  15
   0 -13  -3 120.802 9.75836  23
   0  13   3 118.752 10.6260  26
   0  13   3 87.4120 11.1347  12
   0  13   3 118.734 10.7453  20
   0  13   3 95.0330 9.47281   4
   0 -13  -3 119.455 9.09465   2
   0 -13  -3 102.666 9.00125   6
   0 -13  -3 103.275 8.96698   7
   0  13   4 33.2100 7.90271  15
   0 -13  -4 22.1214 6.45814  23
   0  13   4 32.1901 7.27284  26
   0  13   4 33.0476 8.41075  12
   0  13   4 44.4056 7.57314  20
   0 -13  -4 37.1599 6.13745   2
   0  13   4 38.6172 6.86129   4
   0 -13  -4 43.3031 6.72133   6
   0 -13  -4 42.7833 6.52608   7
   0  13   4 35.2899 6.94936   5
   0  13   5 102.154 11.3075  15
   0  13   5 135.964 11.7158  26
   0  13   5 126.280 12.6398  12
   0  13   5 108.671 10.5980  20
   0  13   5 101.039 9.36612   4
   0 -13  -5 105.378 8.84183   2
   0 -13  -5 126.013 10.0887   6
   0 -13  -5 135.576 9.60289   7
   0  13   6 127.743 12.4160  15
   0  13   6 121.494 11.9638  26
   0  13   6 132.597 13.5333  12
   0  13   6 162.829 12.2278  20
   0  13   6 129.870 10.3294   4
   0 -13  -6 160.777 9.98712   2
   0 -13  -6 155.256 11.5950   6
   0 -13  -6 139.896 9.83875   7
   0  13   7 4.29025 7.32270  15
   0  13   7 4.15485 6.49119  26
   0 -13  -7-2.43696 5.50837  23
   0  13   7-6.07196 8.29099  12
   0  13   7-0.84910 6.28568  20
   0 -13  -7 2.60970 4.46156   2
   0 -13  -7-3.32748 5.90521   6
   0 -13  -7 7.40250 5.25027   7
   0  13   8 394.480 19.7215  20
   0  13   8 358.411 22.0238  12
   0  13   8 318.523 20.5804  15
   0 -13  -8 379.381 19.5515   6
   0 -13  -8 375.132 17.3489   7
   0  13   8 348.557 20.6620  26
   0 -13  -8 398.923 19.4194  23
   0  14 -12 14.6337 6.62446  17
   0 -14  12 16.9089 6.10552  18
   0 -14  12 9.69320 6.61068   8
   0 -14  12 12.5041 6.52895   7
   0 -14  11-0.59234 4.99743   2
   0  14 -11-2.06709 5.65675   4
   0  14 -11-5.42489 6.41830  11
   0 -14  11-0.86133 6.26537  13
   0 -14  11 3.35410 7.20877  21
   0 -14  11-0.69125 4.99824  18
   0  14 -11-0.81507 6.03382  17
   0 -14  11-6.31454 6.71615   8
   0 -14  11 5.10927 5.77439   7
   0  14 -10 96.8160 9.42585   4
   0 -14  10 106.420 9.00885   2
   0  14 -10 91.5702 10.6109  12
   0 -14  10 112.289 10.6288   8
   0  14 -10 98.3552 10.6712  11
   0 -14  10 92.2486 9.73306  13
   0 -14  10 81.6824 11.4648  21
   0  14 -10 115.922 10.6167  17
   0 -14  10 92.1983 9.75088   7
   0  14  -9 32.7594 6.59994   4
   0 -14   9 14.1554 5.34701   2
   0 -14   9 17.4734 6.19695  13
   0  14  -9 19.1231 7.17246  12
   0  14  -9 23.1098 7.31725  11
   0  14  -9 18.9527 5.60625  20
   0 -14   9 9.12955 7.43085  21
   0  14  -9 14.6154 6.52800  17
   0 -14   9 12.9750 6.19933   7
   0 -14   9 8.24315 5.79188   8
   0 -14   8 23.2334 6.13183   2
   0  14  -8 21.0868 6.33387   4
   0 -14   8 33.8399 6.54133  13
   0  14  -8 19.8438 5.58797  25
   0  14  -8 23.3362 7.34809  11
   0  14  -8 24.9079 7.79712  12
   0 -14   8 31.9159 8.67357  21
   0  14  -8 32.9362 6.15050  20
   0  14  -8 31.5559 7.31721  17
   0 -14   8 44.6990 8.01130   8
   0 -14   8 38.8279 7.20226   7
   0  14  -7 50.9908 7.90207   4
   0 -14   7 57.1790 7.46393   2
   0 -14   7 56.5387 7.33934  13
   0 -14   7 40.6158 7.13607  14
   0  14  -7 59.1094 7.08859  25
   0  14  -7 50.5557 8.42877  11
   0  14  -7 61.6002 9.15383  12
   0  14  -7 52.5606 7.63585  20
   0 -14   7 55.7922 6.60450  23
   0 -14   7 53.2188 9.47654  21
   0  14  -7 49.0521 7.61431  17
   0 -14   7 48.7907 8.01814   8
   0 -14   7 52.9972 7.87118   7
   0 -14   6 0.65730 4.54821  13
   0 -14   6-0.75312 5.24529  14
   0  14  -6-1.23652 4.93171  25
   0  14  -6-0.95049 6.17499  12
   0  14  -6-6.57835 6.95707  11
   0 -14   6 6.65492 4.80196  23
   0  14  -6 7.67633 5.31155  20
   0 -14   6 8.92416 5.53714   2
   0  14  -6 5.12221 5.58752   4
   0 -14   6 3.38603 5.81859   7
   0 -14   6 2.67075 5.78370   8
   0  14  -5 385.164 20.2928  12
   0 -14   5 364.136 17.9165  14
   0 -14   5 382.744 17.2807  13
   0 -14   5 349.949 16.9826  23
   0  14  -5 359.805 17.2889  25
   0  14  -5 363.789 18.6939  20
   0 -14   5 369.926 18.2222   2
   0  14  -5 354.496 18.9290   4
   0 -14   5 369.637 19.0191   7
   0  14  -4 22.5109 5.82666  25
   0  14  -4 27.6919 5.39508  26
   0  14  -4 43.3451 8.30677  12
   0 -14   4 35.7177 8.53549  21
   0  14  -4 21.6183 6.80178  20
   0 -14   4 19.2438 5.71962  23
   0 -14   4 25.0518 6.00951   2
   0 -14   4 18.6676 5.13456  13
   0 -14   4 20.6760 5.65002  14
   0  14  -3 77.4581 7.52266  26
   0  14  -3 67.0829 8.04522  25
   0  14  -3 67.2884 9.58619  12
   0  14  -3 57.3738 8.13107  20
   0 -14   3 65.0105 7.42548  23
   0 -14   3 65.4705 7.77427   2
   0  14  -3 84.2918 9.02404   4
   0 -14   3 63.7185 6.36701  13
   0 -14   3 66.2868 7.09108  14
   0  14  -2 30.2934 7.38008  15
   0 -14   2 31.9551 4.70355  13
   0 -14   2 33.6163 5.70913  14
   0  14  -2 35.2278 6.26559  26
   0  14  -2 33.2488 6.46791  25
   0  14  -2 32.8057 8.14819  12
   0  14  -2 31.5082 5.36986   9
   0  14  -2 32.3825 7.07587  20
   0 -14   2 24.2691 6.17113  23
   0 -14   2 24.3393 6.01679   2
   0  14  -2 23.7082 6.71191   4
   0 -14   2 30.9724 6.58502   7
   0 -14   1 126.649 8.72307  14
   0  14  -1 108.946 11.2973  15
   0  14  -1 123.961 12.1957  12
   0  14  -1 124.262 10.7642   4
   0 -14   1 151.184 10.8563   7
   0  14  -1 116.873 9.87053  26
   0 -14   1 127.072 10.0090  23
   0  14   0 143.972 12.5494  15
   0 -14   0 146.389 9.17097  14
   0  14   0 136.463 12.9972  12
   0  14   0 156.339 11.4383  26
   0 -14   0 160.917 11.2489  23
   0  14   0 165.838 12.2661   4
   0 -14   0 149.210 10.9589   2
   0 -14   0 155.886 11.2467   7
   0 -14   0 152.205 9.72776   6
   0  14   1 46.3008 8.33998  15
   0  14   1 43.6576 7.47772  26
   0  14   1 45.1785 9.21602  12
   0  14   1 32.2007 7.86238  20
   0 -14  -1 52.1375 7.59211  23
   0 -14  -1 45.0394 6.82308   2
   0  14   1 27.4085 7.20685   4
   0 -14  -1 44.6822 6.48352   6
   0 -14  -1 36.6269 6.75004   7
   0  14   2 116.201 11.5082  15
   0  14   2 115.208 10.1984  26
   0  14   2 108.422 12.0441  12
   0 -14  -2 98.9284 9.39483  23
   0  14   2 109.661 10.8903  20
   0 -14  -2 117.532 9.33984   2
   0  14   2 89.0813 9.83578   4
   0 -14  -2 123.310 9.78394   7
   0 -14  -2 103.285 8.70157   6
   0  14   3 36.2354 8.50234  15
   0 -14  -3 26.8021 6.38007  23
   0  14   3 24.2360 6.81867  26
   0  14   3 39.3358 10.1406  12
   0  14   3 26.9908 7.18057  20
   0 -14  -3 32.7040 6.31302   2
   0  14   3 25.3458 6.67892   4
   0 -14  -3 28.4215 6.06929   6
   0 -14  -3 34.2667 6.03736   7
   0  14   4 20.5253 8.00240  15
   0 -14  -4 17.2990 6.26477  23
   0  14   4 14.0806 6.43615  26
   0  14   4 23.5823 8.44311  12
   0  14   4 13.8818 6.30339  20
   0  14   4 27.6059 6.88290   4
   0 -14  -4 21.2526 5.48450   2
   0 -14  -4 19.8453 6.44410   6
   0 -14  -4 20.1986 5.82787   7
   0  14   5 25.0073 7.87184  15
   0 -14  -5 21.5703 6.45011  23
   0  14   5 16.5606 7.32237  26
   0  14   5 22.8316 8.33930  12
   0  14   5 30.0918 7.40869  20
   0  14   5 20.9884 6.21622   4
   0 -14  -5 16.8857 5.47554   2
   0 -14  -5 17.5520 5.92889   7
   0 -14  -5 25.4641 6.45551   6
   0  14   6 49.3571 9.49699  15
   0  14   6 62.3140 9.41091  26
   0  14   6 51.6153 8.33739  20
   0 -14  -6 57.9146 7.26713   7
   0 -14  -6 50.4818 7.95820   6
   0 -14  -6 54.3767 6.89665   2
   0  14   6 47.4869 10.3114  12
   0 -14  -7 10.5025 5.10545   7
   0  15 -10 19.5576 7.51345  12
   0 -15  10 31.4723 7.18079  13
   0  15 -10 23.3245 6.83690  17
   0  15 -10 25.8304 6.20557   4
   0 -15  10 35.4102 6.30097   2
   0  15  -9 8.05254 6.09654   4
   0 -15   9 6.93202 5.10199   2
   0  15  -9 7.52378 6.50703  11
   0  15  -9-8.20839 7.34622  12
   0 -15   9-1.54873 5.63269  13
   0 -15   9 0.85997 5.95003  14
   0  15  -9 0.65001 5.43514  20
   0 -15   9-1.16764 7.52852  21
   0  15  -9-1.61667 5.94937  17
   0 -15   9-3.72925 6.36513   8
   0 -15   9-2.62932 5.81971   7
   0 -15   8 133.807 10.6628   2
   0  15  -8 128.115 11.4830   4
   0 -15   8 151.343 12.3786   8
   0  15  -8 159.107 12.8854  11
   0 -15   8 144.540 11.9518  14
   0  15  -8 128.306 12.4368  12
   0 -15   8 160.997 11.2696  13
   0 -15   8 127.876 13.2341  21
   0  15  -8 162.557 11.4375  20
   0  15  -8 158.814 11.9475  17
   0 -15   8 126.409 11.4974   7
   0  15  -7-0.87097 6.06650   4
   0 -15   7 4.53305 5.43061   2
   0  15  -7 2.85525 6.88235  12
   0  15  -7 3.86692 6.32766  11
   0 -15   7 3.94063 5.41788  14
   0 -15   7 4.83227 5.39688  13
   0 -15   7 17.5625 8.36369  21
   0  15  -7-2.27610 5.68149  20
   0  15  -7 1.62701 6.39226  17
   0 -15   7 3.50905 5.57081   7
   0 -15   6 22.4180 5.53014  13
   0 -15   6 34.4234 6.60608  14
   0  15  -6 20.4114 7.31896  12
   0  15  -6 36.1032 8.15938  11
   0  15  -6 38.4248 7.47701  20
   0 -15   6 27.8825 5.97250  23
   0 -15   6 20.0825 5.99425   2
   0  15  -6 16.0716 6.26674   4
   0 -15   6 23.5347 6.57264   7
   0 -15   5 17.0038 5.28226  13
   0 -15   5 21.2158 5.78598  14
   0  15  -5 24.4954 5.95592  25
   0  15  -5 14.7616 7.31248  11
   0  15  -5 16.9436 7.36287  12
   0  15  -5 29.3911 6.95496  20
   0 -15   5 17.0453 5.71107  23
   0  15  -5 18.1506 6.97474   4
   0 -15   5 18.0319 5.73775   2
   0 -15   5 35.4765 7.13173   7
   0  15  -4 30.8784 6.38027  25
   0  15  -4 37.6512 8.75403  12
   0 -15   4 33.0344 6.30523  23
   0  15  -4 33.0931 7.41305  20
   0 -15   4 34.7742 7.13707   2
   0 -15   4 29.0363 5.37452  13
   0 -15   4 33.2228 6.38274  14
   0  15  -3 106.238 9.44120  25
   0 -15   3 105.562 9.21557  23
   0  15  -3 93.5554 11.1622  12
   0  15  -3 85.2495 9.78755  20
   0  15  -3 92.0450 9.71698   4
   0 -15   3 114.324 9.92675   2
   0 -15   3 110.636 8.74432  14
   0  15  -2 206.169 15.5448  12
   0 -15   2 192.052 11.3374  14
   0  15  -2 192.052 12.6341  25
   0 -15   2 190.819 12.5507  23
   0  15  -2 178.852 11.9773  26
   0  15  -2 177.648 13.3982  20
   0  15  -2 196.835 13.8374   4
   0 -15   2 189.912 13.0954   7
   0  15  -1 297.118 17.8960  15
   0  15  -1 280.829 18.5378  12
   0 -15   1 300.908 16.4168  23
   0  15  -1 314.213 16.3568  26
   0  15  -1 315.437 16.3736  25
   0  15  -1 307.429 14.8616   9
   0  15  -1 264.302 16.6861   4
   0 -15   1 300.022 16.5900   7
   0  15   0 64.4254 9.50040  15
   0  15   0 55.2811 7.95374  26
   0  15   0 72.2307 10.4156  12
   0 -15   0 74.7583 8.49294  23
   0 -15   0 58.9081 7.71276   2
   0  15   0 54.2396 8.66191   4
   0 -15   0 56.0953 8.05085   7
   0  15   1 3.90082 6.74817  15
   0 -15  -1 3.22640 5.61838  23
   0  15   1 4.07104 5.63442  26
   0  15   1-3.40224 7.36810  12
   0  15   1 3.81254 6.23881  20
   0 -15  -1 9.11848 5.46211   2
   0  15   1 5.32110 6.05568   4
   0 -15  -1 0.76923 5.72799   7
   0  15   2 77.0594 10.2375  15
   0  15   2 80.4587 8.95991  26
   0 -15  -2 70.5159 8.65425  23
   0  15   2 56.6113 9.89558  12
   0  15   2 56.5106 8.99300  20
   0  15   2 64.8729 8.78479   4
   0 -15  -2 70.4543 8.43164   2
   0 -15  -2 82.0051 7.93096   6
   0 -15  -2 72.0384 8.33699   7
   0  15   3-1.99945 7.05220  15
   0 -15  -3-0.83033 5.63043  23
   0  15   3 0.89387 5.76337  26
   0  15   3 2.34354 7.89113  12
   0  15   3-0.95125 6.62475  20
   0 -15  -3 1.41335 5.23131   2
   0  15   3 3.33736 5.61877   4
   0 -15  -3 0.72990 5.24567   7
   0 -15  -3-0.68901 5.30179   6
   0 -15  -4 96.8343 10.1802  23
   0  15   4 124.051 11.5759  26
   0  15   4 141.861 12.7253  15
   0 -15  -4 116.164 10.1210   6
   0 -15  -4 108.543 9.61798   7
   0  15   4 99.6918 12.4217  12
   0  15   4 117.892 10.6291   4
   0 -15  -4 100.893 9.13507   2
   0 -16   7 2.27700 5.52228  14
   0 -16   7 9.76490 4.90303  13
   0  16  -7 2.39844 6.44072  17
   0  16  -7-0.94022 7.27414  12
   0  16  -6 273.330 17.1884  12
   0 -16   6 249.013 14.6421  14
   0  16  -6 283.972 15.9757  20
   0  16  -6 245.119 16.5214  11
   0 -16   6 255.727 15.0831   2
   0 -16   6 227.907 15.3969   7
   0  16  -5 23.9047 7.54685  20
   0 -16   5 21.7726 5.87241  23
   0  16  -5 23.8747 7.84671  12
   0  16  -5 17.9974 7.92627  11
   0 -16   5 27.2578 6.32238  14
   0  16  -5 28.6758 7.83514   4
   0 -16   5 18.2933 6.15960   2
   0 -16   4 85.5046 8.94700  23
   0  16  -4 111.727 10.9903  20
   0 -16   4 111.522 10.0626   2
   0 -16   4 104.970 8.79718  14
   0  16  -4 134.674 12.7459  12
   0  16  -3 14.6158 7.83965  12
   0  16  -3 26.4906 7.72992  20
   0 -16   3 13.7440 5.80077  23
   0 -16   3 21.8715 6.39263   2
   0  16  -3 21.5777 7.43269   4
   0 -16   3 22.9681 7.00939   7
   0 -16   2 111.168 10.2224  23
   0  16  -2 137.169 13.3977  12
   0  16  -2 124.548 11.4824   4
   0 -16   2 154.364 11.6385   7
   0  16  -2 124.848 11.6208  20
   0  16  -1 89.6318 11.3537  12
   0 -16   1 79.0827 8.82054  23
   0 -16   1 61.1284 8.40157   2
   0 -16   1 86.4281 9.33484   7
   0  16   0 11.3014 7.14491  15
   0  16   0 12.2449 7.66476  12
   0 -16   0 22.9966 6.79380  23
   0 -16   0 13.4778 6.08519   7
   0 -16   0 14.8171 6.38869   2
  -1  16   3 15.3104 6.34811  26
  -1  16   2 3.11637 7.23473  15
   1 -16  -2-0.82792 5.98664  23
  -1  16   2 6.55477 7.40825  12
   1 -16  -2 1.50250 5.23233   2
   1 -16  -2 2.93261 5.20483   7
  -1  16   1-1.03031 7.17534  15
  -1  16   1-7.51500 8.43478  12
   1 -16  -1-0.81915 5.70479  23
   1 -16  -1 2.32297 5.89449   2
  -1  16   1-1.79617 6.79938   4
   1 -16  -1 6.11136 6.03247   7
  -1  16   0 113.398 11.8403  15
  -1  16   0 108.666 10.2687  25
   1 -16   0 127.521 10.6581  23
  -1  16   0 131.413 12.3246  12
  -1  16   0 121.848 11.1687   4
   1 -16   0 118.836 10.4892   2
   1 -16   0 103.524 10.2711   7
  -1  16  -1 72.8832 10.2248  15
  -1  16  -1 61.6382 8.66336  25
  -1  16  -1 64.7321 10.2763  12
  -1  16  -1 54.0325 8.75008  20
   1 -16   1 73.2810 8.59441  23
  -1  16  -1 55.6430 8.65013   4
   1 -16   1 72.3985 8.64388   7
  -1  16  -2 37.6205 7.21824  25
  -1  16  -2 29.9757 8.48092  12
   1 -16   2 26.1431 7.07261  23
  -1  16  -2 24.6125 7.78033  20
  -1  16  -2 44.7982 8.30045   4
   1 -16   2 26.8917 6.72326   2
   1 -16   2 27.5175 7.09617   7
  -1  16  -3 194.735 14.6414  12
   1 -16   3 208.967 13.2760  23
  -1  16  -3 183.853 12.8724  25
  -1  16  -3 202.205 14.0196  20
   1 -16   3 217.814 13.7303   2
  -1  16  -3 188.413 14.0970   4
   1 -16   3 219.108 14.2280   7
   1 -16   4 52.4762 7.57089  23
  -1  16  -4 58.5060 8.57635  20
  -1  16  -4 76.2929 10.3478  11
  -1  16  -4 64.4547 9.61566  12
   1 -16   4 69.0160 8.51739   2
  -1  16  -4 62.4227 7.89337  25
  -1  16  -5 74.9538 8.31144  25
  -1  16  -5 74.9947 9.19974  20
   1 -16   5 74.7961 8.04243  23
   1 -16   5 77.8117 7.98270  13
   1 -16   5 70.1796 7.97487  14
   1 -16   5 91.5092 9.22064   2
  -1  16  -5 65.9182 9.37846   4
  -1  16  -5 62.4394 9.43269  12
  -1  16  -5 72.5399 10.0113  11
   1 -16   6 3.90443 5.57855   2
  -1  16  -6 0.89703 6.48668   4
  -1  16  -6 6.88171 7.06600  11
  -1  16  -6 4.46674 6.76415  12
   1 -16   6 0.70309 5.26512  14
   1 -16   6 0.65861 5.04171  13
   1 -16   6-1.94946 5.15816  23
  -1  16  -6 2.33302 5.58978  20
  -1  16  -6 15.6654 6.06734  17
   1 -16   6 3.54926 6.18022   7
   1 -16   7 241.594 14.5941   2
   1 -16   7 233.505 14.2786  14
  -1  16  -7 245.641 15.6394  12
   1 -16   7 246.258 14.1749  13
  -1  16  -7 237.576 14.2107  20
  -1  16  -7 246.613 16.1180  11
  -1  16  -7 245.803 14.7798  17
   1 -16   7 235.097 15.1353   7
  -1  16  -8 86.6862 9.97018  12
  -1  16  -8 71.5041 8.03854  20
  -1  16  -8 63.2893 8.65199  17
   1 -16   8 80.9831 8.68906  13
   1 -16   8 78.9215 8.78554  14
  -1  15   5 41.5135 8.99253  15
  -1  15   5 48.2389 8.22671  26
  -1  15   5 38.0980 9.75294  12
   1 -15  -5 43.3352 6.54032   2
  -1  15   5 52.7211 8.16412   4
   1 -15  -5 53.9426 7.58688   6
   1 -15  -5 41.5721 6.66747   7
  -1  15   4 69.3099 10.1741  15
  -1  15   4 76.9047 9.54708  26
  -1  15   4 59.2733 10.2881  12
  -1  15   4 87.5882 9.82394  20
   1 -15  -4 81.3395 8.49372   2
  -1  15   4 84.8496 9.01503   4
   1 -15  -4 72.0254 8.36727   6
   1 -15  -4 80.8395 8.38088   7
  -1  15   3 32.0675 8.58708  15
  -1  15   3 34.9715 7.12975  26
  -1  15   3 25.7038 8.92843  12
  -1  15   3 36.8532 7.67990  20
   1 -15  -3 30.8044 7.28040  23
   1 -15  -3 30.4821 6.54624   2
  -1  15   3 34.4633 7.34912   4
   1 -15  -3 33.7324 6.31312   6
   1 -15  -3 40.1780 6.38707   7
  -1  15   2-4.21710 7.48414  15
  -1  15   2 0.78812 5.45322  26
  -1  15   2-1.09249 7.25456  12
   1 -15  -2 4.10357 5.93447  23
  -1  15   2 8.51588 6.67494  20
   1 -15  -2 2.24817 5.41879   2
  -1  15   2-0.86548 5.86909   4
   1 -15  -2 2.18233 4.96678   7
   1 -15  -2 5.15417 5.13911   6
  -1  15   1 112.285 12.0118  15
  -1  15   1 120.609 10.3436  26
   1 -15  -1 128.566 10.7744  23
  -1  15   1 115.129 12.1074  12
  -1  15   1 124.555 11.6158  20
  -1  15   1 153.741 11.8120   4
   1 -15  -1 128.573 10.5632   2
   1 -15  -1 153.647 11.0313   7
   1 -15  -1 131.060 9.53596   6
  -1  15   0 194.726 14.9523  15
  -1  15   0 219.408 15.7467  12
  -1  15   0 223.562 13.4073  26
   1 -15   0 223.189 13.9836  23
  -1  15   0 212.804 14.4749   4
   1 -15   0 206.359 13.3912   2
   1 -15   0 226.747 13.6655   7
  -1  15  -1 120.431 12.1782  15
  -1  15  -1 116.908 10.3449  25
  -1  15  -1 116.302 9.24388  26
   1 -15   1 119.217 10.1645  23
  -1  15  -1 124.717 12.0120  12
  -1  15  -1 142.062 11.7609  20
  -1  15  -1 115.883 10.8519   4
   1 -15   1 118.280 10.3545   7
   1 -15   2 18.7676 4.65052  14
  -1  15  -2 16.9142 6.36136  25
  -1  15  -2 19.7361 7.32253  12
  -1  15  -2 14.2200 6.44604  20
   1 -15   2 11.3344 5.58445  23
   1 -15   2 22.3817 6.07295   2
  -1  15  -2 9.99324 6.30601   4
   1 -15   2 19.6403 6.04427   7
   1 -15   3 1.17536 4.42656  14
   1 -15   3 3.71171 4.49499  13
  -1  15  -3 7.43586 5.63106  25
  -1  15  -3 2.88696 6.43666  12
   1 -15   3 2.19487 5.38622  23
  -1  15  -3 4.33568 6.60221  20
   1 -15   3 10.3947 5.42347   2
   1 -15   3 4.18511 5.63821   7
   1 -15   4 2.94036 4.78249  13
   1 -15   4 1.27223 4.57163  14
  -1  15  -4-5.78797 5.71325  25
  -1  15  -4-1.87256 6.30524  12
  -1  15  -4 0.83801 6.02259  20
   1 -15   4 2.83475 5.09321  23
   1 -15   4-3.97904 5.57809   2
   1 -15   4 4.42282 5.83154   8
  -1  15  -5 272.701 15.4865  25
   1 -15   5 286.763 15.3311  23
  -1  15  -5 274.690 17.2757  11
   1 -15   5 298.386 17.1471   8
  -1  15  -5 308.185 16.4930  20
  -1  15  -5 314.599 17.8297  12
   1 -15   5 305.306 15.6197  14
   1 -15   5 300.426 15.2705  13
  -1  15  -5 298.935 17.1163   4
   1 -15   5 294.635 16.0921   2
   1 -15   6-0.76739 5.37892   2
  -1  15  -6 2.62343 5.84801   4
   1 -15   6-0.72907 4.90980  14
   1 -15   6 1.38350 5.06161  13
  -1  15  -6 2.04053 5.45195  25
  -1  15  -6-0.89101 6.51961  12
  -1  15  -6 6.76088 6.54933  11
  -1  15  -6 1.52380 5.50894  20
   1 -15   6-1.29393 4.92497  23
  -1  15  -6 1.50443 5.53631  17
   1 -15   6-3.51425 6.07869   7
   1 -15   7 87.6507 9.04783   2
  -1  15  -7 97.1900 9.75573   4
   1 -15   7 91.3079 8.94537  13
   1 -15   7 81.2425 8.98922  14
  -1  15  -7 78.2599 8.63491  25
  -1  15  -7 85.4061 10.0329  11
  -1  15  -7 98.5938 9.99096  12
   1 -15   7 83.6127 11.2337  21
   1 -15   7 78.0815 7.91130  23
  -1  15  -7 97.4911 9.12892  20
  -1  15  -7 92.7421 9.17956  17
   1 -15   7 89.6066 9.59443   7
   1 -15   7 101.756 10.2996   8
  -1  15  -8 70.7768 8.80808   4
   1 -15   8 63.2586 8.06655   2
   1 -15   8 73.8768 8.77258  13
  -1  15  -8 72.8953 7.91615  25
  -1  15  -8 56.1987 7.29482  20
   1 -15   8 74.1436 10.7213  21
   1 -15   8 62.0739 8.78595   8
   1 -15   8 69.7390 8.95743   7
  -1  15  -8 62.5048 8.23332  17
  -1  15  -8 63.7926 9.26601  11
  -1  15  -8 82.8336 9.44352  12
   1 -15   9 38.4954 6.78523   2
  -1  15  -9 33.7728 7.44936   4
  -1  15  -9 26.4023 7.29242  11
  -1  15  -9 40.9778 7.92258  12
   1 -15   9 47.1303 7.88886  13
   1 -15   9 31.0174 8.90136  21
  -1  15  -9 36.2140 7.11143  17
   1 -15   9 28.6016 7.67873   7
   1 -15   9 27.3291 7.47764   8
   1 -15  10 153.040 10.5828   2
  -1  15 -10 142.091 11.1695   4
   1 -15  10 135.535 11.5501  13
  -1  15 -10 131.663 12.1960  11
   1 -15  10 130.017 11.8799   8
  -1  15 -10 147.061 11.2266  17
   1 -15  10 139.174 11.7692   7
  -1  14   7 140.377 14.3043  15
  -1  14   7 176.561 15.5775  12
   1 -14  -7 159.820 12.3123  23
  -1  14   7 180.363 14.1473  26
  -1  14   7 169.847 12.9984  20
   1 -14  -7 175.431 10.5729   2
   1 -14  -7 155.126 10.7380   7
   1 -14  -7 162.727 12.2535   6
  -1  14   6 126.130 12.8911  15
  -1  14   6 143.988 12.4502  26
  -1  14   6 117.026 13.1967  12
  -1  14   6 133.049 11.6365  20
   1 -14  -6 131.344 9.55427   2
  -1  14   6 124.636 10.4836   4
   1 -14  -6 142.533 11.4276   6
   1 -14  -6 139.954 9.98063   7
  -1  14   5 93.4927 11.7965  15
  -1  14   5 111.412 10.7077  26
  -1  14   5 124.074 12.9980  12
  -1  14   5 126.068 11.4427  20
   1 -14  -5 119.557 9.34608   2
  -1  14   5 121.771 10.3646   4
   1 -14  -5 114.962 10.2184   6
   1 -14  -5 123.776 9.38343   7
  -1  14   5 114.321 10.9726   5
  -1  14   4 177.019 14.2533  12
  -1  14   4 91.8388 11.5238  15
  -1  14   4 157.144 11.8805  26
   1 -14  -4 134.820 11.0674  23
  -1  14   4 135.504 11.8704  20
   1 -14  -4 128.957 9.95893   2
  -1  14   4 131.781 11.0843   4
   1 -14  -4 152.622 10.3679   7
   1 -14  -4 139.746 10.6515   6
  -1  14   3 74.0889 10.3515  15
  -1  14   3 58.9717 8.15076  26
  -1  14   3 54.4689 9.41502  12
   1 -14  -3 64.5686 7.98396  23
  -1  14   3 49.4650 8.49325  20
  -1  14   3 64.2744 8.39972   4
   1 -14  -3 51.7541 7.33247   2
   1 -14  -3 67.6173 7.48487   7
   1 -14  -3 65.8161 7.57032   6
  -1  14   2 8.28028 7.11816  15
  -1  14   2 4.68877 5.41229  26
  -1  14   2 7.40240 7.12561  12
   1 -14  -2 6.33278 5.26193  23
  -1  14   2 10.9326 6.74861  20
  -1  14   2 9.99970 5.92032   4
   1 -14  -2 5.81958 5.23366   2
   1 -14  -2 10.8668 5.05360   6
   1 -14  -2 9.16199 5.19278   7
  -1  14   1 4.05706 6.59115  15
  -1  14   1 11.6879 5.77099  26
  -1  14   1 22.5917 7.98708  12
  -1  14   1 7.17722 6.29071  20
   1 -14  -1 4.66257 5.23595  23
  -1  14   1 0.84585 5.85474   4
   1 -14  -1 8.20159 5.52201   2
   1 -14  -1 3.64214 4.97601   7
   1 -14  -1 1.17960 4.88997   6
   1 -14   0 5.31801 3.51950  14
  -1  14   0 4.98075 6.22646  15
  -1  14   0 9.51188 5.05995  26
  -1  14   0 2.99349 6.28703  12
   1 -14   0 2.28614 5.34295  23
   1 -14   0 3.02092 5.01647   2
  -1  14   0 5.13642 5.68586   4
   1 -14   0 1.07540 4.41614   6
   1 -14   0 4.48184 4.99694   7
   1 -14   1 15.4429 4.04179  13
   1 -14   1 17.7390 4.44982  14
  -1  14  -1 17.6510 6.88979  15
  -1  14  -1 18.8093 5.31080  26
  -1  14  -1 14.5408 6.85458  12
   1 -14   1 15.6600 5.21497  23
  -1  14  -1 7.79016 5.80786  20
  -1  14  -1 11.1919 6.16766   4
   1 -14   1 19.1410 6.00345   7
   1 -14   1 15.9241 4.40893   6
   1 -14   2 1.62922 4.04336  14
   1 -14   2 0.97935 4.13130  13
  -1  14  -2 0.96914 6.24874  15
  -1  14  -2 0.57293 4.31386  26
  -1  14  -2 0.74519 5.08770  25
  -1  14  -2 0.94504 6.27526  12
  -1  14  -2-2.53085 5.52122  20
   1 -14   2 0.72390 5.20265  23
   1 -14   2 5.34021 5.17320   2
  -1  14  -2 0.86283 5.47840   4
   1 -14   2 0.78389 5.42371   7
   1 -14   3 69.7058 7.14698  14
   1 -14   3 73.7586 7.03892  13
  -1  14  -3 76.8669 8.16318  25
  -1  14  -3 84.0382 7.20931  26
  -1  14  -3 73.0183 9.30668  12
   1 -14   3 75.4660 7.79864  23
  -1  14  -3 69.6311 8.29245  20
   1 -14   3 80.8486 8.48827   2
   1 -14   3 83.3781 8.62967   8
   1 -14   4 75.0601 7.42916  13
   1 -14   4 77.7255 7.56558  14
  -1  14  -4 76.9534 8.08604  25
   1 -14   4 95.3475 8.26435  23
  -1  14  -4 85.6485 9.74338  12
  -1  14  -4 81.5599 8.77820  20
   1 -14   4 91.8748 8.80556   2
   1 -14   4 85.7752 9.09304   8
   1 -14   5 0.65184 4.71325  13
   1 -14   5-2.74288 4.86778  14
  -1  14  -5-2.75134 5.34881  25
  -1  14  -5 0.93014 6.26401  11
  -1  14  -5 2.65781 5.84068  12
   1 -14   5 3.28556 6.95365  21
  -1  14  -5 5.32274 5.39783  20
   1 -14   5 9.83030 5.06963  23
   1 -14   5 1.50548 4.96258   2
  -1  14  -5-1.69152 5.61608   4
   1 -14   5-1.66790 5.69368   7
   1 -14   6 2.80454 4.81919  13
  -1  14  -6-1.33816 4.74971  25
  -1  14  -6 2.78737 6.12540  11
  -1  14  -6 1.73556 5.67939  12
   1 -14   6 3.32804 7.15277  21
   1 -14   6-1.89491 4.59462  23
  -1  14  -6 5.80506 5.11883  20
   1 -14   6 0.89029 5.56373   8
   1 -14   6 4.25155 5.60583   7
   1 -14   6 3.68148 5.22681   2
  -1  14  -6-4.16264 5.94674   4
  -1  14  -7 8.14314 5.82128   4
   1 -14   7 18.7477 5.78447   2
   1 -14   7 14.1731 5.43112  13
  -1  14  -7-1.97260 5.17142  25
  -1  14  -7 5.11803 6.20915  12
  -1  14  -7 12.0367 6.77896  11
   1 -14   7 3.35192 7.20784  21
   1 -14   7 7.79718 4.81330  23
  -1  14  -7 7.53233 5.54720  20
  -1  14  -7 7.44075 5.60725  17
   1 -14   7 6.03932 5.69266   7
   1 -14   7 8.15554 5.93520   8
  -1  14  -8-3.93829 5.55681   4
   1 -14   8-1.38702 4.89277   2
   1 -14   8-4.73530 5.67251  13
  -1  14  -8-4.48114 5.13184  25
  -1  14  -8-2.77691 6.36260  11
  -1  14  -8-0.84311 6.16963  12
   1 -14   8 2.24163 7.00468  21
  -1  14  -8-3.17301 5.25889  20
   1 -14   8-2.25420 4.45093  23
  -1  14  -8-6.75332 5.83554  17
   1 -14   8-2.76125 6.15573   8
   1 -14   8 2.61649 5.79186   7
   1 -14   9 17.9889 5.80554   2
  -1  14  -9 12.8405 6.08983   4
   1 -14   9 27.2863 6.81988  13
  -1  14  -9 26.1954 5.83097  25
  -1  14  -9 15.8427 6.65020  12
  -1  14  -9 25.8820 7.14295  11
   1 -14   9 26.8364 8.16007  21
  -1  14  -9 19.0089 5.31306  20
  -1  14  -9 18.9449 6.25578  17
   1 -14   9 29.8423 5.52255  18
   1 -14   9 19.4621 6.52916   8
   1 -14  10-5.63467 5.28199   2
  -1  14 -10 6.40763 5.47837   4
   1 -14  10-2.58295 5.67611  13
  -1  14 -10-4.29099 5.30720  25
   1 -14  10 3.32197 7.19354  21
   1 -14  10-6.48163 6.14847   8
   1 -14  10-0.65998 4.85751  18
  -1  14 -10 3.82179 5.91277  17
  -1  14 -10 10.0948 6.34958  11
  -1  14 -11-0.65963 5.62339   4
   1 -14  11 21.2877 6.97636  13
   1 -14  11 9.78200 7.57629  21
   1 -14  11 10.0183 5.88364  18
  -1  14 -11 13.0442 5.97548  17
   1 -14  11 12.8378 6.71750   8
  -1  14 -11 14.5642 6.74614  11
   1 -14  12 18.0898 7.07593  13
  -1  14 -12 36.1275 7.28527  17
   1 -14  12 32.7881 6.99586  18
   1 -14  12 16.9996 6.47660   8
  -1  13   9 106.818 12.1510  15
   1 -13  -9 110.855 10.1419  23
  -1  13   9 130.667 12.3943  26
  -1  13   9 135.557 13.5442  12
  -1  13   9 122.622 10.9482  20
   1 -13  -9 117.040 10.7723  16
   1 -13  -9 116.464 10.5379   6
  -1  13   8 36.4780 8.77466  15
   1 -13  -8 46.0203 7.66787  23
  -1  13   8 60.6001 9.27822  26
  -1  13   8 42.6781 9.68286  12
  -1  13   8 46.4215 8.10875  20
   1 -13  -8 44.0953 7.53360  16
   1 -13  -8 34.8855 7.41934   6
   1 -13  -8 38.8484 6.09467   7
   1 -13  -7 2.70428 4.44911   2
  -1  13   7 4.51920 5.18243   4
  -1  13   7 20.2311 7.98344  15
   1 -13  -7 10.3800 5.74526  23
  -1  13   7 15.8664 7.21867  26
  -1  13   7 13.9626 7.67593  12
  -1  13   7 11.9938 6.63299  20
   1 -13  -7 9.09537 5.32015  16
   1 -13  -7 21.4062 6.44163   6
  -1  13   7 5.18119 6.54380   5
   1 -13  -7 6.90983 4.50970   7
   1 -13  -6 26.8937 5.30005   2
  -1  13   6 20.7436 5.92997   4
  -1  13   6 30.8305 8.59324  15
  -1  13   6 26.5842 7.02583  26
  -1  13   6 19.2877 7.88378  12
  -1  13   6 28.7301 6.84414  20
   1 -13  -6 25.4398 6.28773  16
  -1  13   6 25.8061 7.09947   5
   1 -13  -6 22.1343 6.22195   6
   1 -13  -6 19.1020 4.93189   7
   1 -13  -5 73.8454 7.26512   2
  -1  13   5 57.9743 7.97862   4
  -1  13   5 44.0173 9.02596  15
  -1  13   5 79.4382 9.12928  26
  -1  13   5 71.7192 10.0585  12
  -1  13   5 64.5666 8.91911  20
   1 -13  -5 53.3573 6.97071  16
  -1  13   5 77.7720 9.33049   5
   1 -13  -5 67.6750 7.81828   6
   1 -13  -5 59.0344 6.98597   7
  -1  13   4 57.0640 7.93473   4
   1 -13  -4 89.1489 8.05672   2
  -1  13   4 69.1312 10.1767  15
  -1  13   4 67.4448 8.45829  26
  -1  13   4 83.4687 10.5235  12
   1 -13  -4 86.0053 8.70454  23
  -1  13   4 84.5413 9.15980  20
   1 -13  -4 67.7433 7.46356  16
   1 -13  -4 63.1498 7.70346   6
  -1  13   4 98.2004 9.85236   5
   1 -13  -4 91.3767 8.01358   7
  -1  13   3 4.07593 6.58231  15
  -1  13   3 12.0390 5.85186  26
  -1  13   3 12.3987 6.96972  12
  -1  13   3 19.0516 6.56859  20
   1 -13  -3 12.9391 5.48480  23
   1 -13  -3 16.1690 5.19956   2
  -1  13   3 14.6058 5.89729   4
   1 -13  -3 18.6482 5.53311   6
   1 -13  -3 11.6755 5.24001   7
  -1  13   3 10.9111 5.93426   5
  -1  13   2 97.3031 10.5421  15
   1 -13  -2 89.2860 6.07727  14
  -1  13   2 110.398 9.30431  26
  -1  13   2 97.7396 10.6450  12
  -1  13   2 93.2867 9.44764  20
   1 -13  -2 82.8272 8.49936  23
  -1  13   2 85.3580 9.00350   4
   1 -13  -2 103.061 8.74340   2
   1 -13  -2 93.4239 8.13424   6
   1 -13  -2 92.4761 8.31349   7
   1 -13  -1 14.1468 3.30075  13
   1 -13  -1 10.2945 3.70843  14
  -1  13   1 6.74821 6.22581  15
  -1  13   1 6.29787 5.13246  26
  -1  13   1 18.3148 7.02053  12
  -1  13   1 7.55544 5.74235  20
   1 -13  -1 13.8849 5.66411  23
   1 -13  -1 11.9190 5.17238   2
  -1  13   1 15.8267 5.90218   4
   1 -13  -1 10.8256 4.55828   6
   1 -13  -1 12.3182 4.90098   7
   1 -13   0 2.66056 3.30443  13
   1 -13   0 1.76420 3.44749  14
  -1  13   0-0.94365 6.08433  15
  -1  13   0 2.59645 4.72162  26
  -1  13   0-2.80215 6.15778  12
   1 -13   0-2.14567 5.17143  23
  -1  13   0 0.79727 5.06205   4
   1 -13   0-3.50528 4.45116   7
   1 -13   0 1.03844 3.95255   6
  -1  13  -1 2.78381 5.93895  15
   1 -13   1 6.57510 3.78132  13
   1 -13   1-0.48699 3.66899  14
  -1  13  -1 7.80840 4.49912  26
  -1  13  -1 5.43704 5.70986  12
   1 -13   1 3.49659 4.61216  23
  -1  13  -1 3.22130 5.07477  20
  -1  13  -1 9.60784 5.89428   4
   1 -13   1 3.26844 3.61426   6
   1 -13   1 3.63444 4.47054   8
   1 -13   1 6.46166 4.83679   7
   1 -13   2 81.0948 7.02967  13
   1 -13   2 105.703 7.66282  14
  -1  13  -2 110.513 10.1796  12
  -1  13  -2 104.348 10.2556  15
  -1  13  -2 93.4953 7.78555  26
   1 -13   2 97.1336 8.44848  23
   1 -13   2 88.7949 8.59501   8
  -1  13  -2 112.108 9.35834  20
  -1  13  -2 88.1259 8.99826   4
   1 -13   2 97.6804 8.59799   2
   1 -13   2 99.9194 8.90635   7
   1 -13   2 96.0804 6.75754   6
   1 -13   3 38.5794 5.90270  14
   1 -13   3 53.5689 6.08937  13
  -1  13  -3 60.0051 8.20633  15
  -1  13  -3 50.4809 5.84848  26
  -1  13  -3 44.0698 6.61639  25
  -1  13  -3 48.3844 7.81274  12
   1 -13   3 46.4231 6.42838  23
  -1  13  -3 51.7358 7.20061  20
   1 -13   3 61.2431 7.17320   2
   1 -13   3 48.2047 6.92487   8
  -1  13  -4 188.911 12.0867  20
  -1  13  -4 194.092 11.8528  25
   1 -13   4 183.658 11.3781  23
  -1  13  -4 177.416 9.96668  26
   1 -13   4 189.454 11.9244   2
  -1  13  -4 177.502 12.6434  12
   1 -13   4 216.772 11.7321  13
   1 -13   4 192.043 11.3402  14
  -1  13  -5 155.332 11.7187  12
   1 -13   5 174.148 10.8294  13
   1 -13   5 176.678 10.8522  23
  -1  13  -5 155.181 8.86191  26
  -1  13  -5 164.994 10.7190  25
   1 -13   5 155.981 13.2372  21
  -1  13  -5 163.988 11.0819  20
   1 -13   5 149.794 11.3195   7
   1 -13   5 153.319 10.8521   2
  -1  13  -5 162.953 11.5618   4
   1 -13   6 99.4085 8.49218   2
  -1  13  -6 74.5417 8.51577   4
   1 -13   6 94.9854 8.48948  13
  -1  13  -6 86.8332 8.09342  25
  -1  13  -6 105.805 9.95418  11
  -1  13  -6 100.505 9.53607  12
  -1  13  -6 89.8079 8.16956  20
   1 -13   6 88.4803 10.5185  21
   1 -13   6 79.8351 7.61334  23
   1 -13   6 90.1098 6.83270  18
   1 -13   6 97.1918 9.31461   8
   1 -13   7 6.09766 4.69752   2
  -1  13  -7 6.83737 5.46833   4
   1 -13   7 16.9564 5.62036  13
  -1  13  -7 15.2900 5.21455  25
  -1  13  -7 20.3982 6.51502  12
  -1  13  -7 7.91551 5.93067  11
   1 -13   7 6.31068 4.44827  23
   1 -13   7 3.15642 6.63483  21
  -1  13  -7 5.74714 4.79082  20
   1 -13   7 12.1624 4.54269  18
  -1  13  -7 12.2097 5.56410  17
   1 -13   7 12.1083 5.79177   8
   1 -13   8 34.7329 6.17262   2
  -1  13  -8 27.3262 6.26501   4
   1 -13   8 28.1515 6.44971  13
  -1  13  -8 27.5605 5.77856  25
  -1  13  -8 30.8947 7.06037  11
  -1  13  -8 29.3071 7.41878  12
  -1  13  -8 28.4867 5.73923  20
   1 -13   8 26.5196 7.94628  21
   1 -13   8 35.8581 5.62447  23
   1 -13   8 24.2798 5.53726  18
  -1  13  -8 21.1905 6.19980  17
   1 -13   8 32.5837 6.97442   8
   1 -13   9 612.553 25.9299  13
  -1  13  -9 623.054 26.1830  12
  -1  13  -9 589.020 24.0016  25
  -1  13  -9 656.768 27.1577  11
   1 -13   9 613.600 26.7952   8
  -1  13  -9 519.986 22.8206  20
   1 -13   9 544.379 27.1987  21
  -1  13  -9 570.572 24.9720  17
   1 -13   9 566.898 24.0589  18
   1 -13   9 620.346 24.3835   2
  -1  13  -9 562.337 24.6334   4
  -1  13 -10 57.9246 7.34485   4
   1 -13  10 65.5541 6.89396   2
   1 -13  10 67.0825 8.42162  13
  -1  13 -10 57.6718 6.94122  25
  -1  13 -10 64.1359 8.70860  11
   1 -13  10 57.2398 9.43420  21
   1 -13  10 53.2555 7.38245  18
  -1  13 -10 64.5187 8.24414  17
   1 -13  10 57.3840 8.52898   8
   1 -13  11 214.660 14.5865  13
  -1  13 -11 191.572 12.0523  25
  -1  13 -11 229.698 14.8656  11
   1 -13  11 218.198 14.3727   8
   1 -13  11 206.521 15.4644  21
  -1  13 -11 234.387 14.0046  17
   1 -13  11 206.128 13.4063  18
   1 -13  11 209.754 11.8603   2
  -1  13 -11 218.330 12.5881   4
   1 -13  12 23.7758 7.17123  13
  -1  13 -12 18.8361 5.44385  25
  -1  13 -12 15.0908 6.85497  11
  -1  13 -12 11.7352 6.38862  17
   1 -13  12 20.5149 6.47308  18
   1 -13  12 16.7642 6.59438   8
   1 -13  12 32.8201 8.43981  21
  -1  13 -13 34.4515 7.42653  11
   1 -13  13 34.6456 8.19297  21
  -1  13 -13 37.8116 7.54844  17
   1 -13  13 25.8708 7.15586  18
   1 -13  13 39.4761 7.40920   8
  -1  12  10-1.15871 7.35688  15
   1 -12 -10-5.97517 5.89805  23
  -1  12  10-3.59850 8.13377  12
  -1  12  10 12.4068 6.04721  20
   1 -12 -10-2.66781 6.19313  16
   1 -12 -10 0.87802 6.31015   6
  -1  12   9 97.2717 11.9046  15
   1 -12  -9 87.5693 9.28191  23
  -1  12   9 90.8979 11.7122  12
  -1  12   9 95.9335 9.63567  20
   1 -12  -9 76.9651 9.27542  16
   1 -12  -9 94.3199 7.81273   7
   1 -12  -9 101.732 10.3434   6
  -1  12   9 69.5228 9.39373   5
   1 -12  -8 70.4178 6.82156   2
  -1  12   8 59.3662 10.1917  15
   1 -12  -8 84.9393 8.73628  23
  -1  12   8 70.1615 10.2893  12
  -1  12   8 96.7228 9.27196  20
   1 -12  -8 79.4970 8.76083  16
  -1  12   8 80.3510 9.45923   5
   1 -12  -8 90.9869 9.40150   6
   1 -12  -8 85.1054 7.34794   7
  -1  12   7 202.067 11.9218   4
   1 -12  -7 222.870 11.4584   2
   1 -12  -7 181.150 12.6503  23
  -1  12   7 203.674 15.0759  12
  -1  12   7 202.886 15.0783  15
  -1  12   7 199.190 13.3532  20
   1 -12  -7 230.234 13.4159  16
  -1  12   7 200.860 13.6293   5
   1 -12  -7 198.322 11.4540   7
   1 -12  -7 220.316 13.5937   6
  -1  12   6 275.410 14.1041   4
   1 -12  -6 248.214 12.9564   2
  -1  12   6 234.942 16.1378  15
  -1  12   6 244.015 16.7733  12
   1 -12  -6 251.593 14.6135  23
  -1  12   6 270.442 15.3642  20
   1 -12  -6 253.186 14.0635  16
   1 -12  -6 269.157 14.7369   6
  -1  12   6 229.419 14.8587   5
   1 -12  -6 265.390 13.3366   7
  -1  12   5-2.03164 4.80729   4
   1 -12  -5 2.92818 4.31029   2
  -1  12   5-4.09179 6.64538  15
  -1  12   5-0.86262 5.96838  26
  -1  12   5-1.03499 6.57136  12
  -1  12   5-5.73064 6.19806  20
   1 -12  -5 3.21968 4.65599  16
   1 -12  -5 2.87489 4.32915   7
   1 -12  -5 0.72162 4.75730   6
  -1  12   5 4.14872 5.99947   5
   1 -12  -4 1307.44 46.2155   2
  -1  12   4 1331.46 47.2895   4
  -1  12   4 1333.36 48.1774  26
   1 -12  -4 1316.90 47.4126  23
  -1  12   4 1323.92 49.9642  15
  -1  12   4 1351.74 50.2189  12
  -1  12   4 1303.88 48.2355  20
   1 -12  -4 1227.67 45.5544  16
  -1  12   4 1287.30 48.1612   5
   1 -12  -4 1370.93 47.2391   6
   1 -12  -4 1307.81 46.0187   7
   1 -12  -3 148.448 9.86296   2
  -1  12   3 139.342 10.5346   4
   1 -12  -3 130.131 7.40192  14
  -1  12   3 166.658 12.4557  12
  -1  12   3 159.627 12.6174  15
   1 -12  -3 159.045 10.8104  23
  -1  12   3 170.360 11.2772  26
  -1  12   3 131.497 10.9522  20
   1 -12  -3 141.504 9.13870  16
   1 -12  -3 140.065 9.98131   6
   1 -12  -3 162.579 10.0160   7
  -1  12   3 157.510 11.3954   5
   1 -12  -2 38.8078 6.05208   2
  -1  12   2 50.3995 7.09095   4
  -1  12   2 38.9131 7.59259  15
   1 -12  -2 58.1906 4.77630  14
   1 -12  -2 42.4156 4.02048  13
  -1  12   2 40.2158 6.55977  26
  -1  12   2 46.0364 7.96010  12
   1 -12  -2 51.1369 6.77284  23
  -1  12   2 51.0924 7.30253  20
   1 -12  -2 42.7136 5.44593  16
   1 -12  -2 43.0694 6.10302   7
  -1  12   2 48.1090 7.56294   5
   1 -12  -2 46.3179 6.01386   6
  -1  12   1 286.761 15.6429   4
   1 -12  -1 293.298 15.0515   2
  -1  12   1 298.716 12.8544  30
   1 -12  -1 303.342 15.5098  23
  -1  12   1 314.173 15.4803  26
  -1  12   1 284.668 16.0806  20
   1 -12  -1 315.106 14.5425   6
   1 -12  -1 325.075 15.4389   7
  -1  12   1 306.426 17.1632  15
   1 -12  -1 294.973 13.0091  14
   1 -12  -1 309.653 12.6223  13
  -1  12   1 313.146 17.3104  12
  -1  12   0 827.357 32.5714   4
   1 -12   0 829.759 31.9222  23
  -1  12   0 882.260 31.6475  26
  -1  12   0 844.379 28.6267  30
   1 -12   0 821.275 31.6923   8
   1 -12   0 807.467 29.5271  14
   1 -12   0 858.070 29.3685  13
  -1  12   0 826.118 33.9463  15
  -1  12   0 856.426 34.0449  12
   1 -12   0 779.623 31.5082   7
   1 -12   0 799.070 30.1755   6
  -1  12  -1 211.798 14.0394  15
   1 -12   1 215.028 10.7970  13
   1 -12   1 201.356 10.8106  14
  -1  12  -1 206.667 13.6680  12
  -1  12  -1 231.408 12.0308  26
   1 -12   1 230.598 12.7503  23
   1 -12   1 244.992 13.0360   8
  -1  12  -1 228.891 13.3949   4
   1 -12   1 242.600 12.8914   7
   1 -12   1 218.669 10.8721   6
  -1  12  -2 12.7362 5.92202  15
   1 -12   2 12.5352 3.91550  13
   1 -12   2 16.2093 3.97256  14
  -1  12  -2 25.6817 4.72990  26
  -1  12  -2 4.86756 5.28010  12
   1 -12   2 12.5455 4.78603  23
  -1  12  -2 6.43452 4.62104  20
   1 -12   2 9.82372 5.72352  21
   1 -12   2 11.1376 4.73127   8
   1 -12   2 8.18229 3.09375   6
  -1  12  -2 3.65393 4.07276   4
   1 -12   2 7.20658 4.23648   2
   1 -12   3 558.030 23.7704   2
   1 -12   3 592.317 22.8973  13
  -1  12  -3 587.994 25.5979  15
  -1  12  -3 538.783 24.6938  12
  -1  12  -3 553.272 22.0191  26
  -1  12  -3 604.893 23.9887  25
   1 -12   3 586.636 23.5865  23
   1 -12   3 577.216 24.4716   8
  -1  12  -3 569.039 24.1732  20
   1 -12   3 549.969 19.6739  18
   1 -12   3 593.151 21.0064   6
   1 -12   4 105.608 8.89430   2
   1 -12   4 125.425 8.93472  13
  -1  12  -4 129.086 10.4426  12
  -1  12  -4 117.757 9.09863  25
   1 -12   4 128.919 8.97216  23
  -1  12  -4 133.072 7.96295  26
  -1  12  -4 131.173 6.67307   9
   1 -12   4 142.996 11.3660  21
  -1  12  -4 132.640 9.76931  20
   1 -12   4 126.034 6.94981  18
   1 -12   4 109.987 9.14735   7
   1 -12   5 795.439 29.7560  13
  -1  12  -5 806.512 31.2790  12
  -1  12  -5 691.630 28.9143  25
  -1  12  -5 779.894 27.3965  26
   1 -12   5 774.928 29.1125  23
   1 -12   5 739.750 30.5827   8
   1 -12   5 722.795 31.9605  21
  -1  12  -5 785.808 29.8551  20
   1 -12   5 737.634 27.0990  18
  -1  12  -5 768.544 30.4331   4
   1 -12   5 784.896 29.8566   2
   1 -12   6 94.5843 8.36506  13
  -1  12  -6 83.2922 6.07619  26
   1 -12   6 89.7943 7.29900  23
  -1  12  -6 87.5439 7.77190  25
  -1  12  -6 80.5941 8.55021  12
   1 -12   6 97.0740 9.03294   8
  -1  12  -6 94.8403 9.34576  11
  -1  12  -6 75.7669 7.48646  20
   1 -12   6 100.666 10.3822  21
   1 -12   6 75.9268 6.55463  18
  -1  12  -6 93.0237 8.17085   4
   1 -12   6 97.8566 8.08038   2
   1 -12   7 360.823 16.2081   2
  -1  12  -7 299.757 15.9851   4
  -1  12  -7 323.475 13.1040  26
  -1  12  -7 337.841 15.7866  25
   1 -12   7 316.486 14.9771  23
   1 -12   7 316.682 17.0537   8
  -1  12  -7 310.169 17.0999  11
   1 -12   7 316.109 18.2214  21
  -1  12  -7 320.099 15.3944  20
   1 -12   7 354.124 15.3321  18
  -1  12  -7 275.525 15.6952  17
   1 -12   7 321.132 16.4426  13
  -1  12  -7 337.838 17.0301  12
   1 -12   8 7.27560 4.56944   2
  -1  12  -8 2.71371 4.66736   4
   1 -12   8 7.61300 5.57417  13
  -1  12  -8 3.61152 4.70927  25
  -1  12  -8 8.49877 6.13519  12
  -1  12  -8 2.48849 5.47223  11
   1 -12   8 6.89377 6.54251  21
   1 -12   8 11.9051 4.48590  23
  -1  12  -8 8.13760 4.24534  20
  -1  12  -8 12.5914 5.41498  17
   1 -12   8 3.62973 4.37879  18
   1 -12   8 6.64013 5.51515   8
  -1  12  -9 4.57666 4.64199   4
   1 -12   9 2.90876 4.28263   2
   1 -12   9-2.40607 5.36420  13
  -1  12  -9-4.19753 4.56564  25
  -1  12  -9 3.12089 5.53922  12
  -1  12  -9 4.21199 5.55427  11
   1 -12   9 4.88247 4.15640  23
   1 -12   9 4.96246 6.39985  21
  -1  12  -9 3.46066 4.33472  20
  -1  12  -9 3.60182 5.20935  17
   1 -12   9 5.38722 5.15478  18
   1 -12   9 9.29367 5.80772   8
  -1  12 -10 87.1131 8.23886   4
   1 -12  10 105.505 8.25996   2
   1 -12  10 94.2020 9.60582  13
  -1  12 -10 110.478 8.72816  25
  -1  12 -10 117.609 10.2019  11
   1 -12  10 104.468 11.0485  21
  -1  12 -10 99.8933 7.36091  20
  -1  12 -10 109.785 9.64463  17
   1 -12  10 108.792 9.60684  18
   1 -12  10 103.474 9.77311   8
   1 -12  11 68.6777 8.46324   8
  -1  12 -11 65.0282 7.21180  25
  -1  12 -11 75.1777 9.10313  11
   1 -12  11 49.5309 9.10886  21
   1 -12  11 73.7993 8.81016  18
  -1  12 -11 58.6350 8.00742  17
  -1  12 -11 71.1865 7.25184   4
   1 -12  11 58.1598 6.39560   2
   1 -12  12 262.603 16.8184  21
  -1  12 -12 283.916 16.4449  11
   1 -12  12 268.042 16.0068   8
  -1  12 -12 261.988 15.3178  17
   1 -12  12 282.550 16.2090  18
  -1  12 -12 240.042 13.7501  25
   1 -12  13 32.4160 7.77166  13
  -1  12 -13 30.7440 5.91772  25
  -1  12 -13 30.5945 7.20984  11
   1 -12  13 29.5193 8.23341  21
  -1  12 -13 43.0239 7.72929  17
   1 -12  13 28.1085 7.19131  18
   1 -12  13 33.4213 7.11718   8
   1 -12  14 2.81015 6.52378  13
  -1  12 -14 3.64333 5.25744  25
  -1  12 -14 2.61081 5.98182  11
   1 -12  14 0.91156 6.78690  21
  -1  12 -14-0.80633 6.03748  17
   1 -12  14 2.82972 6.52641  18
   1 -12  14 0.80592 6.06821   8
   1 -11 -12 10.2374 5.45454  23
  -1  11  12 14.0384 8.51652  15
   1 -11 -11 235.183 13.9343  23
  -1  11  11 225.650 17.3050  12
  -1  11  11 219.641 16.7196  15
   1 -11 -11 240.529 15.4468  16
   1 -11 -11 243.766 15.0582   6
  -1  11  11 213.320 15.0870   5
   1 -11 -10 142.024 10.8171  23
  -1  11  10 167.685 13.9707  15
  -1  11  10 141.894 13.6131  12
  -1  11  10 148.522 10.9205  20
   1 -11 -10 118.200 11.1220  16
   1 -11 -10 143.970 11.7067   6
  -1  11  10 129.003 11.8949   5
   1 -11  -9 162.429 9.37900   2
  -1  11   9 193.149 14.7820  15
  -1  11   9 206.449 15.1141  12
   1 -11  -9 195.262 12.2581  23
  -1  11   9 187.769 12.1624  20
   1 -11  -9 179.810 12.6240  16
  -1  11   9 188.488 13.3694   5
   1 -11  -9 174.975 10.1832   7
   1 -11  -9 194.591 12.9348   6
  -1  11   8 25.4580 5.31471   4
   1 -11  -8 32.5173 4.70684   2
  -1  11   8 33.2460 8.07833  15
   1 -11  -8 33.7879 6.26056  23
  -1  11   8 30.5450 8.26108  12
  -1  11   8 33.0019 6.47203  20
   1 -11  -8 21.5156 6.06471  16
   1 -11  -8 25.6759 4.85928   7
   1 -11  -8 34.4728 6.48656   6
  -1  11   8 24.9775 6.65118   5
  -1  11   7 44.5625 6.31508   4
   1 -11  -7 42.1912 5.41372   2
  -1  11   7 52.6527 8.97780  15
   1 -11  -7 43.3119 6.88919  23
  -1  11   7 43.8429 8.24273  12
  -1  11   7 40.2798 7.42752  20
   1 -11  -7 45.9006 7.12243  16
   1 -11  -7 46.6626 7.09477   6
   1 -11  -7 58.5593 6.05157   7
  -1  11   7 56.0525 7.93030   5
  -1  11   6 170.266 10.4374   4
   1 -11  -6 159.084 9.48786   2
   1 -11  -6 159.372 10.8102  23
  -1  11   6 171.006 11.5783  20
  -1  11   6 161.440 12.7792  12
  -1  11   6 143.841 12.5579  15
   1 -11  -6 172.363 11.0605  16
   1 -11  -6 142.422 10.5382   6
   1 -11  -6 155.569 9.60148   7
  -1  11   6 173.940 12.0722   5
   1 -11  -5 104.266 7.93550   2
  -1  11   5 103.633 8.55766   4
  -1  11   5 113.089 9.59503  20
  -1  11   5 122.766 10.9661  12
  -1  11   5 99.9464 10.4622  15
   1 -11  -5 131.538 9.15887  16
   1 -11  -5 135.624 9.87869   6
  -1  11   5 112.626 9.81125   5
   1 -11  -5 107.412 8.05923   7
  -1  11   4 299.284 14.8669   4
   1 -11  -4 280.234 13.8379   2
  -1  11   4 285.076 16.7072  15
  -1  11   4 304.589 16.7249  12
   1 -11  -4 291.332 11.4821  14
  -1  11   4 282.280 15.3406  20
   1 -11  -4 254.993 13.7496  16
  -1  11   4 277.958 15.5184   5
   1 -11  -4 290.494 14.5854   6
   1 -11  -4 263.267 13.3961   7
  -1  11   3 329.677 16.5129   4
   1 -11  -3 329.119 15.8996   2
   1 -11  -3 375.749 13.8382  14
   1 -11  -3 340.322 12.7759  13
  -1  11   3 325.092 18.0444  12
  -1  11   3 319.983 18.2858  15
   1 -11  -3 339.580 16.6571  23
  -1  11   3 356.650 17.1315  26
  -1  11   3 364.722 17.5610  20
   1 -11  -3 360.407 15.4987  16
  -1  11   3 335.027 17.2730   5
   1 -11  -3 351.013 15.9168   7
   1 -11  -3 362.931 16.4038   6
  -1  11   2 22.1450 5.10510   4
   1 -11  -2 26.0774 4.73377   2
   1 -11  -2 19.6913 3.43621  14
  -1  11   2 16.1180 6.20372  15
   1 -11  -2 20.1873 3.21843  13
  -1  11   2 19.4644 5.00692  26
  -1  11   2 21.6867 6.13670  12
   1 -11  -2 30.8958 5.56426  23
  -1  11   2 21.3993 5.31907  20
   1 -11  -2 20.5051 4.14666  16
  -1  11   2 17.5406 5.53993   5
   1 -11  -2 20.6571 4.43291   7
   1 -11  -2 20.1993 4.65007   6
   1 -11  -1 100.534 7.76621   2
  -1  11   1 98.9015 8.32442   4
   1 -11  -1 98.2744 5.97109  13
  -1  11   1 80.6638 8.68883  15
  -1  11   1 109.764 9.36734  12
   1 -11  -1 93.5925 6.18646  14
  -1  11   1 70.7232 6.95127  26
   1 -11  -1 102.708 8.03035  23
  -1  11   1 109.542 8.71533  20
   1 -11  -1 94.2716 6.26591  16
   1 -11  -1 100.971 7.41109   6
   1 -11  -1 104.358 7.91040   7
  -1  11   1 96.6219 8.97472   5
  -1  11   0 99.1788 8.32461   4
  -1  11   0 103.809 6.28050  30
   1 -11   0 103.383 8.07038  23
  -1  11   0 105.671 7.75815  26
   1 -11   0 108.167 8.15108   8
   1 -11   0 100.261 7.09605   6
   1 -11   0 105.374 8.01517   7
  -1  11   0 124.434 9.84765  12
   1 -11   0 100.495 6.65734  14
   1 -11   0 110.043 6.69043  13
  -1  11   0 92.8956 9.00874  15
  -1  11  -1 94.6628 7.95548   4
   1 -11   1 109.624 8.05014   2
  -1  11  -1 99.6322 5.85182  30
   1 -11   1 91.0941 7.58829  23
  -1  11  -1 86.4519 7.08693  26
   1 -11   1 101.480 7.93667   8
   1 -11   1 103.681 9.11192  21
  -1  11  -1 109.932 9.27340  12
   1 -11   1 97.3856 6.80822  14
  -1  11  -1 90.8735 9.05036  15
   1 -11   1 92.5319 6.64045  13
   1 -11   1 98.6017 6.59833   6
   1 -11   1 105.699 8.01757   7
   1 -11   2 6.99355 3.81048   8
   1 -11   2 4.67770 2.74044   6
  -1  11  -2-1.97006 4.33007   4
   1 -11   2 0.59298 3.85309   2
  -1  11  -2 2.97469 2.54088  30
  -1  11  -2 0.46876 3.54996  26
  -1  11  -2 3.64754 4.84479  12
   1 -11   2 4.02839 4.03465  23
  -1  11  -2 5.13069 4.07286  20
   1 -11   2 2.59179 1.91682  18
   1 -11   2 4.13211 3.49608  13
   1 -11   2 3.32603 3.31013  14
  -1  11  -2-1.55171 5.04090  15
   1 -11   3 103.982 6.11726   6
   1 -11   3 102.434 7.91366   2
  -1  11  -3 109.249 5.74840  30
   1 -11   3 99.8735 4.68936  28
  -1  11  -3 104.194 8.10817  25
   1 -11   3 103.542 7.80560  23
  -1  11  -3 101.582 6.81358  26
  -1  11  -3 93.7654 7.92576  20
   1 -11   3 97.4980 5.67704  18
   1 -11   3 113.846 7.63005  13
  -1  11  -3 96.0489 8.58509  12
  -1  11  -3 99.6666 9.23047  15
   1 -11   4 184.601 8.27895   6
  -1  11  -4 167.707 11.0498   4
   1 -11   4 187.676 10.9021   2
  -1  11  -4 195.122 8.27409  30
  -1  11  -4 178.224 10.5887  25
  -1  11  -4 188.016 9.39778  26
   1 -11   4 204.835 10.8689  23
  -1  11  -4 173.838 8.06438   9
   1 -11   4 211.614 13.4121  21
  -1  11  -4 190.678 11.1218  20
   1 -11   4 184.139 9.03031  18
   1 -11   4 186.009 10.6990  13
  -1  11  -4 187.887 11.8834  12
   1 -11   5 5.64859 4.27216   8
   1 -11   5 11.6579 4.34411   2
  -1  11  -5 5.17970 4.11551   4
  -1  11  -5 5.45429 2.41814  30
  -1  11  -5 5.37349 2.97471  26
  -1  11  -5 9.73793 4.48173  25
  -1  11  -5 3.68365 2.03782   9
  -1  11  -5 13.4087 5.28754  12
   1 -11   5 0.85683 5.44367  21
  -1  11  -5 8.64873 4.27272  20
   1 -11   5 11.7522 4.07117  23
   1 -11   5 6.92761 3.28813  18
   1 -11   5 8.30312 4.46970  13
  -1  11  -6 627.964 25.8566   4
   1 -11   6 673.767 25.4878   2
  -1  11  -6 663.493 22.2346  30
   1 -11   6 613.642 24.6318  23
  -1  11  -6 630.960 22.9813  26
  -1  11  -6 662.504 25.4598  25
  -1  11  -6 625.497 22.0776  24
   1 -11   6 612.146 26.5677   8
  -1  11  -6 719.269 27.7454  11
  -1  11  -6 644.912 25.1580  20
   1 -11   6 650.656 28.0729  21
   1 -11   6 652.115 24.4850  18
  -1  11  -6 619.681 26.3815  12
   1 -11   6 650.860 26.0059  13
   1 -11   7 55.6947 7.44140   8
   1 -11   7 71.0353 6.62607   2
  -1  11  -7 71.0491 7.09831   4
  -1  11  -7 72.4089 5.28059  26
  -1  11  -7 81.2391 4.85658  24
  -1  11  -7 70.0902 7.03203  25
   1 -11   7 78.1760 6.65545  23
  -1  11  -7 68.6763 7.85800  11
  -1  11  -7 73.2752 7.88216  12
   1 -11   7 66.4773 8.33054  21
  -1  11  -7 80.6652 6.82060  20
   1 -11   7 79.1630 6.94602  18
  -1  11  -7 81.1206 7.56535  17
   1 -11   7 73.8297 7.59972  13
   1 -11   8 227.226 11.5427   2
  -1  11  -8 190.533 11.5533   4
  -1  11  -8 204.911 9.09032  26
  -1  11  -8 197.217 8.83436  24
  -1  11  -8 210.265 11.6227  25
   1 -11   8 179.652 10.3779  23
   1 -11   8 207.958 12.8277   8
  -1  11  -8 215.282 13.0125  11
   1 -11   8 193.797 13.4999  21
  -1  11  -8 200.272 10.8644  20
   1 -11   8 203.473 11.6325  18
  -1  11  -8 199.099 12.1139  17
   1 -11   8 242.839 13.1767  13
  -1  11  -8 217.618 12.9168  12
  -1  11  -9 1.18481 4.33730   4
   1 -11   9 2.63083 4.13669   2
   1 -11   9 3.07558 5.21601  13
  -1  11  -9 7.47699 4.56719  25
  -1  11  -9 7.86571 5.40837  11
  -1  11  -9-2.21807 5.15127  12
   1 -11   9 2.29043 4.19549  23
  -1  11  -9 7.47342 4.02652  20
   1 -11   9 8.21502 6.19135  21
  -1  11  -9 11.0064 5.56970  17
   1 -11   9 6.14995 5.23215  18
   1 -11   9 8.69864 5.40098   8
   1 -11  10 344.699 15.1808  23
  -1  11 -10 370.348 16.7856  25
   1 -11  10 366.940 18.3928   8
  -1  11 -10 392.381 18.9379  11
   1 -11  10 337.633 18.9583  21
  -1  11 -10 346.937 14.7441  20
  -1  11 -10 352.632 17.6178  17
   1 -11  10 351.099 17.7540  18
  -1  11 -10 356.926 16.4066   4
   1 -11  10 376.945 15.9901   2
   1 -11  11 29.2615 6.45937   8
  -1  11 -11 26.3083 5.58121  25
  -1  11 -11 27.8658 7.07301  11
   1 -11  11 16.5757 6.93278  21
  -1  11 -11 24.5353 6.17487  17
   1 -11  11 22.8221 6.54135  18
  -1  11 -11 23.5553 5.17283   4
   1 -11  11 21.2110 4.67109   2
   1 -11  12 18.5408 6.27576  13
  -1  11 -12 26.2362 5.46881  25
  -1  11 -12 25.1881 6.74115  11
   1 -11  12 30.1583 7.84992  21
  -1  11 -12 27.7502 6.52036  17
   1 -11  12 34.1959 7.43760  18
   1 -11  12 19.5256 6.56671   8
  -1  11 -13 157.756 10.9422  25
   1 -11  13 161.082 11.9962   8
  -1  11 -13 175.223 12.6499  11
   1 -11  13 158.075 12.6900  21
   1 -11  13 156.310 12.9856  18
  -1  11 -13 204.603 12.9895  17
   1 -11  13 208.073 13.7334  13
   1 -11  14 13.8913 6.49181  13
  -1  11 -14 5.60073 4.83991  25
  -1  11 -14-0.86178 6.07974  11
   1 -11  14-1.73203 6.14814  21
   1 -11  14-2.92224 7.21132  18
  -1  11 -14-0.81560 6.34283  17
   1 -11  14 7.79240 5.63497   8
   1 -11  15 2.79146 6.60543  13
  -1  11 -15 8.63997 6.64848  11
   1 -11  15 3.02280 6.83273  18
  -1  11 -15 6.58268 6.36535  17
   1 -11  15-2.21826 5.65958   8
  -1  11 -15-1.84917 5.06062  25
  -1  10  13 51.6322 10.3682  15
   1 -10 -13 69.4158 9.49307  16
   1 -10 -13 64.1632 8.71042   6
   1 -10 -13 57.8013 7.60272  23
  -1  10  12 245.158 17.7524  15
   1 -10 -12 265.480 14.8017  23
   1 -10 -12 297.655 17.3682  16
  -1  10  12 272.992 16.9961   5
   1 -10 -12 281.839 16.3265   6
  -1  10  11 65.8059 9.98908  15
   1 -10 -11 56.6894 7.21541  23
  -1  10  11 67.7965 10.3648  12
  -1  10  11 57.1724 7.34089  20
   1 -10 -11 67.5394 8.96626  16
  -1  10  11 49.9525 8.86739   5
  -1  10  10-4.38804 6.85551  15
   1 -10 -10-0.67872 4.99545  23
  -1  10  10-1.12525 7.36440  12
  -1  10  10 1.31810 4.85069  20
   1 -10 -10-1.76323 5.97827  16
   1 -10 -10-0.44456 3.47506   7
  -1  10  10-2.66350 6.26294   5
   1 -10 -10 0.82717 5.21076   6
   1 -10  -9 0.36344 3.22534   2
  -1  10   9-2.11240 6.60065  15
   1 -10  -9 0.67352 4.66035  23
  -1  10   9-1.07623 6.99175  12
  -1  10   9 6.12152 5.09292  20
   1 -10  -9-2.48350 5.21514  16
   1 -10  -9 0.79506 4.92858   6
  -1  10   9 5.16036 6.14353   5
   1 -10  -9 7.80547 3.97552   7
   1 -10  -8 74.0266 5.96195   2
  -1  10   8 68.1811 6.39830   4
  -1  10   8 64.5266 9.50840  15
   1 -10  -8 73.8638 7.63934  23
  -1  10   8 42.9416 8.47290  12
  -1  10   8 61.6324 7.63819  20
   1 -10  -8 76.3506 8.17985  16
  -1  10   8 60.4834 8.45132   5
   1 -10  -8 61.4472 7.70916   6
   1 -10  -8 62.5662 6.02000   7
  -1  10   7 138.849 8.98537   4
   1 -10  -7 124.428 8.05239   2
   1 -10  -7 137.139 9.63984  23
  -1  10   7 145.905 11.8511  15
  -1  10   7 130.649 11.5089  12
  -1  10   7 138.782 10.0268  20
   1 -10  -7 163.678 10.7275  16
   1 -10  -7 119.079 8.17200   7
  -1  10   7 122.635 10.3489   5
   1 -10  -7 152.690 10.2406   6
  -1  10   6 189.601 10.5313   4
   1 -10  -6 178.089 9.87401   2
   1 -10  -6 177.937 10.9352  23
  -1  10   6 160.013 10.9973  20
   1 -10  -6 178.444 7.57999  14
  -1  10   6 184.453 12.9144  15
  -1  10   6 175.300 12.6874  12
   1 -10  -6 193.119 11.3014  16
   1 -10  -6 164.214 9.60881   7
   1 -10  -6 174.364 11.1946   6
  -1  10   6 162.125 11.5761   5
  -1  10   5 525.982 21.3059   4
   1 -10  -5 511.477 20.6976   2
   1 -10  -5 490.260 18.0106  14
  -1  10   5 554.106 24.3218  12
  -1  10   5 560.991 24.5002  15
  -1  10   5 538.255 22.6008  20
   1 -10  -5 490.025 21.2279  16
   1 -10  -5 502.900 20.4165   7
   1 -10  -5 548.934 22.1582   6
  -1  10   5 514.702 22.8524   5
   1 -10  -4-2.01411 3.55195   2
  -1  10   4-2.27651 4.26122   4
   1 -10  -4 2.28787 2.43778  14
  -1  10   4-1.66128 5.51559  15
   1 -10  -4-0.15437 1.89805  13
  -1  10   4-0.81827 5.23578  12
  -1  10   4-3.33957 4.74127  20
   1 -10  -4 3.69722 3.84190  16
   1 -10  -4 0.14996 1.85903  19
   1 -10  -4 2.93722 3.84459   6
  -1  10   4-4.94120 4.68719   5
   1 -10  -4 1.91978 3.11787   7
   1 -10  -3 385.399 16.5659   2
  -1  10   3 361.101 16.8702   4
   1 -10  -3 365.304 16.9472  23
  -1  10   3 340.752 18.2226  15
   1 -10  -3 397.332 14.4354  14
  -1  10   3 380.016 18.7273  12
  -1  10   3 370.162 17.6144  20
   1 -10  -3 376.182 16.0414  16
   1 -10  -3 364.645 16.6767   6
   1 -10  -3 411.487 16.5831   7
  -1  10   3 353.453 17.7189   5
   1 -10  -2 231.834 11.7478   2
  -1  10   2 216.349 12.0567   4
  -1  10   2 211.765 13.2002  15
  -1  10   2 227.598 13.4455  12
   1 -10  -2 241.553 9.97287  14
   1 -10  -2 216.237 11.9392  23
  -1  10   2 234.497 12.2342  26
  -1  10   2 221.399 12.4086  20
   1 -10  -2 209.412 10.5573  16
   1 -10  -2 208.192 11.1897   7
  -1  10   2 218.553 12.7648   5
   1 -10  -2 226.090 11.4328   6
   1 -10  -1 79.0240 6.75080   2
  -1  10   1 90.2115 7.41246   4
   1 -10  -1 80.5707 5.53981  14
  -1  10   1 78.4256 8.03236  15
  -1  10   1 99.6877 8.49047  12
  -1  10   1 90.0911 7.20064  26
   1 -10  -1 81.8455 6.89804  23
   1 -10  -1 85.4114 6.71325   8
  -1  10   1 81.7862 7.33816  20
   1 -10  -1 93.2158 5.96956  16
  -1  10   1 96.1121 8.05170   5
   1 -10  -1 81.1398 6.37899   6
   1 -10  -1 98.9465 7.10795   7
   1 -10   0-0.82915 3.06898   6
   1 -10   0 0.52391 3.19385   7
   1 -10   0-1.05422 3.24049   8
  -1  10   0-0.64842 3.98623   5
  -1  10   0 2.91184 3.60990   4
  -1  10   0 2.22673 2.57468  30
  -1  10   0 2.97140 3.38111  26
  -1  10   0 3.42907 4.07317  12
   1 -10   0-1.38508 4.43131  21
   1 -10   0 4.31799 3.53247  23
   1 -10   0-0.29004 2.30196  16
  -1  10   0-1.44019 4.50003  15
   1 -10   0-1.82028 2.77138  14
   1 -10   1 208.954 9.68421   6
   1 -10   1 200.125 10.8356   2
  -1  10  -1 203.276 11.1977   4
  -1  10  -1 193.742 8.75010  30
  -1  10  -1 193.906 10.0965  26
   1 -10   1 173.682 10.3238  23
   1 -10   1 188.126 10.5818   8
   1 -10   1 184.824 7.10513  18
   1 -10   1 206.209 9.74720  14
  -1  10  -1 226.814 12.6780  15
  -1  10  -1 202.350 11.7793  12
   1 -10   2 283.643 11.7420   6
   1 -10   2 277.118 13.3934   2
  -1  10  -2 284.439 13.8192   4
  -1  10  -2 261.853 10.9480  30
   1 -10   2 275.361 9.52206  28
   1 -10   2 262.439 13.1901  23
  -1  10  -2 291.079 12.5868  26
   1 -10   2 280.424 13.7385   8
  -1  10  -2 275.547 13.6481  20
   1 -10   2 269.204 10.5132  18
  -1  10  -2 278.820 14.8593  15
  -1  10  -2 283.612 14.4511  12
   1 -10   3 120.054 6.19294   6
   1 -10   3 100.530 7.57573   2
  -1  10  -3 108.173 5.77885  30
  -1  10  -3 111.482 7.97427  25
  -1  10  -3 100.890 6.69889  26
   1 -10   3 106.632 7.53966  23
   1 -10   3 98.5426 8.69255  21
  -1  10  -3 102.385 7.86254  20
   1 -10   3 103.185 5.93302  18
  -1  10  -3 119.166 9.26186  15
  -1  10  -3 115.111 8.61441  12
   1 -10   3 116.611 7.59151  13
   1 -10   4 306.085 11.5394   6
   1 -10   4 308.510 14.2406   2
  -1  10  -4 295.107 14.4855   4
  -1  10  -4 294.523 11.6701  30
  -1  10  -4 291.324 14.0106  25
  -1  10  -4 297.519 12.6218  26
   1 -10   4 294.137 13.8094  23
  -1  10  -4 307.254 11.3989   9
   1 -10   4 289.381 14.7036   8
   1 -10   4 274.255 15.4408  21
  -1  10  -4 293.571 14.0960  20
   1 -10   4 312.210 12.6899  18
  -1  10  -4 284.803 14.7916  12
   1 -10   4 303.424 14.0280  13
   1 -10   5 76.3337 4.23953   6
   1 -10   5 78.6379 6.61912   2
  -1  10  -5 69.5114 6.70861   4
  -1  10  -5 73.4385 4.82123  30
   1 -10   5 80.0059 6.61506  23
  -1  10  -5 84.7776 6.81377  25
  -1  10  -5 75.0342 5.32726  26
  -1  10  -5 79.3198 3.96733   9
   1 -10   5 87.7509 7.47017   8
  -1  10  -5 74.9254 6.60713  20
   1 -10   5 78.9331 8.26033  21
   1 -10   5 90.2299 6.31076  18
   1 -10   5 83.3777 7.00831  13
  -1  10  -5 84.5533 7.64293  12
   1 -10   6 10.6956 4.31413   8
   1 -10   6 9.79780 3.90862   2
  -1  10  -6 5.11750 3.86027   4
  -1  10  -6 3.60631 2.56030  30
  -1  10  -6 6.29970 3.80044  25
  -1  10  -6 3.60861 2.67491  26
  -1  10  -6 6.98988 2.60860  24
  -1  10  -6 9.62616 4.91528  12
  -1  10  -6 6.06113 4.50759  11
   1 -10   6 4.70363 3.38559  23
   1 -10   6 11.7038 5.29417  21
  -1  10  -6 3.86602 3.72320  20
   1 -10   6 9.10828 3.65407  18
   1 -10   6 5.39067 3.92445  13
  -1  10  -7 95.0777 7.75571   4
   1 -10   7 89.3042 7.14460   2
  -1  10  -7 107.899 6.05001  26
  -1  10  -7 106.143 5.95122  30
   1 -10   7 96.1056 7.05352  23
  -1  10  -7 102.880 7.72314  25
  -1  10  -7 100.838 5.68025  24
   1 -10   7 101.664 8.58407   8
  -1  10  -7 102.156 8.62193  11
   1 -10   7 100.460 9.01054  21
  -1  10  -7 112.251 7.33788  20
   1 -10   7 95.7038 7.67282  18
  -1  10  -7 100.793 8.06800  17
   1 -10   7 106.983 8.31659  13
  -1  10  -7 98.0087 8.55847  12
   1 -10   8 144.010 9.09203   2
  -1  10  -8 156.677 9.63734   4
  -1  10  -8 160.328 7.59107  26
  -1  10  -8 167.534 7.97223  30
   1 -10   8 159.947 8.91268  23
  -1  10  -8 162.932 7.82270  24
  -1  10  -8 144.010 9.51497  25
  -1  10  -8 143.625 10.5243  11
   1 -10   8 159.077 10.8765   8
   1 -10   8 156.182 11.3888  21
  -1  10  -8 166.902 8.91542  20
  -1  10  -8 185.886 10.7836  17
   1 -10   8 149.402 9.98068  18
  -1  10  -8 168.550 11.0446  12
   1 -10   9 767.704 28.0105   2
  -1  10  -9 757.882 28.5158   4
  -1  10  -9 727.776 26.4302  30
   1 -10   9 715.035 27.3748  23
  -1  10  -9 787.179 28.9124  25
  -1  10  -9 799.018 26.4188  24
  -1  10  -9 735.535 30.2730  11
   1 -10   9 784.857 30.7606   8
  -1  10  -9 750.627 27.1192  20
   1 -10   9 703.611 30.6006  21
  -1  10  -9 764.642 29.7926  17
   1 -10   9 773.433 29.9995  18
  -1  10  -9 826.224 30.6257  12
   1 -10  10 4.00752 3.66189   2
  -1  10 -10 7.99326 4.02969   4
  -1  10 -10 7.47901 3.46846  30
  -1  10 -10 5.23446 2.91088  24
  -1  10 -10 10.1112 4.61661  25
  -1  10 -10 14.2977 5.70128  11
   1 -10  10 1.67726 5.80636  21
  -1  10 -10 5.95857 3.03750  20
   1 -10  10 8.45291 3.78601  23
   1 -10  10 7.51930 5.53839  18
  -1  10 -10 6.83632 4.85761  17
   1 -10  10 10.5065 4.80677   8
   1 -10  11 190.174 12.7635  13
  -1  10 -11 179.054 9.24789  24
  -1  10 -11 207.765 11.3482  25
  -1  10 -11 196.932 12.6866  11
   1 -10  11 203.419 12.6912   8
   1 -10  11 147.684 12.1447  21
  -1  10 -11 196.521 12.2189  17
   1 -10  11 197.424 12.8938  18
   1 -10  11 198.071 9.80768   2
  -1  10 -11 184.695 10.1163   4
   1 -10  12 45.0137 7.81142  13
  -1  10 -12 59.0173 6.78511  25
  -1  10 -12 54.4513 7.41022  11
   1 -10  12 42.2931 7.78092  21
  -1  10 -12 42.9968 7.02553  17
   1 -10  12 48.5144 8.04037  18
   1 -10  12 62.8747 7.51490   8
   1 -10  13 7.03420 5.75779  13
  -1  10 -13 9.26708 4.93149  25
  -1  10 -13 10.7349 6.22037  11
   1 -10  13 6.67220 5.65881  21
   1 -10  13 5.64482 6.42602  18
  -1  10 -13 1.57595 5.49111  17
   1 -10  13 4.55458 5.18617   8
   1 -10  14 31.5814 7.32339  13
  -1  10 -14 27.7437 6.03075  25
  -1  10 -14 38.7374 7.58542  11
   1 -10  14 40.5574 7.42296  21
  -1  10 -14 25.2458 6.95934  17
   1 -10  14 21.7946 7.21925  18
   1 -10  14 25.2335 6.54133   8
  -1  10 -15 239.888 15.3640  11
   1 -10  15 242.369 14.5875   8
  -1  10 -15 280.393 14.5574  25
  -1  10 -15 260.978 15.7544  17
   1 -10  15 299.461 18.0188  18
   1 -10  15 250.215 15.9783  13
  -1  10 -16-2.56548 6.10846  11
  -1  10 -16-4.21369 6.78814  17
   1 -10  16 6.32042 7.24042  18
  -1  10 -16-0.63048 5.38947  25
   1 -10  16-3.64355 7.08334  13
   1  -9 -14 70.6557 7.51583  23
   1  -9 -14 75.5619 9.07810   6
  -1   9  14 81.4605 10.1440   5
   1  -9 -13 5.49691 4.84877  23
   1  -9 -13 7.82647 6.54340  16
   1  -9 -13 2.53403 6.14524   6
  -1   9  13-0.93699 6.65236   5
  -1   9  13 2.31392 7.34670  15
   1  -9 -12 141.389 9.60412  23
  -1   9  12 111.565 12.2982  15
   1  -9 -12 150.649 12.2735  16
  -1   9  12 115.239 11.3587   5
   1  -9 -12 135.351 10.8862   6
   1  -9 -11 36.6263 5.82714  23
  -1   9  11 32.5304 8.01590  15
  -1   9  11 40.2351 6.29224  20
   1  -9 -11 45.2445 7.78553  16
  -1   9  11 25.9731 7.60858   5
   1  -9 -11 40.1695 4.95749   7
   1  -9 -10 3.76951 4.40473  23
  -1   9  10 1.03812 6.16635  15
  -1   9  10 2.41883 4.50319  20
   1  -9 -10 2.55578 5.36754  16
   1  -9 -10 5.01353 3.57261   7
  -1   9  10 1.72243 5.84071   5
   1  -9  -9 835.346 28.3199   2
   1  -9  -9 821.770 31.0844  23
  -1   9   9 735.821 33.6359  15
  -1   9   9 838.674 31.2992  20
   1  -9  -9 761.716 32.3565  16
   1  -9  -9 776.785 32.0935   6
   1  -9  -9 867.784 29.5144   7
  -1   9   9 809.681 32.9312   5
   1  -9  -8 200.269 9.52806   2
  -1   9   8 199.771 10.1207   4
   1  -9  -8 177.908 10.9558  23
  -1   9   8 197.890 13.4924  15
  -1   9   8 176.523 13.1252  12
  -1   9   8 191.018 11.4848  20
   1  -9  -8 186.623 11.9969  16
   1  -9  -8 179.800 9.69639   7
  -1   9   8 201.165 12.6202   5
   1  -9  -8 177.962 11.6262   6
  -1   9   7 317.806 14.1938   4
   1  -9  -7 318.560 13.7012   2
   1  -9  -7 334.596 15.4616  23
  -1   9   7 320.560 17.5869  15
  -1   9   7 301.701 17.2114  12
  -1   9   7 340.779 15.9622  20
   1  -9  -7 328.832 16.1497  16
   1  -9  -7 319.698 13.8614   7
  -1   9   7 307.920 16.5175   5
   1  -9  -7 298.132 15.6520   6
  -1   9   6 289.810 13.1767   4
   1  -9  -6 266.488 12.3469   2
   1  -9  -6 278.858 13.7896  23
  -1   9   6 275.688 14.0687  20
   1  -9  -6 270.605 10.5023  14
  -1   9   6 261.452 15.5072  15
  -1   9   6 267.379 15.4640  12
   1  -9  -6 273.604 14.0419  16
  -1   9   6 271.797 14.5935   5
   1  -9  -6 293.775 12.6445   7
   1  -9  -6 264.286 13.8957   6
  -1   9   5 316.252 14.4396   4
   1  -9  -5 341.735 14.2223   2
  -1   9   5 327.660 15.5960  20
  -1   9   5 342.737 17.0180  12
  -1   9   5 314.235 16.7062  15
   1  -9  -5 328.712 12.0389  14
   1  -9  -5 312.410 10.1246  19
   1  -9  -5 334.096 15.1194  16
  -1   9   5 310.392 15.8201   5
   1  -9  -5 308.084 15.1766   6
   1  -9  -5 309.725 13.7509   7
  -1   9   4 726.783 27.1057   4
   1  -9  -4 707.659 26.4486   2
  -1   9   4 712.460 29.1352  12
   1  -9  -4 764.124 24.5382  14
  -1   9   4 733.783 29.5062  15
  -1   9   4 730.325 27.9605  20
   1  -9  -4 701.094 23.5655  19
   1  -9  -4 735.999 27.0449  16
   1  -9  -4 679.567 26.0849   7
   1  -9  -4 754.579 27.6544   6
  -1   9   4 698.696 28.2205   5
  -1   9   3 109.902 7.57140   4
   1  -9  -3 93.9159 6.85899   2
  -1   9   3 111.122 8.92792  15
  -1   9   3 107.365 8.66197  12
   1  -9  -3 109.024 5.62641  14
   1  -9  -3 94.0882 7.20364  23
  -1   9   3 95.8022 7.65786  20
   1  -9  -3 112.619 7.14547  16
   1  -9  -3 101.004 7.12204   6
  -1   9   3 112.876 8.50687   5
   1  -9  -3 74.5688 6.20327   7
  -1   9   2 721.698 27.4385   4
   1  -9  -2 716.719 26.8905   2
  -1   9   2 669.840 28.6217  15
  -1   9   2 708.326 28.6409  12
   1  -9  -2 773.641 25.2845  14
   1  -9  -2 760.987 27.6597  23
   1  -9  -2 755.716 26.8330   8
  -1   9   2 715.368 27.8491  20
   1  -9  -2 688.258 25.9832  16
   1  -9  -2 783.367 27.1337   7
   1  -9  -2 745.055 27.0318   6
  -1   9   2 721.162 28.3536   5
  -1   9   1 10.1915 3.75467   4
  -1   9   1 7.86046 4.34090  15
   1  -9  -1 18.1690 3.00404  14
  -1   9   1 16.6733 3.86242  26
  -1   9   1 20.4920 4.51159  12
   1  -9  -1 12.2732 3.66093  23
  -1   9   1 17.9614 4.27730  20
   1  -9  -1 11.8416 2.84010  16
  -1   9   1 11.6776 4.39393   5
   1  -9  -1 16.1548 3.49927   7
   1  -9  -1 15.5948 3.40215   8
   1  -9  -1 15.2511 3.38112   6
  -1   9   0 1284.44 44.0362   4
  -1   9   0 1320.54 45.5481  15
  -1   9   0 1281.17 44.9672  12
   1  -9   0 1201.07 41.8941  14
   1  -9   0 1338.93 43.9540  23
  -1   9   0 1263.92 43.1754  26
   1  -9   0 1323.01 43.7365   8
   1  -9   0 1261.38 44.9349  21
   1  -9   0 1274.16 41.4726  16
  -1   9   0 1297.43 44.8526   5
   1  -9   0 1243.20 42.4829   6
   1  -9   0 1229.01 43.3725   7
   1  -9   1 23.2328 3.40605   6
   1  -9   1 16.1285 3.51116   8
   1  -9   1 20.0345 3.75521   2
  -1   9  -1 16.3102 3.97956   4
   1  -9   1 15.5095 1.21310  28
  -1   9  -1 16.9439 2.98336  30
   1  -9   1 18.3618 1.24763  28
  -1   9  -1 25.0125 3.72743  26
  -1   9  -1 13.8523 4.54375  12
   1  -9   1 16.3700 3.75107  23
   1  -9   1 21.8288 2.19366  18
  -1   9  -1 17.5011 4.63186  15
   1  -9   2 2216.11 69.4839   6
   1  -9   2 2224.41 67.5752  28
  -1   9  -2 2227.62 69.0889  30
   1  -9   2 2164.82 71.1638  23
  -1   9  -2 2179.42 70.1727  26
   1  -9   2 2091.78 71.1286   2
  -1   9  -2 2165.99 71.6967   4
  -1   9  -2 2103.83 71.4351  20
   1  -9   2 2181.02 68.6388  18
  -1   9  -2 2109.71 72.8060  15
  -1   9  -2 2119.17 72.2298  12
   1  -9   3 1074.08 36.2532   6
   1  -9   3 1080.21 38.4276   2
  -1   9  -3 1184.39 36.4647  30
  -1   9  -3 1093.48 38.6028  25
  -1   9  -3 1104.00 37.2245  26
   1  -9   3 1110.35 38.4370  23
   1  -9   3 1094.41 40.2477  21
  -1   9  -3 1112.83 38.7186  20
   1  -9   3 1123.77 36.7240  18
  -1   9  -3 1044.33 39.8422  15
  -1   9  -3 1112.09 39.5531  12
   1  -9   4 1038.87 33.8219   6
  -1   9  -4 1035.84 36.8799   4
   1  -9   4 976.784 36.2366   2
  -1   9  -4 1073.19 34.3111  30
  -1   9  -4 1099.05 36.8391  25
  -1   9  -4 1092.01 35.0371  26
   1  -9   4 985.645 36.0567  23
   1  -9   4 1018.68 37.2514   8
   1  -9   4 1060.89 38.4723  21
  -1   9  -4 1009.31 36.3457  20
   1  -9   4 1019.35 35.1651  18
  -1   9  -4 1048.96 37.5425  12
   1  -9   5 2459.32 77.0170   6
  -1   9  -5 2470.25 80.7147   4
   1  -9   5 2435.03 80.2186   2
  -1   9  -5 2709.34 78.2810  30
  -1   9  -5 2515.25 80.5463  25
  -1   9  -5 2489.80 78.5021  26
   1  -9   5 2463.84 81.5624   8
  -1   9  -5 2453.36 76.3990   9
  -1   9  -5 2417.71 76.5332   9
   1  -9   5 2524.80 76.7333  10
  -1   9  -5 2392.94 79.9626  20
   1  -9   5 2381.03 82.3475  21
   1  -9   5 2488.16 79.8105  18
   1  -9   5 2494.23 80.8851  13
  -1   9  -5 2535.95 81.5885  12
   1  -9   6 78.2066 6.98286   8
   1  -9   6 66.7381 3.06657   6
  -1   9  -6 58.2169 5.97806   4
   1  -9   6 63.6731 5.75403   2
  -1   9  -6 64.6117 4.47985  30
  -1   9  -6 77.3872 4.62985  24
  -1   9  -6 72.0285 4.85157  26
  -1   9  -6 54.3373 5.81760  25
  -1   9  -6 64.2897 6.39687  11
  -1   9  -6 62.4328 6.57503  12
   1  -9   6 50.4392 6.70642  21
  -1   9  -6 59.9504 5.37231  20
   1  -9   6 78.6175 6.35518  18
   1  -9   6 71.8699 6.64525  13
   1  -9   7 1310.67 47.3118   8
   1  -9   7 1350.38 45.5582   2
  -1   9  -7 1367.68 46.1000   4
  -1   9  -7 1317.59 43.6299  26
  -1   9  -7 1425.45 44.0697  30
  -1   9  -7 1294.97 45.8235  25
  -1   9  -7 1330.37 43.6078  24
  -1   9  -7 1236.82 47.0044  11
  -1   9  -7 1323.09 44.9017  20
   1  -9   7 1308.21 48.0040  21
  -1   9  -7 1350.18 46.6401  17
   1  -9   7 1356.41 46.5708  18
  -1   9  -7 1469.23 47.6589  12
  -1   9  -8 0.95488 3.69780   4
   1  -9   8 3.01876 3.10474   2
  -1   9  -8 4.68099 2.77511  30
  -1   9  -8 8.48404 3.67767  25
  -1   9  -8 7.22671 2.49870  26
  -1   9  -8 4.60864 2.61291  24
  -1   9  -8 9.89345 4.42052  12
  -1   9  -8 7.79214 4.31565  11
   1  -9   8 6.53550 4.75601  21
  -1   9  -8 9.37843 3.10197  20
   1  -9   8 5.46583 4.15033  18
  -1   9  -8 9.24610 4.42672  17
   1  -9   8 5.89828 4.03308   8
   1  -9   9 499.627 21.5368   8
  -1   9  -9 465.272 19.3553   4
   1  -9   9 508.399 19.2334   2
  -1   9  -9 517.153 18.6709  30
  -1   9  -9 503.022 18.3210  24
  -1   9  -9 471.080 19.9492  25
  -1   9  -9 490.701 21.5431  11
  -1   9  -9 507.236 18.3578  20
   1  -9   9 490.988 21.8279  21
  -1   9  -9 462.263 20.7791  17
   1  -9   9 450.848 21.1322  18
   1  -9   9 486.790 21.6823  13
   1  -9  10 111.329 9.09381   8
   1  -9  10 123.701 7.44507   2
  -1   9 -10 123.231 7.75436   4
  -1   9 -10 127.124 7.34738  30
  -1   9 -10 125.556 8.57468  25
  -1   9 -10 120.778 7.00857  24
  -1   9 -10 115.572 9.31005  11
   1  -9  10 102.667 9.23676  21
  -1   9 -10 113.756 6.39410  20
  -1   9 -10 117.838 9.23315  17
   1  -9  10 114.579 9.42498  18
   1  -9  10 134.795 9.90478  13
   1  -9  11 365.339 14.4708   2
  -1   9 -11 354.222 14.8426   4
   1  -9  11 334.161 17.6464  13
  -1   9 -11 328.768 15.9824  25
  -1   9 -11 350.437 14.6891  24
  -1   9 -11 375.610 17.9184  11
   1  -9  11 348.957 17.8042  21
   1  -9  11 373.894 18.4838  18
  -1   9 -11 362.967 17.4033  17
   1  -9  11 357.786 17.5954   8
  -1   9 -12 167.875 10.4342  25
  -1   9 -12 166.088 9.15798  24
   1  -9  12 189.839 11.8064   8
  -1   9 -12 163.758 11.7517  11
   1  -9  12 142.402 11.1750  21
   1  -9  12 157.273 12.4088  18
  -1   9 -12 173.111 11.6659  17
   1  -9  12 174.628 12.0416  13
  -1   9 -13 339.448 16.4666  25
  -1   9 -13 351.736 15.3573  24
   1  -9  13 356.716 17.4135   8
  -1   9 -13 353.995 18.1980  11
   1  -9  13 323.220 17.5331  21
  -1   9 -13 380.217 18.3981  17
   1  -9  13 349.022 19.2888  18
   1  -9  13 373.440 18.7428  13
   1  -9  14 83.3837 9.54816  13
  -1   9 -14 98.9823 8.39498  25
  -1   9 -14 87.9762 9.41621  11
   1  -9  14 73.0681 8.37017  21
  -1   9 -14 72.0611 8.58866  17
   1  -9  14 66.6659 9.86420  18
   1  -9  14 65.0639 8.20310   8
   1  -9  15 27.4235 7.06128  13
  -1   9 -15 30.2230 7.02873  11
  -1   9 -15 26.4058 5.76437  25
   1  -9  15 29.0784 8.79397  18
  -1   9 -15 15.0779 6.55733  17
   1  -9  15 23.4273 6.21828   8
  -1   9 -16 83.3773 9.64550  11
  -1   9 -16 103.894 10.4177  17
  -1   9 -16 99.8946 8.83893  25
   1  -9  16 102.133 10.4662  13
  -1   8  15 317.501 18.7850   5
   1  -8 -14 6.13740 4.47487  23
   1  -8 -14 1.99292 6.47516  24
   1  -8 -14 12.8570 7.06598  16
   1  -8 -14-3.26052 5.78837   6
  -1   8  14 9.53209 7.41391   5
  -1   8  14 9.26605 7.63744  15
   1  -8 -13 1.15215 4.28894  23
   1  -8 -13 0.96557 6.27262  24
   1  -8 -13-6.73879 6.66071  16
   1  -8 -13 2.43094 5.53221   6
  -1   8  13 1.87272 6.52105   5
  -1   8  13 2.25221 6.92283  15
   1  -8 -12 8.28644 6.16003  24
   1  -8 -12 11.0733 4.46448  23
  -1   8  12 7.55966 6.41668  15
   1  -8 -12 3.68554 5.71433  16
   1  -8 -12 0.79241 5.22732   6
  -1   8  12 4.52973 6.35280   5
   1  -8 -11 200.007 11.4290  23
   1  -8 -11 204.187 13.5646  24
  -1   8  11 208.197 14.9067  15
  -1   8  11 209.314 11.2851  20
   1  -8 -11 214.484 13.8226  16
  -1   8  11 200.967 13.5776   5
   1  -8 -11 179.668 9.79349   7
   1  -8 -11 220.008 12.9131   6
   1  -8 -10 204.357 8.94452   2
   1  -8 -10 226.308 12.0474  23
   1  -8 -10 230.869 13.7446  24
  -1   8  10 199.979 14.2506  15
  -1   8  10 223.730 11.7776  20
   1  -8 -10 209.704 13.3748  16
  -1   8  10 215.091 13.6876   5
   1  -8 -10 220.591 10.3314   7
   1  -8  -9-0.28300 2.55112   2
   1  -8  -9-0.74097 4.40074  24
   1  -8  -9 2.80116 3.72009  23
  -1   8   9 0.90506 5.32712  15
  -1   8   9 1.10878 4.17419  20
   1  -8  -9 0.75578 4.64625  16
   1  -8  -9 1.55266 3.00275   7
  -1   8   9-0.77692 5.04719   5
   1  -8  -8 367.007 14.6170   2
  -1   8   8 421.150 15.5452   4
   1  -8  -8 387.550 16.8538  23
   1  -8  -8 348.327 17.4114  24
  -1   8   8 355.870 18.9568  15
  -1   8   8 375.280 16.8828  20
   1  -8  -8 377.690 18.0693  16
   1  -8  -8 369.435 15.1908   7
   1  -8  -8 340.944 17.1532   6
  -1   8   8 366.043 18.0498   5
   1  -8  -7 21.9479 3.71096   2
  -1   8   7 30.3963 4.22223   4
   1  -8  -7 28.8159 4.98491  24
   1  -8  -7 33.0620 4.83982  23
  -1   8   7 28.5058 6.02016  15
  -1   8   7 32.0721 5.03502  20
   1  -8  -7 32.2420 5.58211  16
   1  -8  -7 20.7155 3.79080   7
  -1   8   7 34.9254 5.93799   5
   1  -8  -7 24.4271 4.98932   6
  -1   8   6 561.897 21.0541   4
   1  -8  -6 567.881 20.5069   2
  -1   8   6 534.004 23.6642  15
   1  -8  -6 539.868 18.7542  14
  -1   8   6 577.971 24.0986  12
   1  -8  -6 491.402 21.8725  24
   1  -8  -6 539.510 21.7231  23
  -1   8   6 528.897 21.9772  20
   1  -8  -6 557.348 22.4201  16
   1  -8  -6 589.734 20.6995   7
   1  -8  -6 552.026 22.3446   6
  -1   8   6 522.871 22.8263   5
  -1   8   5 33.4054 4.53608   4
   1  -8  -5 31.9700 3.95902   2
  -1   8   5 43.3867 6.00990  12
  -1   8   5 36.3125 5.23365  20
   1  -8  -5 34.2078 3.06999  14
   1  -8  -5 36.5771 2.40468  13
  -1   8   5 33.3888 5.54343  15
   1  -8  -5 40.3989 4.92213  16
   1  -8  -5 36.4242 1.83654  19
   1  -8  -5 34.5644 1.80659  19
   1  -8  -5 32.0362 4.72885   6
   1  -8  -5 39.0718 4.09737   7
  -1   8   5 33.3477 5.25019   5
   1  -8  -4 323.635 13.5293   2
  -1   8   4 319.739 13.9304   4
   1  -8  -4 309.818 11.7941  14
  -1   8   4 280.210 14.9558  12
   1  -8  -4 327.720 11.1958  13
  -1   8   4 321.803 15.7927  15
  -1   8   4 310.783 14.4387  20
   1  -8  -4 297.164 11.0285  19
   1  -8  -4 319.331 14.0496  16
   1  -8  -4 363.200 13.6795   7
  -1   8   4 296.749 14.8177   5
   1  -8  -4 330.284 14.3625   6
   1  -8  -3 251.932 11.5626   2
  -1   8   3 244.868 11.7545   4
  -1   8   3 253.025 13.3986  15
   1  -8  -3 269.070 10.0865  14
  -1   8   3 250.145 13.1543  12
   1  -8  -3 247.511 11.8964  23
  -1   8   3 251.089 12.3674  20
   1  -8  -3 254.289 11.5433  16
   1  -8  -3 240.260 11.1466   7
  -1   8   3 262.810 12.8505   5
   1  -8  -3 237.230 11.7611   6
  -1   8   2 1030.55 35.8737   4
   1  -8  -2 1008.78 35.3967   2
   1  -8  -2 1054.18 33.8361  14
  -1   8   2 1020.01 37.0335  12
  -1   8   2 1095.73 37.7993  15
   1  -8  -2 1027.33 35.9405  23
  -1   8   2 1014.39 31.7220  10
  -1   8   2 1012.29 31.7642  10
   1  -8  -2 1154.15 35.5875   8
  -1   8   2 1018.70 36.2879  20
   1  -8  -2 1053.95 34.9835  16
  -1   8   2 1004.22 36.7077   5
   1  -8  -2 1098.15 35.5625   7
   1  -8  -2 1038.88 35.6251   6
  -1   8   1 90.6163 6.39024   4
  -1   8   1 66.1627 6.41397  15
   1  -8  -1 75.1799 4.82990  14
  -1   8   1 79.3018 6.87858  12
   1  -8  -1 91.5896 6.37877  23
   1  -8  -1 77.4755 5.74782   8
  -1   8   1 70.9842 6.04838  20
   1  -8  -1 82.3397 5.20543  16
  -1   8   1 79.1048 6.70738   5
   1  -8  -1 91.0571 6.07507   7
   1  -8  -1 94.5782 6.06961   6
  -1   8   0 357.844 16.5661  15
  -1   8   0 381.149 16.4470  12
   1  -8   0 403.720 14.5024  14
  -1   8   0 378.257 15.1661  26
   1  -8   0 385.251 15.5569  23
  -1   8   0 356.773 15.5210   4
   1  -8   0 393.606 15.5828   8
   1  -8   0 373.516 12.1499  18
   1  -8   0 342.622 13.6429  16
   1  -8   0 352.199 14.5464   6
  -1   8   0 363.600 16.3215   5
   1  -8   0 395.389 15.4749   7
   1  -8   1 911.804 32.0216   6
  -1   8  -1 985.271 34.5260   5
  -1   8  -1 911.631 33.3964   4
   1  -8   1 933.223 33.1622   2
   1  -8   1 971.751 29.8432  28
  -1   8  -1 956.606 31.6927  30
   1  -8   1 930.051 29.9398  28
   1  -8   1 919.107 33.1512  23
  -1   8  -1 975.100 32.6625  26
   1  -8   1 931.371 33.3551   8
   1  -8   1 946.995 30.9587  16
  -1   8  -1 984.632 30.7264  16
   1  -8   1 974.073 30.6831  18
  -1   8  -1 972.060 34.2796  12
  -1   8  -1 977.225 34.7752  15
   1  -8   2 580.164 20.9882   6
   1  -8   2 605.209 22.5089   2
  -1   8  -2 608.774 20.9583  30
   1  -8   2 613.762 19.7837  28
   1  -8   2 595.575 22.4535  23
  -1   8  -2 607.526 21.6772  26
  -1   8  -2 593.887 22.6418  20
   1  -8   2 612.456 23.8716  21
   1  -8   2 621.080 20.7485  18
  -1   8  -2 587.355 23.3134  12
  -1   8  -2 610.799 23.9946  15
   1  -8   3 14.8777 2.39388   6
   1  -8   3 13.7206 3.62874   8
   1  -8   3 11.2725 3.16174   2
  -1   8  -3 13.5294 2.42597  30
  -1   8  -3 9.53268 3.15184  25
  -1   8  -3 16.7932 2.91783  26
  -1   8  -3 20.3557 4.13074  12
  -1   8  -3 11.7442 3.29183  20
   1  -8   3 24.1089 4.42724  21
   1  -8   3 16.6857 2.85240  18
  -1   8  -3 13.6950 3.88953  15
   1  -8   4 97.2967 4.71111   6
   1  -8   4 86.4429 6.76924   8
   1  -8   4 92.4859 6.19979   2
  -1   8  -4 87.6539 6.48578   4
  -1   8  -4 86.4543 5.04901  30
  -1   8  -4 91.9956 6.47836  25
  -1   8  -4 90.3763 5.37036  26
  -1   8  -4 101.673 4.30992   9
   1  -8   4 95.2281 4.14429  10
  -1   8  -4 88.3086 4.32378   9
   1  -8   4 91.6016 7.47800  21
  -1   8  -4 96.2999 6.26837  20
   1  -8   4 97.7303 6.08297  18
  -1   8  -4 90.9165 7.10529  12
   1  -8   5 1814.91 61.6248   8
   1  -8   5 1879.49 57.5882   6
  -1   8  -5 1905.27 60.8967   4
   1  -8   5 1832.22 60.3895   2
  -1   8  -5 1722.18 58.6220  30
  -1   8  -5 1858.57 58.8810  26
  -1   8  -5 1834.49 60.6948  25
  -1   8  -5 1867.81 56.8610   9
  -1   8  -5 1734.97 61.4148  11
  -1   8  -5 1824.35 56.9100   9
   1  -8   5 1889.18 57.9167  10
  -1   8  -5 1853.65 60.1545  20
   1  -8   5 1853.15 62.3987  21
   1  -8   5 1939.24 60.6333  18
   1  -8   5 1874.76 61.2348  13
  -1   8  -5 1812.21 61.4109  12
  -1   8  -6 39.4452 4.55805   4
   1  -8   6 41.1465 4.48409   2
  -1   8  -6 43.3258 3.74320  30
  -1   8  -6 41.5632 4.77590  25
  -1   8  -6 40.3595 3.59102  26
  -1   8  -6 38.4233 3.43173  24
  -1   8  -6 39.4907 5.18428  11
  -1   8  -6 36.0698 5.10134  12
  -1   8  -6 36.0984 4.06516  20
   1  -8   6 35.0379 5.16956  21
   1  -8   6 43.8567 4.99309  18
  -1   8  -6 44.0962 5.21737  17
   1  -8   6 44.2126 5.29973   8
   1  -8   6 38.0787 2.09904   6
   1  -8   7 100.930 7.63754   8
   1  -8   7 93.0350 6.32512   2
  -1   8  -7 90.1924 6.52795   4
  -1   8  -7 85.2299 5.47869  30
  -1   8  -7 89.2470 5.29146  26
  -1   8  -7 100.318 4.13761  27
  -1   8  -7 88.2033 6.79415  25
  -1   8  -7 101.071 5.59773  24
  -1   8  -7 83.5533 7.23321  11
   1  -8   7 92.0994 7.65802  21
  -1   8  -7 87.3935 5.87129  20
  -1   8  -7 108.063 7.50969  17
   1  -8   7 85.7071 7.17749  18
  -1   8  -7 104.529 7.89186  12
   1  -8   8 247.170 12.8098   8
  -1   8  -8 238.079 11.2923   4
   1  -8   8 261.692 11.1993   2
  -1   8  -8 244.075 9.97702  26
  -1   8  -8 258.410 10.7561  30
  -1   8  -8 250.243 11.9001  25
  -1   8  -8 228.834 10.2627  24
  -1   8  -8 225.744 12.5548  11
  -1   8  -8 225.692 10.2658  20
   1  -8   8 241.349 13.0766  21
  -1   8  -8 238.870 12.4819  17
   1  -8   8 247.583 12.8948  18
  -1   8  -8 234.540 12.5701  12
   1  -8   8 242.418 12.8649  13
   1  -8   9 69.7312 6.93621   8
   1  -8   9 75.8635 5.44299   2
  -1   8  -9 64.6283 5.49653   4
  -1   8  -9 67.6697 5.19500  30
  -1   8  -9 64.0685 6.03466  25
  -1   8  -9 69.2362 5.12572  24
  -1   8  -9 63.1345 6.67212  11
   1  -8   9 73.6264 7.25732  21
  -1   8  -9 61.3760 4.54547  20
  -1   8  -9 75.3504 7.01643  17
   1  -8   9 59.4666 6.84402  18
   1  -8   9 74.4961 7.08508  13
   1  -8  10 360.224 17.0022   8
   1  -8  10 374.888 14.3786   2
  -1   8 -10 360.050 14.6850   4
  -1   8 -10 339.075 14.8214  30
  -1   8 -10 341.383 15.8154  25
  -1   8 -10 371.188 14.8153  24
  -1   8 -10 403.472 17.7748  11
   1  -8  10 336.694 16.8702  21
  -1   8 -10 348.290 13.0998  20
  -1   8 -10 367.349 16.9859  17
   1  -8  10 382.317 18.0240  18
   1  -8  10 361.503 17.3808  13
   1  -8  11 1.30369 4.32921   8
   1  -8  11 3.79170 2.65083   2
  -1   8 -11 2.19017 3.42498  30
  -1   8 -11 1.66676 3.24138  24
  -1   8 -11 0.54441 3.86550  25
  -1   8 -11 4.81280 4.75780  11
   1  -8  11 6.18330 4.84718  21
  -1   8 -11 1.99688 4.69620  17
   1  -8  11 1.59815 5.15285  18
   1  -8  11 5.80540 4.57212  13
   1  -8  12 211.787 13.3356  13
  -1   8 -12 219.712 11.2577  24
  -1   8 -12 249.305 12.5717  25
  -1   8 -12 248.622 13.9338  11
   1  -8  12 187.383 12.3542  21
  -1   8 -12 218.784 13.2747  17
   1  -8  12 221.814 14.1652  18
   1  -8  12 236.347 12.9418   8
   1  -8  13 56.6733 7.92644  13
  -1   8 -13 49.5707 6.68980  25
  -1   8 -13 48.0813 5.89102  24
  -1   8 -13 45.7328 7.36390  11
   1  -8  13 63.5643 7.69140  21
  -1   8 -13 56.1063 7.44947  17
   1  -8  13 58.8977 7.11529   8
  -1   8 -14 186.507 11.4419  25
  -1   8 -14 186.857 10.6299  24
  -1   8 -14 176.936 12.3611  11
   1  -8  14 172.895 11.3648   8
   1  -8  14 190.800 12.0273  21
  -1   8 -14 174.480 12.3535  17
   1  -8  14 210.929 13.2153  13
  -1   8 -15 206.715 13.0009  11
  -1   8 -15 186.591 11.3155  25
  -1   8 -15 153.771 10.5931  24
  -1   8 -15 191.854 13.2047  17
   1  -8  15 154.072 12.1134  13
  -1   8 -16 1.68522 5.79194  11
  -1   8 -16 3.98153 5.29340  25
  -1   8 -16 3.46446 6.41204  17
   1  -8  16 0.85386 6.21137  13
  -1   8 -17 14.4139 6.53158  11
  -1   8 -17 31.7594 7.60962  17
   1  -8  17 20.5824 7.33278  18
   1  -8  17 36.3188 7.53116  13
  -1   8 -17 23.3392 5.77233  25
  -1   7  15-2.31816 7.58631  15
   1  -7 -15-3.09653 5.49610   6
  -1   7  15-1.94285 6.89642   5
   1  -7 -15-5.11389 6.64496  24
  -1   7  14 153.625 13.5273  15
   1  -7 -14 156.216 11.4382   6
  -1   7  14 143.217 12.0624   5
   1  -7 -14 134.981 9.25957  23
   1  -7 -14 107.678 11.2984  24
  -1   7  13 42.9961 8.26291  15
   1  -7 -13 24.2645 6.91174  16
  -1   7  13 13.7490 6.78997   5
   1  -7 -13 22.9418 6.17780   6
   1  -7 -13 29.8958 5.49661  23
   1  -7 -13 21.9446 6.81652  24
  -1   7  12-2.03560 6.71140  15
   1  -7 -12 1.79956 5.39328  24
   1  -7 -12 9.08238 4.44936  23
   1  -7 -12 2.66246 5.54791  16
   1  -7 -12 7.39699 5.21986   6
  -1   7  12 7.85939 6.35366   5
  -1   7  11 88.7822 9.59104  15
   1  -7 -11 92.7542 7.26220  23
   1  -7 -11 80.4157 8.64777  24
  -1   7  11 84.1716 6.89074  20
   1  -7 -11 84.1070 8.87704  16
   1  -7 -11 102.782 8.64285   6
   1  -7 -11 99.0989 6.30835   7
  -1   7  11 87.3111 8.91061   5
  -1   7  10 65.7715 8.37585  15
   1  -7 -10 63.3044 7.71592  24
   1  -7 -10 76.3572 6.66201  23
   1  -7 -10 65.7260 3.96852   2
  -1   7  10 59.4264 6.15046  20
   1  -7 -10 62.6558 7.53259  16
   1  -7 -10 59.9587 5.16247   7
   1  -7 -10 70.0582 7.34821   6
  -1   7  10 75.5272 7.98969   5
  -1   7   9 43.6538 7.10876  15
   1  -7  -9 53.3721 5.78596  23
   1  -7  -9 38.0680 6.25070  24
   1  -7  -9 44.4896 3.71665   2
  -1   7   9 39.1054 5.13348  20
   1  -7  -9 50.5188 6.60269  16
   1  -7  -9 44.8288 4.49533   7
  -1   7   9 41.8645 6.69404   5
  -1   7   8 126.415 10.0802  15
   1  -7  -8 105.404 7.81370  23
   1  -7  -8 139.197 9.38216  24
   1  -7  -8 145.188 6.81210   2
  -1   7   8 139.458 7.14297   4
  -1   7   8 127.752 8.37699  20
   1  -7  -8 121.444 9.23186  16
   1  -7  -8 112.447 6.92844   7
  -1   7   8 130.509 9.72918   5
  -1   7   7 14.1299 4.82936  15
   1  -7  -7 7.12906 1.01952  13
   1  -7  -7 7.84947 3.28641  23
   1  -7  -7 8.60513 4.07933  24
   1  -7  -7 5.03520 2.57546   2
  -1   7   7 8.14271 3.09121   4
  -1   7   7 6.28103 3.39505  20
   1  -7  -7 9.40218 3.88141  16
  -1   7   7 8.10303 4.59381   5
   1  -7  -7 11.0433 3.75186   6
   1  -7  -7 13.8924 3.01417   7
   1  -7  -6 19.3161 2.51423  14
  -1   7   6 16.3842 4.88868  15
   1  -7  -6 18.8575 1.66612  13
   1  -7  -6 16.3530 4.17968  24
   1  -7  -6 22.3474 3.18738   2
  -1   7   6 23.0783 3.65847   4
   1  -7  -6 22.5297 3.96579  23
  -1   7   6 18.9282 3.96690  20
   1  -7  -6 23.7286 4.31005  16
  -1   7   6 17.9797 4.33547   5
   1  -7  -6 28.1432 4.47080   6
   1  -7  -6 16.6563 3.08856   7
   1  -7  -5-0.62568 2.48287   7
   1  -7  -5-0.47130 2.72312   6
  -1   7   5-0.54015 3.71257   5
  -1   7   5 0.45369 1.14656  28
   1  -7  -5 2.70906 3.12396  24
   1  -7  -5-0.63238 1.36941  13
  -1   7   5 1.82695 3.89666  15
   1  -7  -5 1.28050 1.71783  14
  -1   7   5-0.92497 3.07099  20
   1  -7  -5-0.42486 2.54573  23
   1  -7  -5-0.46864 2.90495  16
   1  -7  -5 0.65319 0.95632  19
   1  -7  -5 0.26155 0.96657  19
   1  -7  -5 0.32633 2.38784   2
  -1   7   5 0.72875 2.75866   4
   1  -7  -4 1506.27 48.2135   2
  -1   7   4 1474.02 48.5814   4
  -1   7   4 1390.73 50.3419  15
   1  -7  -4 1578.89 46.6321  14
   1  -7  -4 1516.74 46.0198  13
  -1   7   4 1543.77 50.6273  12
   1  -7  -4 1365.28 48.5273  24
   1  -7  -4 1402.79 45.7972  19
  -1   7   4 1484.28 49.3778  20
   1  -7  -4 1472.61 48.9334  16
   1  -7  -4 1361.27 47.6558   7
   1  -7  -4 1450.56 49.0443   6
  -1   7   4 1459.41 49.9080   5
  -1   7   3 1824.15 60.0819   4
   1  -7  -3 1804.83 59.7261   2
   1  -7  -3 1797.87 58.0421  14
  -1   7   3 1823.22 61.4502  12
  -1   7   3 1809.05 61.6224  15
  -1   7   3 1943.32 57.4546  10
  -1   7   3 1823.16 60.7165  20
   1  -7  -3 1877.64 59.9833  16
   1  -7  -3 1739.57 59.3026   7
   1  -7  -3 1896.91 60.4102   6
  -1   7   3 1818.30 61.2102   5
  -1   7   2 540.587 20.2530   4
  -1   7   2 519.565 21.4088  15
   1  -7  -2 514.763 18.4359  14
  -1   7   2 545.515 21.2452  12
   1  -7  -2 521.385 20.1399  23
  -1   7   2 552.346 20.6593  20
   1  -7  -2 562.563 19.8432   7
   1  -7  -2 514.783 19.9169   6
  -1   7   2 551.903 21.0524   5
   1  -7  -2 534.315 19.5739  16
  -1   7   2 552.389 17.2667  10
   1  -7  -2 530.156 19.5575   8
  -1   7   1 5.96241 2.44385   4
  -1   7   1 2.68163 2.90765  12
   1  -7  -1 3.30209 1.85559  14
  -1   7   1 10.2541 3.72038  15
  -1   7   1 4.79850 2.71603  20
   1  -7  -1 14.8018 2.92631  23
   1  -7  -1 1.77350 2.88453  21
   1  -7  -1 5.06748 2.17144  16
   1  -7  -1 3.62572 2.20978   8
   1  -7  -1 4.63664 2.29678   7
  -1   7   1 3.10187 3.06990   5
   1  -7  -1 7.00881 2.45638   6
  -1   7   0 26.0754 3.70313   4
  -1   7   0 26.0602 4.01299  15
  -1   7   0 28.2684 4.03602  12
   1  -7   0 26.5469 3.50459  23
   1  -7   0 27.7749 1.85630  18
   1  -7   0 30.7468 2.72341  16
   1  -7   0 25.6306 3.01979   6
   1  -7   0 26.5376 3.48327   8
  -1   7   0 24.4806 3.84366   5
  -1   7  -1 149.293 8.64026   5
   1  -7   1 155.001 7.39812   6
  -1   7  -1 161.421 7.24003  30
   1  -7   1 164.291 5.94166  28
   1  -7   1 169.195 8.28145  23
  -1   7  -1 168.434 6.75757  24
  -1   7  -1 164.908 7.72768  26
  -1   7  -1 164.815 8.38882   4
  -1   7  -1 177.475 6.51555  16
   1  -7   1 160.460 6.60969  18
   1  -7   1 158.196 6.55703  16
  -1   7  -1 156.422 9.07377  15
  -1   7  -1 175.492 8.98909  12
   1  -7   2 1328.20 44.3718   6
  -1   7  -2 1405.29 44.4789  30
  -1   7  -2 1461.73 43.8771  24
  -1   7  -2 1399.20 44.8896  26
   1  -7   2 1365.23 46.9873  21
  -1   7  -2 1349.17 45.8117  20
   1  -7   2 1382.48 44.3956  18
  -1   7  -2 1289.43 46.7354  15
  -1   7  -2 1397.29 46.4906  12
   1  -7   3 1373.74 43.9113   6
   1  -7   3 1357.52 46.3205   8
  -1   7  -3 1332.75 44.2093  30
  -1   7  -3 1363.15 44.4425  26
  -1   7  -3 1419.52 45.8560  25
   1  -7   3 1377.71 43.0011  10
  -1   7  -3 1321.46 45.4145  20
   1  -7   3 1410.61 46.9963  21
   1  -7   3 1440.40 44.9335  18
  -1   7  -3 1368.84 46.2828  12
  -1   7  -3 1479.81 47.3095  15
   1  -7   4 1053.70 35.8354   8
   1  -7   4 985.714 32.7507   6
  -1   7  -4 1037.96 35.1416   4
  -1   7  -4 1081.50 33.7593  30
  -1   7  -4 1045.00 33.6188  26
  -1   7  -4 1016.14 35.0241  25
   1  -7   4 1054.91 32.7208  10
  -1   7  -4 1009.91 32.2955   9
  -1   7  -4 1019.83 32.1733   9
   1  -7   4 1030.54 36.3286  21
  -1   7  -4 987.255 34.4792  20
   1  -7   4 1017.56 34.6259  18
  -1   7  -4 1034.87 35.6970  12
   1  -7   5 8.44877 2.72741   2
  -1   7  -5 16.1333 3.12328   4
  -1   7  -5 12.2012 2.43748  30
  -1   7  -5 10.5399 2.08530  27
  -1   7  -5 10.3776 2.33655  26
  -1   7  -5 5.24988 2.87223  25
  -1   7  -5 13.8272 2.23789  24
  -1   7  -5 10.0503 3.27853  11
  -1   7  -5 16.5139 3.68011  12
   1  -7   5 5.06867 3.35663  21
  -1   7  -5 10.9998 2.72980  20
   1  -7   5 10.7617 3.09707  18
   1  -7   5 6.45912 3.33094   8
   1  -7   5 9.66494 1.56976   6
   1  -7   6 590.580 17.7623   6
   1  -7   6 534.212 21.8444   8
   1  -7   6 547.004 17.7460   6
  -1   7  -6 576.609 20.9419   4
   1  -7   6 534.002 20.4180   2
  -1   7  -6 582.871 19.9681  30
  -1   7  -6 579.546 18.4110  27
  -1   7  -6 537.476 19.3662  26
  -1   7  -6 577.229 19.5902  24
  -1   7  -6 515.844 20.9277  25
  -1   7  -6 577.104 22.0663  11
   1  -7   6 561.049 22.3256  21
  -1   7  -6 561.243 20.1422  20
   1  -7   6 558.731 21.6548  18
  -1   7  -6 516.660 21.1662  17
  -1   7  -6 537.699 21.7084  12
   1  -7   7 137.834 8.78621   8
  -1   7  -7 146.753 7.86802   4
   1  -7   7 137.803 7.49672   2
  -1   7  -7 139.404 7.22985  30
  -1   7  -7 155.177 5.24967  27
  -1   7  -7 154.444 6.93794  26
  -1   7  -7 147.737 8.29796  25
  -1   7  -7 134.714 7.02754  24
  -1   7  -7 145.860 8.96305  11
   1  -7   7 176.924 9.70115  21
  -1   7  -7 145.197 7.06088  20
  -1   7  -7 158.663 8.88895  17
   1  -7   7 137.195 8.79313  18
  -1   7  -7 137.210 8.75150  12
   1  -7   7 131.870 8.67548  13
   1  -7   8 52.4447 5.63325   8
  -1   7  -8 50.4551 4.59391   4
   1  -7   8 48.4501 4.33536   2
  -1   7  -8 44.6733 4.26652  30
  -1   7  -8 53.3316 4.29837  24
  -1   7  -8 45.6242 4.78203  25
  -1   7  -8 54.2677 5.60582  11
   1  -7   8 47.9677 5.73579  21
  -1   7  -8 48.3803 3.70565  20
   1  -7   8 53.3812 6.04745  18
  -1   7  -8 51.7806 5.64282  17
   1  -7   8 62.3208 5.98815  13
   1  -7   9 514.735 21.4502   8
  -1   7  -9 550.473 19.5083   4
   1  -7   9 540.585 19.1366   2
  -1   7  -9 549.333 19.8926  30
  -1   7  -9 524.142 19.5859  24
  -1   7  -9 606.660 21.2821  25
  -1   7  -9 499.685 21.4677  11
   1  -7   9 507.687 21.5590  21
  -1   7  -9 494.809 17.9872  20
  -1   7  -9 504.705 21.2529  17
   1  -7   9 534.110 22.4741  18
   1  -7   9 515.923 21.9540  13
   1  -7  10 163.096 10.0462   8
   1  -7  10 161.512 7.65052   2
  -1   7 -10 172.892 8.04911   4
  -1   7 -10 168.709 8.97289  30
  -1   7 -10 149.627 9.22563  25
  -1   7 -10 176.600 8.93677  24
  -1   7 -10 134.570 9.75127  11
   1  -7  10 170.791 10.2605  21
  -1   7 -10 162.825 6.45698  20
  -1   7 -10 162.810 10.1601  17
   1  -7  10 156.078 10.9430  18
   1  -7  10 154.602 10.2665  13
   1  -7  11 17.3414 4.81226   8
   1  -7  11 28.1118 3.12752   2
  -1   7 -11 29.5962 4.73737  30
  -1   7 -11 28.2951 4.42659  24
  -1   7 -11 23.1706 4.77682  25
  -1   7 -11 31.1007 5.71235  11
   1  -7  11 20.0465 4.98076  21
  -1   7 -11 27.5301 5.31608  17
   1  -7  11 29.7101 5.60029  13
  -1   7 -12 60.7315 4.08640   1
   1  -7  12 65.7244 7.45751  13
  -1   7 -12 58.8797 6.06043  24
  -1   7 -12 49.5880 6.08413  25
  -1   7 -12 57.4558 7.30206  11
   1  -7  12 56.4014 6.76961  21
  -1   7 -12 62.3465 7.43008  17
   1  -7  12 61.3464 6.74597   8
   1  -7  13 26.2524 6.01560  13
  -1   7 -13 29.7822 5.54040  25
  -1   7 -13 35.4663 5.36291  24
  -1   7 -13 21.2412 5.96292  11
   1  -7  13 31.3122 5.89095  21
  -1   7 -13 29.7635 6.47317  17
   1  -7  13 24.3688 5.64294   8
  -1   7 -14 262.230 13.4122  24
  -1   7 -14 265.588 13.9791  25
   1  -7  14 256.830 14.8610  13
  -1   7 -14 244.437 14.7001  11
  -1   7 -14 300.022 15.6675  17
   1  -7  14 244.760 15.9744  18
   1  -7  14 249.536 13.4441   8
  -1   7 -15 24.2643 6.41313  11
   1  -7  15 13.6327 6.39074  13
   1  -7  15 14.3513 7.20851  18
  -1   7 -15 15.9120 6.50415  17
  -1   7 -15 20.9479 5.29819  24
  -1   7 -15 22.2695 5.60453  25
  -1   7 -16 2.49807 5.80558  11
   1  -7  16 8.11712 5.76860  13
  -1   7 -16 20.0781 6.89901  17
   1  -7  16 11.6849 7.40301  18
  -1   7 -16 5.40145 5.36564  25
  -1   7 -16 10.9069 5.17505  24
  -1   7 -17 89.6902 9.91420  11
   1  -7  17 72.4555 10.4606  18
  -1   7 -17 92.9998 9.92317  17
   1  -7  17 78.9289 9.44657  13
  -1   7 -17 79.4310 8.45967  25
  -1   6  16 212.366 16.4330  15
   1  -6 -16 227.209 15.5005  16
  -1   6  16 218.568 15.6212   5
   1  -6 -16 239.286 13.7607   6
   1  -6 -16 192.754 15.1337  24
  -1   6  15 43.7975 9.22458  15
   1  -6 -15 65.7286 9.15952  16
   1  -6 -15 75.7695 9.54465  24
  -1   6  15 57.1782 9.27864   5
   1  -6 -15 57.2258 7.69503   6
   1  -6 -14 566.416 26.2796  24
   1  -6 -14 535.219 21.4557  23
  -1   6  14 573.331 26.9078  15
  -1   6  14 520.661 25.1692   5
   1  -6 -14 541.701 23.7111   6
  -1   6  13 0.88406 5.91227   5
  -1   6  13 1.02203 6.33534  15
   1  -6 -13 3.55143 4.50999   6
   1  -6 -13-0.97969 4.00287  23
   1  -6 -13 4.66400 5.87627  24
  -1   6  12 91.9913 9.93228  15
   1  -6 -12 115.894 10.5488  24
   1  -6 -12 107.899 7.55940  23
   1  -6 -12 99.8128 9.65997  16
  -1   6  12 111.427 9.76404   5
   1  -6 -12 122.934 9.38677   6
  -1   6  11 22.8700 6.37029  15
   1  -6 -11 27.3251 6.36301  24
   1  -6 -11 20.8296 4.28998  23
  -1   6  11 27.8985 6.01466   5
  -1   6  11 28.8810 4.51448  20
   1  -6 -11 34.6745 6.42651  16
   1  -6 -11 27.1404 3.84200   7
   1  -6 -11 20.8037 5.14206   6
  -1   6  10 690.276 31.0642  15
   1  -6 -10 777.358 31.0717  24
   1  -6 -10 742.097 28.3138  23
   1  -6 -10 771.544 25.2782   2
  -1   6  10 837.529 26.5061  22
  -1   6  10 810.927 28.2262  20
  -1   6  10 796.530 26.4252  21
   1  -6 -10 808.337 31.1702  16
   1  -6 -10 748.574 27.0145   7
  -1   6  10 750.154 30.6841   5
   1  -6 -10 814.749 30.2087   6
  -1   6   9 1920.94 67.8380  15
   1  -6  -9 1981.67 67.1731  24
   1  -6  -9 1856.76 64.5331  23
   1  -6  -9 1971.56 62.1121   2
  -1   6   9 2042.55 63.0166  22
  -1   6   9 1956.63 64.6036  20
   1  -6  -9 1917.27 67.0909  16
   1  -6  -9 1873.04 66.0069   6
   1  -6  -9 2173.90 63.7604   7
  -1   6   9 1901.73 66.7984   5
  -1   6   8 305.118 16.1117  15
   1  -6  -8 291.239 13.9166  23
   1  -6  -8 332.452 15.7328  24
  -1   6   8 337.502 12.7606   4
   1  -6  -8 329.708 12.3939   2
  -1   6   8 343.185 14.4127  20
   1  -6  -8 336.889 15.9164  16
  -1   6   8 324.914 11.2602  18
  -1   6   8 348.479 16.1069   5
   1  -6  -8 359.923 13.3683   7
  -1   6   7 1276.78 43.8052   5
   1  -6  -7 1131.48 40.6049   7
   1  -6  -7 1294.21 39.0989  29
   1  -6  -7 1335.91 43.8101  24
   1  -6  -7 1371.19 42.4743  23
  -1   6   7 1296.80 40.8951   4
   1  -6  -7 1243.06 40.4158   2
  -1   6   7 1319.45 42.3941  20
  -1   6   7 1190.57 38.4149  18
   1  -6  -7 1223.60 43.3174  16
   1  -6  -7 1246.05 38.7304  13
  -1   6   7 1248.83 44.4445  15
  -1   6   6 276.598 13.3176   5
   1  -6  -6 281.757 11.2965   7
   1  -6  -6 238.615 12.3333   6
  -1   6   6 289.236 10.1811  28
   1  -6  -6 290.124 13.1075  24
   1  -6  -6 289.985 12.3965  23
   1  -6  -6 276.284 11.1485   2
  -1   6   6 276.297 11.4743   4
  -1   6   6 285.137 12.5571  20
   1  -6  -6 283.141 13.0924  16
  -1   6   6 260.812 13.5361  15
   1  -6  -6 261.408 10.2820  14
   1  -6  -6 292.235 9.57353  13
   1  -6  -5 23.9527 2.98444   7
   1  -6  -5 26.7626 3.76335   6
  -1   6   5 17.5770 3.86942   5
  -1   6   5 25.9200 2.09211  28
   1  -6  -5 21.3955 3.66216  24
   1  -6  -5 27.5691 3.04148   2
  -1   6   5 23.5973 3.09977   4
   1  -6  -5 24.0050 3.29610  23
  -1   6   5 28.7809 3.77156  20
   1  -6  -5 28.6805 1.48705  19
   1  -6  -5 20.7096 3.55730  16
  -1   6   5 25.2657 4.25053  15
   1  -6  -5 28.8218 2.41374  14
   1  -6  -5 22.9730 1.97094  13
   1  -6  -4 145.535 7.86038   6
   1  -6  -4 148.531 6.99345   7
  -1   6   4 159.483 8.61256   5
  -1   6   4 148.316 7.37897   4
   1  -6  -4 142.460 7.04237   2
  -1   6   4 147.569 5.24780  28
   1  -6  -4 158.376 7.96158  24
  -1   6   4 140.106 7.82723  20
   1  -6  -4 136.878 5.51387  19
   1  -6  -4 133.319 7.63454  16
   1  -6  -4 147.011 5.77464  13
  -1   6   4 151.721 8.91060  15
   1  -6  -4 149.373 6.11281  14
  -1   6   3 4800.83 147.109   4
   1  -6  -3 4495.63 145.310  14
  -1   6   3 4966.96 148.874  15
   1  -6  -3 4246.90 146.665  24
  -1   6   3 4962.73 145.170  10
   1  -6  -3 4725.87 146.331   8
  -1   6   3 4795.52 147.776  20
   1  -6  -3 4932.93 147.288  16
  -1   6   3 5015.55 148.457   5
   1  -6  -3 4532.59 146.436   7
   1  -6  -3 4804.98 147.491   6
  -1   6   2 541.755 19.9527   4
  -1   6   2 578.340 21.4189  15
  -1   6   2 582.262 21.0605  12
   1  -6  -2 595.019 18.6674  14
   1  -6  -2 543.703 20.0869  23
   1  -6  -2 566.016 19.5239   8
  -1   6   2 532.711 20.2872  20
   1  -6  -2 542.664 19.5668  16
   1  -6  -2 534.099 19.8952   6
  -1   6   2 528.486 20.6255   5
   1  -6  -2 522.448 19.4275   7
  -1   6   1 92.2177 5.86284   4
   1  -6  -1 119.287 5.19649  14
  -1   6   1 125.060 7.13469  15
  -1   6   1 120.664 6.74009  12
   1  -6  -1 115.574 6.22745  23
  -1   6   1 104.077 4.06812  10
   1  -6  -1 108.549 5.80514   8
  -1   6   1 106.172 6.18398  20
   1  -6  -1 105.264 5.39993  16
  -1   6   1 103.774 6.52609   5
   1  -6  -1 110.275 5.86851   6
   1  -6  -1 124.830 6.05627   7
  -1   6   0 3059.67 90.5811   5
   1  -6   0 2807.41 88.8779   6
  -1   6   0 2850.41 89.6020   4
   1  -6   0 2835.66 86.6707  28
   1  -6   0 2836.50 86.7056  28
   1  -6   0 2864.82 89.5240  23
  -1   6   0 2911.73 87.9924  24
   1  -6   0 2792.66 89.3353   8
   1  -6   0 2608.99 88.0233  16
   1  -6   0 2850.05 87.2807  18
  -1   6   0 2936.68 87.9077  16
  -1   6   0 2788.36 89.9555  12
  -1   6   0 2878.14 90.5433  15
  -1   6  -1 723.145 26.5848   5
   1  -6   1 744.499 25.0986   6
  -1   6  -1 739.135 25.9991   4
  -1   6  -1 778.387 25.0800  30
  -1   6  -1 695.487 24.2407  24
  -1   6  -1 791.679 25.3687  26
  -1   6  -1 740.570 23.2448  10
   1  -6   1 754.852 26.8481  21
   1  -6   1 770.699 24.4867  18
   1  -6   1 756.815 24.1842  16
  -1   6  -1 779.071 24.0768  16
  -1   6  -1 822.630 26.6801  12
  -1   6  -1 743.005 26.8798  15
   1  -6   2 28.7754 2.46430   6
   1  -6   2 31.7383 3.40373   8
  -1   6  -2 23.4758 2.48299  30
  -1   6  -2 28.5094 2.72052  26
   1  -6   2 28.6660 1.81984  10
  -1   6  -2 28.2510 3.45621  12
   1  -6   2 29.3865 3.45046  21
  -1   6  -2 21.5710 2.94284  20
   1  -6   2 29.0426 2.72990  18
  -1   6  -2 22.2072 3.33001  15
   1  -6   3 703.185 24.8260   8
   1  -6   3 692.180 22.7366   6
  -1   6  -3 690.397 23.2116  30
  -1   6  -3 691.485 24.3063  25
  -1   6  -3 699.456 23.1450  26
   1  -6   3 687.288 22.3344  10
  -1   6  -3 700.905 24.0343  20
   1  -6   3 680.850 25.0891  21
   1  -6   3 690.314 23.8016  18
  -1   6  -3 699.192 25.3207  15
  -1   6  -3 709.741 24.7663  12
   1  -6   4 7107.94 227.015   8
   1  -6   4 7212.82 224.338   6
  -1   6  -4 7448.93 226.368   4
  -1   6  -4 6766.13 225.155  30
  -1   6  -4 7599.00 224.617  27
  -1   6  -4 8120.22 226.803  25
  -1   6  -4 7079.66 224.962  26
  -1   6  -4 7279.47 223.620   9
  -1   6  -4 7328.80 223.668   9
   1  -6   4 7739.48 224.734  10
   1  -6   4 7300.77 227.492  21
  -1   6  -4 7272.24 225.857  20
   1  -6   4 7456.25 226.465  18
  -1   6  -4 7443.51 226.979  12
  -1   6  -5 19.1204 2.92363   4
  -1   6  -5 18.8661 1.94449  27
  -1   6  -5 25.7006 2.71388  30
   1  -6   5 21.9655 2.27728  26
  -1   6  -5 17.6391 2.32482  26
  -1   6  -5 21.8488 3.24253  25
  -1   6  -5 14.3024 2.15646  24
  -1   6  -5 16.9557 3.48871  12
  -1   6  -5 21.4948 3.51327  11
   1  -6   5 15.8445 3.31566  21
  -1   6  -5 21.8652 2.73272  20
  -1   6  -5 25.3690 3.37597  17
   1  -6   5 22.8680 3.50397  18
   1  -6   5 20.4142 1.71735   6
   1  -6   5 20.5967 3.46060   8
   1  -6   6 994.687 35.2749   8
   1  -6   6 987.239 31.5003   6
   1  -6   6 1057.33 31.4559   6
  -1   6  -6 989.871 33.9886   4
   1  -6   6 1025.73 33.8129   2
  -1   6  -6 1014.23 31.7517  27
  -1   6  -6 1040.38 33.7309  30
  -1   6  -6 990.602 32.9610  26
   1  -6   6 976.604 32.6934  26
  -1   6  -6 1042.64 33.3631  24
  -1   6  -6 1124.69 35.0139  25
  -1   6  -6 961.618 35.0814  11
  -1   6  -6 971.789 33.1878  20
   1  -6   6 1007.05 35.4283  21
  -1   6  -6 1039.19 35.0270  17
   1  -6   6 983.453 35.2958  18
   1  -6   6 995.977 35.2684  13
  -1   6  -6 1045.58 35.3765  12
   1  -6   7 3511.50 113.576   8
   1  -6   7 3652.49 111.675   2
  -1   6  -7 3601.01 111.930   4
  -1   6  -7 3240.37 111.644  30
  -1   6  -7 4008.36 113.263  25
  -1   6  -7 3733.42 111.787  24
  -1   6  -7 3470.54 113.479  11
  -1   6  -7 3559.64 110.918  20
   1  -6   7 3507.37 113.630  21
   1  -6   7 3694.48 114.207  18
  -1   6  -7 3380.05 113.179  17
   1  -6   7 3427.74 113.608  13
  -1   6  -7 3847.31 113.940  12
   1  -6   8 119.752 7.77812   8
   1  -6   8 108.299 5.77775   2
  -1   6  -8 109.901 6.15798   4
  -1   6  -8 100.079 6.22229  30
  -1   6  -8 124.406 7.21558  25
  -1   6  -8 133.705 6.64427  24
  -1   6  -8 96.7899 7.29376  11
  -1   6  -8 104.285 5.18391  20
   1  -6   8 116.810 7.64343  21
  -1   6  -8 113.669 7.54495  17
   1  -6   8 119.580 7.72084  13
   1  -6   9 725.269 27.0136   8
  -1   6  -9 711.160 24.5231   4
   1  -6   9 716.072 24.2038   2
  -1   6  -9 708.971 25.6505  30
  -1   6  -9 708.318 25.5110  24
  -1   6  -9 760.215 26.5250  25
  -1   6  -9 785.589 27.6123  11
  -1   6  -9 694.191 23.1017  20
   1  -6   9 709.718 26.7953  21
  -1   6  -9 717.694 26.9884  17
   1  -6   9 722.154 27.3590  13
   1  -6  10 268.757 12.6148   8
   1  -6  10 276.261 9.69071   2
  -1   6 -10 279.983 11.8338  30
  -1   6 -10 272.547 11.6686  24
  -1   6 -10 239.130 11.8587  25
  -1   6 -10 308.338 13.5464  11
  -1   6 -10 230.476 7.63317  20
   1  -6  10 280.096 12.6298  21
  -1   6 -10 227.398 7.65654  20
  -1   6 -10 294.052 13.3638  17
   1  -6  10 311.811 13.7794  13
  -1   6 -11 707.593 23.7120   1
   1  -6  11 751.951 28.3791  13
  -1   6 -11 757.381 26.7268  24
  -1   6 -11 641.170 26.5746  25
  -1   6 -11 680.115 27.7303  11
   1  -6  11 713.487 27.1127  21
  -1   6 -11 792.566 28.5812  17
   1  -6  11 714.695 27.2467   8
   1  -6  12 98.3372 8.39678  13
  -1   6 -12 108.782 7.65396  24
  -1   6 -12 101.532 7.69627  25
  -1   6 -12 81.0670 7.98495  11
   1  -6  12 79.8632 7.26533  21
   1  -6  12 83.4251 8.77353  18
  -1   6 -12 99.1200 8.48995  17
   1  -6  12 102.510 7.81110   8
   1  -6  13 2492.49 81.5166  13
  -1   6 -13 2464.40 80.0726  24
  -1   6 -13 2659.95 80.7254  25
  -1   6 -13 2250.31 81.0272  11
   1  -6  13 2307.31 79.2998  21
   1  -6  13 2434.29 83.5415  18
  -1   6 -13 2515.08 81.9733  17
   1  -6  13 2383.47 79.7665   8
  -1   6 -14 716.901 28.9264  24
  -1   6 -14 808.556 29.6552  25
   1  -6  14 760.522 30.2853  13
  -1   6 -14 754.061 30.4972  11
  -1   6 -14 733.555 30.6213  17
   1  -6  14 741.870 32.0318  18
   1  -6  14 751.394 28.4954   8
  -1   6 -15 65.7227 8.04261  11
   1  -6  15 69.1659 8.19958  13
   1  -6  15 79.4992 9.91297  18
  -1   6 -15 61.1025 8.47480  17
  -1   6 -15 60.0608 7.06817  25
  -1   6 -15 60.1990 7.25618  24
  -1   6 -16 23.0808 6.39728  11
   1  -6  16 17.6065 6.13217  13
  -1   6 -16 38.6405 7.64858  17
   1  -6  16 26.1760 8.05685  18
  -1   6 -16 30.5342 5.99001  24
  -1   6 -16 31.6198 6.29931  25
  -1   6 -17-4.22051 6.14009  11
   1  -6  17 9.60699 6.98613  18
  -1   6 -17-0.90537 6.22295  17
  -1   6 -17-4.26337 5.43859  24
  -1   6 -17-3.51077 5.79142  25
   1  -6  17 0.76211 5.41012  13
   1  -5 -17-5.87719 5.43860   6
  -1   5  16 104.989 11.7158  15
  -1   5  16 99.8337 11.0286   5
   1  -5 -16 97.9839 11.0393  24
   1  -5 -16 109.182 10.8135  16
   1  -5 -16 99.7063 9.23349   6
  -1   5  15 152.700 13.2911  15
  -1   5  15 118.889 11.4207   5
   1  -5 -15 125.765 11.6006  16
   1  -5 -15 146.480 10.4034   6
   1  -5 -15 137.726 12.3831  24
  -1   5  14 184.809 14.3302  15
   1  -5 -14 199.418 13.8223  16
   1  -5 -14 191.594 10.4690  23
   1  -5 -14 221.790 14.6321  24
   1  -5 -14 201.314 12.0530   6
  -1   5  14 193.608 13.8810   5
   1  -5 -13 124.880 10.8300  24
   1  -5 -13 129.411 7.87955  23
  -1   5  13 114.453 11.2568  15
  -1   5  13 109.551 10.3324   5
   1  -5 -13 110.959 8.87910   6
  -1   5  12 36.5481 6.98056  15
   1  -5 -12 46.8332 7.13866  24
   1  -5 -12 38.5922 4.97466  23
  -1   5  12 30.7131 6.58544   5
   1  -5 -12 24.1342 5.65606  17
   1  -5 -12 39.9299 5.70637   6
  -1   5  11 178.468 12.3987  15
   1  -5 -11 217.830 10.1733  23
   1  -5 -11 185.496 12.2664  24
  -1   5  11 205.281 9.34729  20
   1  -5 -11 195.759 11.8341  17
  -1   5  11 180.875 8.86456  18
  -1   5  11 156.826 11.4113   5
   1  -5 -11 210.705 11.4561   6
  -1   5  10 112.682 9.38389  15
   1  -5 -10 144.776 9.90246  24
   1  -5 -10 116.124 7.55049  23
   1  -5 -10 134.408 5.00123   2
  -1   5  10 138.005 6.40251  21
  -1   5  10 140.623 7.54724  20
  -1   5  10 133.513 6.27191  22
   1  -5 -10 125.721 9.29335  16
   1  -5 -10 129.457 9.20911  17
  -1   5  10 136.844 6.76486  18
   1  -5 -10 152.470 9.23442   6
   1  -5 -10 118.953 6.76494   7
  -1   5  10 126.089 9.49820   5
  -1   5   9 1042.22 37.9882  15
   1  -5  -9 1040.94 37.3354  24
   1  -5  -9 1132.10 35.3105  23
  -1   5   9 1025.21 32.6148   1
   1  -5  -9 983.433 32.2583   2
  -1   5   9 1048.13 34.7161  20
  -1   5   9 1069.35 33.4221  22
  -1   5   9 1033.24 33.3351  21
   1  -5  -9 974.228 37.0001  16
  -1   5   9 1018.13 33.2886  18
  -1   5   9 1001.83 37.0438   5
   1  -5  -9 995.292 36.1505   6
   1  -5  -9 1000.68 33.7640   7
   1  -5  -8 929.721 29.1451  13
  -1   5   8 922.559 34.2563  15
   1  -5  -8 891.747 31.6050  23
   1  -5  -8 898.220 33.5355  24
   1  -5  -8 953.174 29.8222   2
  -1   5   8 966.662 31.7929  20
  -1   5   8 913.653 29.9131  18
   1  -5  -8 978.019 33.8108  16
   1  -5  -8 835.380 32.6705  17
   1  -5  -8 844.114 30.4716   7
  -1   5   8 924.870 33.6516   5
  -1   5   7 2085.14 67.7680   5
   1  -5  -7 1978.29 64.9146   7
  -1   5   7 2071.20 63.9442   8
   1  -5  -7 2111.73 63.4319  29
   1  -5  -7 1978.29 67.4363  24
   1  -5  -7 2040.85 66.0535  23
   1  -5  -7 2018.00 64.4538   2
  -1   5   7 2061.24 64.7917   4
  -1   5   7 2068.25 66.2188  20
   1  -5  -7 2048.74 67.5880  16
  -1   5   7 2025.92 63.9496  18
  -1   5   7 1959.32 68.0679  15
   1  -5  -7 2063.80 63.5503  13
  -1   5   6 1170.28 36.7130   8
   1  -5  -6 1313.97 37.8615   7
  -1   5   6 1112.32 39.6768   5
   1  -5  -6 1197.78 36.3665  29
   1  -5  -6 1086.67 39.3207  24
   1  -5  -6 1158.04 38.5477  23
   1  -5  -6 1090.62 37.2041   2
  -1   5   6 1141.30 37.5590   4
  -1   5   6 1199.83 38.8442  20
   1  -5  -6 1137.57 39.5337  16
  -1   5   6 1126.30 36.1566  18
   1  -5  -6 1096.84 36.7299  14
  -1   5   6 1118.15 40.0722  15
   1  -5  -6 1177.35 36.1728  13
  -1   5   6 1126.23 36.4963  14
  -1   5   5 16.7808 3.38706   5
   1  -5  -5 12.0801 2.86367   6
  -1   5   5 12.7840 1.97732   8
   1  -5  -5 9.55126 2.06833   7
  -1   5   5 13.4211 1.86950  28
   1  -5  -5 15.0872 2.01389  29
   1  -5  -5 13.3623 3.09098  24
  -1   5   5 15.5635 2.55961   4
   1  -5  -5 15.8986 2.37672   2
  -1   5   5 11.5001 2.80471  20
   1  -5  -5 18.3421 2.72441  23
   1  -5  -5 14.0830 1.06275  19
  -1   5   5 14.6509 1.19411  18
   1  -5  -5 13.3419 3.05532  16
   1  -5  -5 15.5315 1.91982  14
  -1   5   5 13.8253 1.79353  14
  -1   5   5 11.6774 3.21663  15
   1  -5  -5 14.0525 1.64026  13
   1  -5  -4 1568.13 54.7124   7
   1  -5  -4 1707.58 56.1321   6
  -1   5   4 1772.22 54.4985   8
  -1   5   4 1730.41 56.6810   5
  -1   5   4 1732.95 55.3159   4
  -1   5   4 1786.10 53.7331  28
   1  -5  -4 1859.53 56.2968  24
   1  -5  -4 1655.20 53.5211  19
  -1   5   4 1697.09 55.9846  20
   1  -5  -4 1761.39 56.2081  16
  -1   5   4 1828.65 57.2706  15
   1  -5  -4 1750.43 53.8846  13
   1  -5  -4 1788.87 54.1185  14
  -1   5   3 41.1542 3.91139   5
   1  -5  -3 31.6426 3.26809   6
   1  -5  -3 37.4014 2.86188   7
  -1   5   3 31.4254 3.11815   4
  -1   5   3 34.3572 1.66630  28
   1  -5  -3 32.8970 3.20172  24
   1  -5  -3 28.3747 2.51539   8
  -1   5   3 33.6568 3.33320  20
   1  -5  -3 32.0186 3.26394  16
   1  -5  -3 27.3119 2.09497  14
  -1   5   3 38.1140 3.91627  15
  -1   5   2 3719.32 115.392   4
   1  -5  -2 3705.66 114.040  14
  -1   5   2 3858.09 116.631  15
   1  -5  -2 4014.13 115.202  24
   1  -5  -2 3591.61 115.462  23
  -1   5   2 3556.40 114.519  24
   1  -5  -2 3822.29 114.923   8
  -1   5   2 3805.85 115.855  20
   1  -5  -2 3697.46 115.156  16
   1  -5  -2 3713.49 115.505   6
  -1   5   2 3632.41 116.122   5
   1  -5  -2 3500.28 114.821   7
  -1   5   1 102.614 5.58041   4
  -1   5   1 110.233 6.37405  15
  -1   5   1 93.8132 5.75315  12
   1  -5  -1 103.554 5.54372  23
  -1   5   1 111.958 4.83670  24
   1  -5  -1 104.080 5.29427   8
  -1   5   1 106.520 5.73138  20
   1  -5  -1 110.985 5.09595  16
  -1   5   1 107.232 4.84629  16
   1  -5  -1 111.118 5.47843   6
  -1   5   1 102.256 5.99984   5
  -1   5   0 2867.05 89.3398   5
   1  -5   0 2846.49 88.2482   6
   1  -5   0 2859.72 88.6120   3
  -1   5   0 2793.80 88.6807   4
   1  -5   0 2847.65 86.4549  28
  -1   5   0 3010.60 87.4688  24
  -1   5   0 2778.13 86.6068  10
   1  -5   0 2710.75 87.4633  16
  -1   5   0 2868.17 87.3758  16
   1  -5   0 2778.40 86.9835  18
  -1   5   0 2787.03 89.4502  15
  -1   5   0 2951.35 89.0858  12
  -1   5  -1 834.392 28.7342   5
   1  -5   1 815.060 27.3167   6
  -1   5  -1 841.037 28.1253   4
   1  -5   1 806.904 27.9146   3
  -1   5  -1 881.213 27.4366  30
  -1   5  -1 879.262 27.3929  26
  -1   5  -1 855.311 26.6997  24
  -1   5  -1 831.587 26.1174  10
   1  -5   1 794.374 28.5223  21
   1  -5   1 824.903 26.9649  18
  -1   5  -1 833.182 26.4024  16
   1  -5   1 830.746 26.4658  16
  -1   5  -1 830.361 28.8584  15
  -1   5  -1 887.144 28.4322  12
   1  -5   2 2765.07 85.1845   6
   1  -5   2 2755.81 86.5560   8
  -1   5  -2 2869.17 85.5255  30
  -1   5  -2 2764.80 85.1739  27
  -1   5  -2 2595.13 85.1571  26
   1  -5   2 2755.01 84.6008  10
  -1   5  -2 2687.22 84.5441  10
   1  -5   2 2663.42 86.8788  21
  -1   5  -2 2736.09 86.0110  20
   1  -5   2 2759.39 85.6425  18
  -1   5  -2 2891.86 87.3119  15
  -1   5  -2 2972.78 86.7042  12
   1  -5   3 2092.17 66.7943   8
   1  -5   3 2031.79 64.9357   6
  -1   5  -3 2063.63 66.2283   4
  -1   5  -3 2109.39 65.0233  27
  -1   5  -3 2085.68 65.5368  30
  -1   5  -3 2202.16 65.2558  26
  -1   5  -3 2134.69 66.4735  25
   1  -5   3 1996.61 64.8845  10
  -1   5  -3 2175.24 65.0605  10
   1  -5   3 2052.98 67.0276  21
  -1   5  -3 2088.51 65.9261  20
   1  -5   3 2116.87 66.2253  18
  -1   5  -3 2225.98 66.7950  12
  -1   5  -3 1928.19 67.0540  15
  -1   5  -4 5.17608 1.94557   4
  -1   5  -4 4.80904 1.76650  30
  -1   5  -4 7.55335 1.41194  27
   1  -5   4 6.11101 1.57150  26
  -1   5  -4 4.49185 1.46740  24
  -1   5  -4 8.57710 1.69084  26
  -1   5  -4 6.32377 2.06711  25
  -1   5  -4 9.24988 2.29140  12
   1  -5   4 4.40528 1.59052  10
  -1   5  -4 5.74916 2.17391  11
  -1   5  -4 4.57047 1.70890  20
   1  -5   4 7.75651 2.57404  21
   1  -5   4 8.26388 2.37308  18
   1  -5   4 6.48639 2.38046   8
   1  -5   5 485.507 18.1072   8
   1  -5   5 474.136 15.3141   6
  -1   5  -5 476.859 17.0704   4
  -1   5  -5 485.127 15.4412  27
  -1   5  -5 478.075 16.8932  30
  -1   5  -5 474.294 16.2531  26
  -1   5  -5 467.102 16.4543  24
   1  -5   5 457.164 16.0396  26
  -1   5  -5 467.141 17.4322  25
  -1   5  -5 459.416 17.8447  11
   1  -5   5 482.806 18.1159  21
  -1   5  -5 485.715 16.4975  20
   1  -5   5 506.120 18.2355  18
  -1   5  -5 473.667 17.6730  17
  -1   5  -5 498.286 18.0000  12
   1  -5   6 798.829 28.5260   8
   1  -5   6 832.221 25.2946   6
  -1   5  -6 791.444 27.1497   4
   1  -5   6 756.726 26.8800   2
  -1   5  -6 827.239 26.6447  26
  -1   5  -6 826.997 27.3908  30
  -1   5  -6 880.724 28.2016  25
  -1   5  -6 789.022 27.0085  24
   1  -5   6 818.137 26.4699  26
  -1   5  -6 759.385 28.3346  11
   1  -5   6 740.373 28.2886  22
   1  -5   6 787.116 28.3322  21
  -1   5  -6 801.496 26.3844  20
  -1   5  -6 810.786 28.2382  17
   1  -5   6 814.058 28.5582  13
  -1   5  -6 847.040 28.6617  12
   1  -5   7 2080.30 66.1236   8
   1  -5   7 2070.73 62.3296   6
  -1   5  -7 1995.24 64.1420   4
   1  -5   7 2040.74 63.9671   2
  -1   5  -7 1963.27 64.7416  30
  -1   5  -7 2057.66 64.6954  24
  -1   5  -7 2106.42 65.5383  25
  -1   5  -7 1960.60 65.8922  11
   1  -5   7 1839.18 65.6676  22
   1  -5   7 2021.54 65.8535  21
  -1   5  -7 2063.50 63.2175  20
  -1   5  -7 2006.84 62.5879  16
  -1   5  -7 1996.55 65.8103  17
   1  -5   7 2035.69 66.1820  13
   1  -5   8 76.3375 5.88977   8
   1  -5   8 73.5731 2.99768   6
  -1   5  -8 68.0946 4.29464   4
   1  -5   8 75.0338 4.21771   2
  -1   5  -8 82.3911 5.41647  30
  -1   5  -8 78.4179 5.20182  24
  -1   5  -8 68.4356 5.33304  25
  -1   5  -8 73.5216 5.81228  11
   1  -5   8 72.6921 5.74114  21
   1  -5   8 77.2190 5.93289  22
  -1   5  -8 78.8190 3.47057  20
  -1   5  -8 67.1533 5.92294  17
  -1   5  -8 69.4799 3.57531  16
   1  -5   8 70.4313 6.03117  13
   1  -5   9 147.843 8.16355   8
   1  -5   9 139.226 5.78052   2
  -1   5  -9 149.107 7.68138  30
  -1   5  -9 138.294 7.86627  25
  -1   5  -9 143.935 7.63219  24
  -1   5  -9 124.837 8.14226  11
  -1   5  -9 121.787 4.18520  20
   1  -5   9 137.792 7.79821  21
  -1   5  -9 119.671 4.20512  20
  -1   5  -9 124.022 8.02045  17
   1  -5   9 147.694 9.10939  18
  -1   5  -9 133.498 5.60163  16
   1  -5   9 131.754 8.25725  13
   1  -5  10 106.171 7.25868   8
   1  -5  10 109.383 4.77794   2
  -1   5 -10 105.745 4.90474   1
  -1   5 -10 105.820 7.03295  30
  -1   5 -10 97.0969 7.08902  25
  -1   5 -10 116.844 7.18793  24
  -1   5 -10 118.924 7.91014  11
   1  -5  10 102.189 7.10755  21
   1  -5  10 102.924 8.26914  18
  -1   5 -10 98.5676 5.20040  16
  -1   5 -10 107.594 7.88828  17
   1  -5  10 102.966 7.61417  13
  -1   5 -11 134.196 5.06313   1
   1  -5  11 128.420 8.83561  13
  -1   5 -11 137.327 8.49361  24
  -1   5 -11 147.778 8.78067  25
  -1   5 -11 127.736 8.96183  11
   1  -5  11 116.627 7.85415  21
  -1   5 -11 134.036 9.31657  17
  -1   5 -11 124.024 6.32077  16
   1  -5  11 144.892 10.3814  18
   1  -5  11 130.711 8.30750   8
   1  -5  12 29.4384 5.50899  13
  -1   5 -12 17.5068 5.09866  24
  -1   5 -12 27.0307 4.81590  25
  -1   5 -12 33.0305 5.56571  11
   1  -5  12 38.4781 5.10376  21
  -1   5 -12 24.4230 5.20389  17
  -1   5 -12 28.1228 3.36261  16
   1  -5  12 19.9875 6.08025  18
   1  -5  12 34.5682 5.20917   8
   1  -5  13 217.517 12.5216  13
  -1   5 -13 240.133 12.6103  24
  -1   5 -13 232.765 12.3941  25
  -1   5 -13 251.365 13.4083  11
   1  -5  13 208.522 11.0890  21
   1  -5  13 227.003 14.1981  18
  -1   5 -13 201.670 9.58269  16
  -1   5 -13 206.700 12.9098  17
   1  -5  13 226.907 11.5605   8
  -1   5 -14 494.687 22.1470  25
  -1   5 -14 578.077 23.1216  24
   1  -5  14 570.654 23.2954  13
  -1   5 -14 527.318 23.4340  11
   1  -5  14 535.562 25.0758  18
  -1   5 -14 531.954 23.9333  17
   1  -5  14 527.715 21.3222   8
  -1   5 -15 1.55999 5.46746  11
   1  -5  15-0.69869 5.40501  13
  -1   5 -15 2.51191 5.52019  17
   1  -5  15 8.84202 6.57022  18
  -1   5 -15-0.70333 4.73670  24
  -1   5 -15 2.00186 4.67750  25
  -1   5 -16 46.6106 7.60068  11
   1  -5  16 44.7315 7.05726  13
  -1   5 -16 51.2586 8.22222  17
   1  -5  16 37.8210 8.40359  18
  -1   5 -16 57.9865 7.46105  25
  -1   5 -16 51.1483 7.33108  24
  -1   5 -17 32.8819 7.44041  11
  -1   5 -17 46.5431 7.38887  24
   1  -5  17 52.6366 7.46630  13
   1  -5  17 71.0592 10.0441  18
  -1   5 -17 75.9158 9.31856  17
  -1   5 -18 49.8656 7.75413  24
  -1   4  17 1.13252 7.57362  15
  -1   4  17-6.03317 7.00276   5
   1  -4 -17-1.05151 6.72822  24
   1  -4 -17 0.91650 6.42409  16
   1  -4 -17 1.82774 4.45792   6
  -1   4  16 66.2255 10.0528  15
  -1   4  16 66.4641 9.56333   5
   1  -4 -16 58.8485 8.66315  17
   1  -4 -16 65.7052 8.98398  16
   1  -4 -16 61.5018 7.41306   6
   1  -4 -16 57.8231 9.21199  24
  -1   4  15 191.991 14.5281  15
   1  -4 -15 192.350 13.2403  16
   1  -4 -15 201.227 13.5800  17
  -1   4  15 173.827 13.4053   5
   1  -4 -15 182.544 11.5337   6
   1  -4 -15 205.968 14.0399  24
  -1   4  14 182.466 13.5528  15
   1  -4 -14 182.486 12.6750  17
   1  -4 -14 190.226 12.6694  16
  -1   4  14 164.282 12.6636   5
   1  -4 -14 170.344 10.7115   6
   1  -4 -14 160.138 12.5978  24
   1  -4 -14 159.034 8.87849  23
  -1   4  13 434.373 20.6173  15
   1  -4 -13 388.367 19.7676  24
   1  -4 -13 349.938 15.4080  23
  -1   4  13 348.529 15.7407  18
   1  -4 -13 363.034 18.8144  16
   1  -4 -13 440.728 19.6378  17
  -1   4  13 396.377 19.2942   5
   1  -4 -13 408.147 17.6323   6
  -1   4  12-1.65525 5.08792  15
   1  -4 -12-3.19745 4.83157  24
   1  -4 -12 1.92647 3.11847  23
  -1   4  12 4.46984 4.83959   5
   1  -4 -12-4.49720 5.01245  16
  -1   4  12 0.81698 3.47667  18
   1  -4 -12 2.89531 4.66699  17
   1  -4 -12-3.38255 4.14929   6
  -1   4  11 30.9013 6.24002  15
   1  -4 -11 33.5730 4.24099  23
   1  -4 -11 31.1366 5.91845  24
  -1   4  11 28.5652 5.62171   5
  -1   4  11 36.3817 3.10216  22
  -1   4  11 33.7544 3.72406  20
  -1   4  11 32.7851 3.09899  21
  -1   4  11 29.2314 4.16050  18
   1  -4 -11 40.6564 5.97325  17
   1  -4 -11 29.7008 4.86723   6
  -1   4  10-1.36154 4.45661  15
   1  -4 -10 0.65307 3.91453  24
   1  -4 -10 2.45332 2.65548  23
  -1   4  10 0.61596 3.85068   5
  -1   4  10 4.59336 1.97042  21
  -1   4  10 4.38844 2.65962  20
  -1   4  10 5.00499 2.04990  22
   1  -4 -10 6.49651 4.00614  17
  -1   4  10 1.97390 2.66473  18
   1  -4 -10 4.45826 3.62612   6
  -1   4   9 58.6189 6.27264  15
   1  -4  -9 58.0891 4.75976  23
   1  -4  -9 61.5773 6.22268  24
  -1   4   9 61.8158 3.06136   1
  -1   4   9 63.0881 6.16327   5
   1  -4  -9 64.2623 2.87327   2
  -1   4   9 67.5345 4.06946  21
  -1   4   9 67.0193 4.03259  22
  -1   4   9 64.3654 4.77735  20
   1  -4  -9 57.5571 6.04496  16
   1  -4  -9 74.8608 6.21781  17
  -1   4   9 59.6177 4.39683  18
   1  -4  -9 60.6462 5.61874   6
  -1   4   9 65.9268 3.10896   8
   1  -4  -9 51.0248 4.11103   7
   1  -4  -8 80.9079 4.10854  13
  -1   4   8 85.9932 6.96823  15
   1  -4  -8 82.2008 6.61935  24
   1  -4  -8 77.3768 5.28537  23
  -1   4   8 84.0782 4.00414   3
   1  -4  -8 86.7811 3.95503   2
  -1   4   8 81.8478 5.30920  20
  -1   4   8 75.0443 4.57355  21
  -1   4   8 81.4287 4.63699  22
  -1   4   8 94.1914 5.08206  18
   1  -4  -8 87.5320 6.71668  16
   1  -4  -8 69.9059 6.12316  17
   1  -4  -8 84.9001 4.89166   7
  -1   4   8 94.3420 6.95518   5
   1  -4  -8 95.8828 6.51339   6
  -1   4   8 89.9354 3.79111   8
  -1   4   7 26.0387 4.39399  15
   1  -4  -7 23.1731 2.19071  13
   1  -4  -7 28.3140 4.08884  24
   1  -4  -7 27.7272 3.16524  23
  -1   4   7 24.3754 2.35684   3
   1  -4  -7 23.9004 2.15193   4
  -1   4   7 27.0678 3.83399   5
   1  -4  -7 24.8454 2.23580   2
  -1   4   7 24.9178 3.22431  20
  -1   4   7 26.3042 2.69028  18
   1  -4  -7 20.3930 3.43106  17
   1  -4  -7 24.7060 4.05561  16
  -1   4   7 26.8471 2.05402   8
   1  -4  -7 19.7293 2.64492   7
  -1   4   6 475.174 18.1968   5
   1  -4  -6 436.090 16.1172   7
  -1   4   6 468.782 15.4405   8
   1  -4  -6 473.607 15.2562  29
   1  -4  -6 441.445 16.8603  23
   1  -4  -6 507.058 18.3600  24
   1  -4  -6 439.717 15.8323   2
  -1   4   6 479.599 15.8521   3
   1  -4  -6 474.026 15.6738   4
  -1   4   6 454.447 16.0237   4
  -1   4   6 452.871 17.0889  20
   1  -4  -6 449.177 17.6834  17
  -1   4   6 457.982 15.8084  18
   1  -4  -6 454.570 18.0434  16
  -1   4   6 429.145 18.2129  15
  -1   4   6 500.041 15.7045  14
   1  -4  -6 482.822 15.4425  13
  -1   4   5 1505.08 50.5307   5
  -1   4   5 1577.15 48.2160   8
   1  -4  -5 1544.44 48.7467   7
   1  -4  -5 1596.12 48.1145  29
  -1   4   5 1510.23 48.3915  28
   1  -4  -5 1658.13 50.6068  24
   1  -4  -5 1481.10 49.4496  23
   1  -4  -5 1558.24 48.4434   4
  -1   4   5 1604.86 48.6277   3
  -1   4   5 1516.51 48.8849   4
  -1   4   5 1523.90 49.7021  20
   1  -4  -5 1548.92 47.4163  19
   1  -4  -5 1340.73 49.7186  17
  -1   4   5 1495.58 48.0348  18
   1  -4  -5 1604.37 50.5594  16
  -1   4   5 1572.34 51.1067  15
   1  -4  -5 1565.98 47.9921  13
  -1   4   5 1489.83 48.0641  14
   1  -4  -5 1568.61 48.3251  14
   1  -4  -4 473.774 17.5686   6
  -1   4   4 499.656 16.1794   8
   1  -4  -4 450.381 16.4008   7
  -1   4   4 519.750 18.2205   5
  -1   4   4 507.833 16.5300   3
  -1   4   4 478.552 16.7811   4
   1  -4  -4 505.007 16.4514   4
  -1   4   4 480.985 15.9449  28
   1  -4  -4 459.171 16.0780  29
   1  -4  -4 471.571 17.1452  23
   1  -4  -4 428.375 17.3482  24
  -1   4   4 490.321 17.4521  20
  -1   4   4 483.367 16.9949  21
   1  -4  -4 494.265 15.5352  19
   1  -4  -4 480.843 17.6972  16
  -1   4   4 492.558 15.5324  18
  -1   4   4 503.099 15.8805  14
  -1   4   4 489.948 18.2933  15
   1  -4  -4 495.441 15.9811  14
   1  -4  -4 487.408 15.9031  13
  -1   4   3 189.771 8.75237   5
  -1   4   3 195.716 7.45656   8
   1  -4  -3 199.950 7.68214   7
   1  -4  -3 195.417 8.46748   6
   1  -4  -3 193.754 7.89396   3
  -1   4   3 202.597 8.05834   4
   1  -4  -3 205.197 7.68442   4
  -1   4   3 207.189 7.78878   3
  -1   4   3 202.336 6.84438  28
   1  -4  -3 184.028 8.24278  24
   1  -4  -3 199.425 7.48801   8
  -1   4   3 197.726 8.48832  20
  -1   4   3 199.323 8.16620  21
   1  -4  -3 203.641 8.48711  16
   1  -4  -3 195.348 7.05365  14
  -1   4   3 187.998 8.86243  15
   1  -4  -3 201.477 7.21903  13
  -1   4   2 3262.47 100.990   3
   1  -4  -2 3248.77 100.995   4
  -1   4   2 3089.17 101.342   4
   1  -4  -2 3214.10 100.252  14
  -1   4   2 3370.58 102.431  15
  -1   4   2 3420.86 100.972  24
   1  -4  -2 3512.73 101.415  24
   1  -4  -2 3414.34 101.013   8
  -1   4   2 3225.19 101.682  20
  -1   4   2 3181.63 101.389  21
   1  -4  -2 3299.13 101.415  16
  -1   4   2 3164.57 101.065  16
  -1   4   2 3095.58 100.928  17
   1  -4  -2 3295.84 101.037   7
  -1   4   2 3188.25 100.802   8
   1  -4  -2 3356.34 101.695   6
  -1   4   2 3372.94 102.173   5
  -1   4   1 66.1818 3.77021   3
  -1   4   1 73.1747 4.08050   4
  -1   4   1 72.1967 4.62274  15
   1  -4  -1 70.1090 4.19623  23
   1  -4  -1 59.8981 3.46666  24
  -1   4   1 66.5089 3.45494  24
   1  -4  -1 69.2283 3.83705   8
  -1   4   1 73.2905 4.16092  20
   1  -4  -1 73.2217 4.01668  20
  -1   4   1 75.5554 4.20375  21
  -1   4   1 70.0451 3.59277  16
   1  -4  -1 73.1700 3.70370  16
   1  -4  -1 72.4093 4.05097   6
  -1   4   1 68.4180 4.39207   5
  -1   4   1 74.0862 3.79112   8
   1  -4   0 11.2523 1.83006   6
  -1   4   0 12.7541 2.16573   8
  -1   4   0 12.9757 2.46393   5
   1  -4   0 15.2154 2.00618   3
  -1   4   0 17.6069 2.20088   3
   1  -4   0 14.9269 2.02915   4
  -1   4   0 11.4030 1.98264   4
   1  -4   0 11.4945 0.89797  28
  -1   4   0 13.0382 1.97411  27
  -1   4   0 11.8841 1.50541  24
  -1   4   0 11.1634 1.10394  10
  -1   4   0 8.35705 2.17914  12
  -1   4   0 12.5460 2.02792  20
  -1   4   0 13.2854 2.39254  21
   1  -4   0 13.8344 2.45356  21
   1  -4   0 14.0381 1.51331  16
   1  -4   0 14.6811 1.37699  18
  -1   4   0 9.92055 2.43522  15
  -1   4   0 11.6512 1.48276  16
  -1   4  -1 358.086 13.2069   5
  -1   4  -1 354.138 12.5196   8
   1  -4   1 343.285 12.0765   6
   1  -4   1 350.505 12.5312   3
  -1   4  -1 342.020 12.5793   4
   1  -4   1 351.225 12.2860   4
   1  -4   1 347.970 12.1585  27
  -1   4  -1 344.520 12.0140  27
  -1   4  -1 314.472 12.0167  30
  -1   4  -1 348.623 11.9185  26
  -1   4  -1 348.423 11.3646  10
   1  -4   1 354.969 11.4064  10
  -1   4  -1 369.827 12.7476  21
  -1   4  -1 340.118 12.6833  22
   1  -4   1 364.009 13.2101  21
   1  -4   1 342.834 11.9913  18
   1  -4   1 350.044 11.2981  16
   1  -4   1 340.142 12.3896  12
  -1   4  -1 372.394 12.8449  12
  -1   4  -1 380.531 13.4994  15
   1  -4   2 657.446 22.6469   8
   1  -4   2 685.672 22.2336   3
   1  -4   2 678.836 21.9456   4
  -1   4  -2 646.761 21.7660  30
  -1   4  -2 660.276 21.4623  27
   1  -4   2 648.319 21.5426  27
  -1   4  -2 659.546 22.3916  25
  -1   4  -2 687.165 21.4413  26
  -1   4  -2 726.019 21.3797  10
   1  -4   2 621.959 21.2225  10
  -1   4  -2 660.210 22.0119  20
   1  -4   2 661.798 22.8837  21
   1  -4   2 668.197 22.0972  18
   1  -4   2 648.260 22.1109  12
  -1   4  -2 663.942 22.4257  12
  -1   4  -2 668.096 23.0141  15
   1  -4   3 244.019 9.72752   8
  -1   4  -3 245.061 8.87780   3
   1  -4   3 240.370 8.82459   4
   1  -4   3 229.391 9.00391   3
  -1   4  -3 236.674 9.12898   4
   1  -4   3 233.592 8.28570  27
  -1   4  -3 220.018 8.80979  30
  -1   4  -3 241.512 8.28288  27
   1  -4   3 227.221 8.74746  30
  -1   4  -3 269.538 9.67896  25
  -1   4  -3 222.060 8.30211  24
  -1   4  -3 234.195 8.33741  26
   1  -4   3 223.787 8.21661  26
  -1   4  -3 235.102 9.68558  11
  -1   4  -3 227.460 8.57691  10
   1  -4   3 264.594 8.66781  10
  -1   4  -3 244.634 8.86073  20
   1  -4   3 228.067 9.67776  21
   1  -4   3 234.404 9.47097  18
  -1   4  -3 225.966 9.38799  12
   1  -4   3 241.971 9.32407  12
   1  -4   4 297.624 12.2244   8
  -1   4  -4 316.546 11.2351   3
   1  -4   4 311.440 11.1889   4
  -1   4  -4 307.862 11.5345   4
   1  -4   4 311.590 10.4490  27
  -1   4  -4 321.753 10.4433  27
  -1   4  -4 364.756 11.7506  30
  -1   4  -4 306.873 10.8529  26
  -1   4  -4 317.637 11.1325  24
   1  -4   4 309.042 10.8290  26
  -1   4  -4 322.037 12.0303  25
   1  -4   4 292.031 11.1736  10
  -1   4  -4 295.832 12.1655  11
  -1   4  -4 307.881 11.0598  20
   1  -4   4 309.842 12.2668  21
  -1   4  -4 349.367 12.1808  17
  -1   4  -4 311.414 12.0976  12
   1  -4   5 1204.39 39.5785   8
   1  -4   5 1235.59 37.2075   6
   1  -4   5 1189.99 37.9806   4
  -1   4  -5 1191.84 38.0246   3
  -1   4  -5 1188.35 38.3740   4
  -1   4  -5 1106.10 38.5480  30
   1  -4   5 1191.54 37.0131  27
  -1   4  -5 1233.72 38.0314  26
  -1   4  -5 1280.78 39.3308  25
   1  -4   5 1175.71 37.8931  26
  -1   4  -5 1180.24 38.3464  24
  -1   4  -5 1297.78 39.7439  11
   1  -4   5 1220.95 39.4396  21
   1  -4   5 1137.24 39.3728  22
  -1   4  -5 1171.78 37.7273  20
  -1   4  -5 1149.59 37.0458  16
  -1   4  -5 1307.41 39.5170  17
  -1   4  -5 1267.14 39.5648  12
   1  -4   6 83.6325 3.38758   6
   1  -4   6 81.6022 5.27726   8
   1  -4   6 94.4498 4.12028   4
  -1   4  -6 80.0231 4.26224   4
  -1   4  -6 80.8818 4.02232   3
  -1   4  -6 81.5088 4.81141  30
   1  -4   6 82.0121 4.25702  26
  -1   4  -6 80.4921 4.98776  25
  -1   4  -6 77.7885 4.68992  24
  -1   4  -6 75.4131 5.28197  11
   1  -4   6 82.5907 5.32331  22
  -1   4  -6 83.1378 3.64581  20
   1  -4   6 86.7461 5.28585  21
  -1   4  -6 82.5710 5.29420  17
  -1   4  -6 80.2742 3.61982  16
   1  -4   6 80.1978 5.37396  13
   1  -4   7 191.211 9.45344   8
   1  -4   7 218.760 7.37591   6
   1  -4   7 220.222 7.82961   4
  -1   4  -7 220.057 7.92153   3
  -1   4  -7 202.366 8.06681   4
   1  -4   7 201.570 7.93749   2
  -1   4  -7 220.833 9.35063  30
  -1   4  -7 242.895 9.81580  25
  -1   4  -7 200.660 9.09574  24
  -1   4  -7 215.508 9.97806  11
   1  -4   7 196.561 9.28330  21
   1  -4   7 194.691 9.43150  22
  -1   4  -7 199.668 7.12930  20
  -1   4  -7 217.564 9.99965  17
  -1   4  -7 187.446 7.76630  16
   1  -4   7 205.293 10.4571  18
   1  -4   7 213.910 10.0069  13
   1  -4   8 63.6435 5.22412   8
   1  -4   8 68.2893 3.31139   6
   1  -4   8 72.0140 3.55295   2
   1  -4   8 74.2961 3.48838   4
  -1   4  -8 66.7689 3.51943   3
  -1   4  -8 79.6789 5.28424  30
  -1   4  -8 76.5037 5.38022  25
  -1   4  -8 70.2058 5.09137  24
   1  -4   8 63.1383 2.43667   9
  -1   4  -8 74.7083 5.66018  11
   1  -4   8 69.6417 5.13968  21
   1  -4   8 67.3819 5.12648  22
  -1   4  -8 62.7010 5.41594  17
  -1   4  -8 73.0783 4.04303  16
   1  -4   8 59.2287 5.85623  18
   1  -4   8 80.7783 5.75598  13
   1  -4   9 28.9180 4.09760   8
  -1   4  -9 36.6453 2.39664   3
   1  -4   9 37.7928 2.33573   2
  -1   4  -9 35.5279 2.43566   1
  -1   4  -9 35.0269 4.13225  30
  -1   4  -9 30.8520 4.05117  25
  -1   4  -9 36.5886 4.20915  24
   1  -4   9 35.1229 1.87294   9
  -1   4  -9 31.3471 4.51861  11
   1  -4   9 41.6064 4.31209  22
   1  -4   9 32.7154 3.85503  21
  -1   4  -9 30.6039 4.37666  17
  -1   4  -9 29.0552 3.02640  16
   1  -4   9 42.4532 5.35860  18
   1  -4   9 43.2451 4.63310  13
   1  -4  10 225.338 10.5149   8
   1  -4  10 207.361 6.79599   2
  -1   4 -10 199.186 6.85135   1
  -1   4 -10 202.571 6.76127   1
  -1   4 -10 236.967 10.8165  30
  -1   4 -10 208.889 10.4071  25
  -1   4 -10 209.232 10.5275  24
  -1   4 -10 188.564 10.5106  11
   1  -4  10 184.877 9.64966  22
   1  -4  10 204.594 9.78382  21
  -1   4 -10 207.288 11.1418  17
   1  -4  10 189.401 11.5380  18
  -1   4 -10 178.443 8.61007  16
   1  -4  10 204.435 10.6885  13
   1  -4  11 183.568 10.3729  13
  -1   4 -11 175.420 10.2057  24
  -1   4 -11 203.042 10.3534  25
  -1   4 -11 157.698 10.2990  11
   1  -4  11 186.545 9.22341  21
  -1   4 -11 183.374 8.61810  16
   1  -4  11 198.646 12.0743  18
  -1   4 -11 159.766 10.3857  17
   1  -4  11 180.313 9.58707   8
   1  -4  12 55.4350 6.15892  13
  -1   4 -12 44.3377 5.87753  24
  -1   4 -12 41.9045 5.56107  25
  -1   4 -12 55.6021 6.29659  11
   1  -4  12 44.6301 4.91963  21
  -1   4 -12 54.7658 4.66816  16
   1  -4  12 62.4548 7.55356  18
  -1   4 -12 49.0849 6.56674  17
   1  -4  12 55.5641 5.62941   8
  -1   4 -13 11.4490 4.62948  24
  -1   4 -13 16.9743 4.81205  25
   1  -4  13 15.4171 4.73585  13
  -1   4 -13 12.7488 4.93824  11
   1  -4  13 20.9495 6.04572  18
  -1   4 -13 22.2873 5.81511  17
  -1   4 -13 20.9650 3.67744  16
   1  -4  13 19.0124 4.31388   8
  -1   4 -14 90.5006 8.39459  11
   1  -4  14 61.5893 6.85118  13
  -1   4 -14 62.2872 5.72161  16
   1  -4  14 98.9199 10.0009  18
  -1   4 -14 65.6933 7.88460  17
  -1   4 -14 80.8425 7.55157  25
  -1   4 -14 69.4100 7.44599  24
  -1   4 -15 14.6961 5.76647  11
   1  -4  15 10.9288 5.00806  13
  -1   4 -15 7.15436 3.59437  16
  -1   4 -15 6.72689 5.63121  17
   1  -4  15 18.0872 7.48533  18
  -1   4 -15 17.9198 5.75319  24
  -1   4 -15 4.05466 4.71586  25
  -1   4 -16 1.62946 5.60013  11
   1  -4  16-4.56946 5.50758  13
  -1   4 -16-3.15234 5.66412  24
   1  -4  16 0.99181 6.39512  18
  -1   4 -16-2.66603 5.85894  17
  -1   4 -17 96.1470 9.95555  11
  -1   4 -17 106.797 9.97992  24
   1  -4  17 105.372 11.4224  18
  -1   4 -17 129.072 11.1513  17
  -1   4 -18 7.69175 6.65119  11
   1  -4  18 2.02662 7.59167  18
  -1   4 -18 11.2611 7.30221  17
  -1   4 -18 13.9734 6.39734  24
  -1   3  17 13.0081 7.08188   5
   1  -3 -17 29.0227 7.03831  16
   1  -3 -17 9.55890 6.46293  17
   1  -3 -17 21.6593 5.05830   6
  -1   3  17 21.1421 8.11442  15
  -1   3  16-1.91982 6.59788   5
  -1   3  16-1.06257 6.47779  15
   1  -3 -16 0.86949 5.81487  16
   1  -3 -16 7.40797 6.61447  17
   1  -3 -16 2.86366 4.26438   6
  -1   3  15 291.023 17.3745  15
   1  -3 -15 286.494 16.2964  17
   1  -3 -15 275.776 15.6725  16
  -1   3  15 276.187 16.2443   5
   1  -3 -15 266.995 13.8226   6
   1  -3 -15 262.988 16.4826  24
  -1   3  14 837.461 33.3775  15
  -1   3  14 786.445 29.3829  18
   1  -3 -14 775.267 31.6672  16
   1  -3 -14 686.361 31.0513  17
  -1   3  14 763.078 31.9371   5
   1  -3 -14 837.148 29.7225   6
   1  -3 -14 761.428 32.5361  24
  -1   3  13 2.34913 4.89546   5
   1  -3 -13 7.49759 4.94973  24
   1  -3 -13 4.52378 3.28249  23
  -1   3  13 7.63015 4.21727  18
   1  -3 -13 3.01477 4.27414  16
   1  -3 -13 3.03904 4.63379  17
   1  -3 -13 3.73393 3.81277   6
  -1   3  13 6.86038 5.85641  15
   1  -3 -12 368.132 15.9121  23
   1  -3 -12 398.802 19.6440  24
  -1   3  12 419.393 19.8817  15
  -1   3  12 453.689 15.9697  13
   1  -3 -12 383.180 18.7859  17
   1  -3 -12 423.213 19.3418  16
  -1   3  12 453.438 17.6750  18
   1  -3 -12 457.477 18.1111   6
  -1   3  12 413.179 19.4496   5
  -1   3  11 14.7374 4.75849   5
  -1   3  11 7.66739 2.85070  13
  -1   3  11 13.3317 4.80550  15
  -1   3  11 13.8196 2.38005  22
  -1   3  11 12.1212 2.59109  20
  -1   3  11 13.6177 2.45291  21
   1  -3 -11 11.0062 4.24588  24
   1  -3 -11 9.99040 3.03932  23
  -1   3  11 16.0660 3.78562  18
   1  -3 -11 15.0221 4.62243  17
   1  -3 -11 13.3448 4.63793  16
   1  -3 -11 13.1974 3.79704   6
  -1   3  10 251.369 10.3383  13
  -1   3  10 234.439 13.1710  15
   1  -3 -10 247.828 13.0829  24
   1  -3 -10 257.139 10.8149  23
  -1   3  10 248.423 9.79160  21
  -1   3  10 257.743 9.85146  22
  -1   3  10 254.746 10.2159  20
  -1   3  10 272.261 11.6546  18
   1  -3 -10 271.544 13.1566  17
  -1   3  10 262.955 13.1608   5
   1  -3 -10 243.294 11.8051   6
  -1   3   9 381.701 14.2320  13
  -1   3   9 377.356 17.0940  15
   1  -3  -9 427.441 17.3996  24
   1  -3  -9 351.486 14.5498  23
  -1   3   9 397.458 12.6029   8
  -1   3   9 387.988 13.9267  21
  -1   3   9 400.083 13.9755  22
  -1   3   9 394.006 14.4240  20
   1  -3  -9 435.233 17.1931  17
  -1   3   9 399.921 15.3121  18
   1  -3  -9 365.766 15.7013   6
  -1   3   9 358.315 16.5153   5
  -1   3   9 386.216 12.7128   8
   1  -3  -8 4883.03 150.835   2
  -1   3   8 4919.68 150.939   1
  -1   3   8 4882.98 155.439  15
  -1   3   8 4911.02 152.367  13
   1  -3  -8 4814.71 152.892  23
   1  -3  -8 5204.37 155.534  24
  -1   3   8 5080.82 150.979   8
  -1   3   8 4970.91 152.210  21
  -1   3   8 5014.32 152.199  22
  -1   3   8 5158.75 152.830  20
   1  -3  -8 4558.97 154.510  17
  -1   3   8 4876.37 153.148  18
   1  -3  -8 4737.07 152.297   7
   1  -3  -8 5302.69 154.386   6
  -1   3   8 4653.97 154.794   5
  -1   3   8 4944.85 151.132   8
   1  -3  -7 1011.93 32.2340   2
   1  -3  -7 1066.01 32.1422   4
  -1   3   7 1030.94 32.2336   3
  -1   3   7 1025.68 33.1639  13
  -1   3   7 1009.14 35.6619  15
   1  -3  -7 1065.49 32.7976  13
   1  -3  -7 920.683 33.5510  23
   1  -3  -7 1114.33 35.8620  24
  -1   3   7 1047.39 32.0867   8
  -1   3   7 1043.40 33.2011  22
  -1   3   7 1011.27 33.7030  20
  -1   3   7 1042.55 33.1625  21
  -1   3   7 998.853 33.6775  18
   1  -3  -7 1062.01 35.5883  16
   1  -3  -7 1079.32 35.2933  17
   1  -3  -7 895.696 32.9314   7
   1  -3  -7 1029.97 34.7404   6
  -1   3   7 1011.93 35.2958   5
   1  -3  -6 245.102 8.45627   4
  -1   3   6 244.080 8.55599   3
   1  -3  -6 239.121 8.57582   2
  -1   3   6 252.054 8.84663  14
  -1   3   6 235.661 9.01317  13
   1  -3  -6 227.381 8.61482  13
  -1   3   6 231.229 10.8886  15
   1  -3  -6 262.947 11.0095  24
   1  -3  -6 279.436 9.83181  23
  -1   3   6 243.675 8.25393   8
  -1   3   6 238.137 9.69134  20
   1  -3  -6 290.946 10.9165  17
   1  -3  -6 240.953 10.7098  16
  -1   3   6 233.489 9.25721  18
  -1   3   6 236.302 8.74459   7
   1  -3  -6 206.950 8.85361   7
  -1   3   6 258.360 10.8279   5
  -1   3   5 2343.93 75.5090   5
  -1   3   5 2432.43 73.6929   7
   1  -3  -5 2390.79 73.8799   7
  -1   3   5 2325.13 73.7794   4
  -1   3   5 2404.35 73.6335   3
   1  -3  -5 2401.65 73.5623   4
   1  -3  -5 2439.67 73.3384  29
  -1   3   5 2554.86 74.1198  28
   1  -3  -5 2612.79 74.6882  23
   1  -3  -5 2548.78 75.6969  24
  -1   3   5 2344.40 73.2516   8
  -1   3   5 2392.66 74.6303  20
   1  -3  -5 2428.77 75.6114  16
   1  -3  -5 2351.39 73.0339  19
   1  -3  -5 2040.05 74.7944  17
  -1   3   5 2468.38 73.9610  18
  -1   3   5 2548.04 76.0438  15
  -1   3   5 2134.21 73.4282  14
   1  -3  -5 2370.14 73.5183  13
  -1   3   4 444.242 14.0647   8
  -1   3   4 421.972 15.7560   5
  -1   3   4 442.744 14.3426   7
   1  -3  -4 487.695 14.5306   7
   1  -3  -4 414.135 14.1239  29
  -1   3   4 413.863 14.2983  28
   1  -3  -4 465.705 15.7642  24
   1  -3  -4 438.516 15.0118  23
  -1   3   4 419.008 14.3640   3
   1  -3  -4 435.948 14.3630   4
   1  -3  -4 422.718 14.4792   3
  -1   3   4 425.172 14.5711   4
   1  -3  -4 438.661 14.8765  20
  -1   3   4 426.404 15.1658  20
   1  -3  -4 414.781 15.2880  17
   1  -3  -4 438.153 15.7022  16
  -1   3   4 425.049 14.1678  18
   1  -3  -4 429.840 13.7469  19
  -1   3   4 463.416 16.1786  15
   1  -3  -4 447.603 14.1758  13
  -1   3   4 397.904 13.9437  14
   1  -3  -4 409.327 14.0657  14
   1  -3  -3 2472.53 77.1360   7
  -1   3   3 2562.93 76.9578   8
  -1   3   3 2657.57 78.5511   5
   1  -3  -3 2377.56 78.0377   6
  -1   3   3 2495.38 77.2666   3
   1  -3  -3 2464.53 77.3779   3
  -1   3   3 2458.42 77.4474   4
   1  -3  -3 2522.93 77.2658   4
  -1   3   3 2578.06 77.7206  27
  -1   3   3 2450.95 76.7950  28
  -1   3   3 2516.00 77.6562  24
   1  -3  -3 2663.27 78.1196  24
   1  -3  -3 2571.49 77.6642  20
  -1   3   3 2483.50 77.9451  20
   1  -3  -3 2462.72 76.6794  19
   1  -3  -3 2108.46 77.5819  17
  -1   3   3 2484.62 77.5146  17
  -1   3   3 2558.31 76.6236  18
   1  -3  -3 2517.68 78.1458  16
  -1   3   3 2484.16 78.5467  15
   1  -3  -3 2362.56 76.8976  13
  -1   3   3 2497.79 76.6427  14
   1  -3  -3 2687.41 76.7503  14
   1  -3  -2 530.806 15.7208   7
  -1   3   2 472.657 16.5669   5
  -1   3   2 465.101 15.4919   8
   1  -3  -2 494.242 16.3134   6
  -1   3   2 481.814 15.7640   3
  -1   3   2 468.734 15.9126   4
   1  -3  -2 469.909 15.7235   4
  -1   3   2 469.917 14.8488  28
  -1   3   2 473.600 15.9401  27
  -1   3   2 460.904 15.7277  24
   1  -3  -2 429.376 15.8244  24
   1  -3  -2 484.670 15.5373   8
  -1   3   2 459.193 16.0689  21
  -1   3   2 460.378 16.1782  20
  -1   3   2 428.938 15.6335  17
   1  -3  -2 475.668 16.0910  16
   1  -3  -2 518.792 16.3270  15
  -1   3   2 516.971 16.7752  15
   1  -3  -2 481.405 15.0445  14
  -1   3   1 14291.3 430.447   8
  -1   3   1 14650.4 431.307   5
   1  -3  -1 14755.1 430.895   6
  -1   3   1 14363.7 430.787   4
  -1   3   1 14338.3 430.587   3
   1  -3  -1 14350.1 430.814  27
  -1   3   1 14123.4 430.606  27
   1  -3  -1 12647.3 430.242  24
  -1   3   1 13789.3 430.189  24
   1  -3  -1 14266.5 430.713  20
  -1   3   1 14494.5 430.981  20
  -1   3   1 14097.1 430.882  21
  -1   3   1 14511.7 430.426  16
   1  -3  -1 14372.5 430.526  16
   1  -3  -1 13839.5 430.932  15
  -1   3   1 14067.6 431.343  15
  -1   3   0 565.977 19.8363   5
  -1   3   0 595.905 19.3609   8
  -1   3   0 614.734 19.5800   4
  -1   3   0 611.166 19.3575   3
   1  -3   0 606.997 19.3317   4
   1  -3   0 572.039 19.4464   3
   1  -3   0 562.731 18.3418  28
   1  -3   0 609.900 19.3724  27
  -1   3   0 619.752 18.6975  24
  -1   3   0 573.198 18.6731  10
   1  -3   0 642.416 19.4034  12
  -1   3   0 583.743 19.5167  20
   1  -3   0 600.259 19.3461  20
  -1   3   0 605.578 19.6453  21
   1  -3   0 617.325 19.9712  21
   1  -3   0 586.312 18.8352  16
  -1   3   0 597.580 18.8136  16
   1  -3   0 603.132 19.7791  15
  -1   3   0 578.900 19.9455  15
   1  -3   1 880.910 28.1592   8
  -1   3  -1 892.364 27.9468   8
   1  -3   1 894.738 28.2556   5
  -1   3  -1 892.182 28.5202   5
   1  -3   1 885.563 27.7459   4
   1  -3   1 874.168 27.9018   3
  -1   3  -1 810.578 27.6324  30
  -1   3  -1 853.299 27.4647  27
   1  -3   1 871.161 27.5595  27
   1  -3   1 846.338 27.2100  28
  -1   3  -1 844.038 27.2039  26
   1  -3   1 854.861 27.1993  10
  -1   3  -1 884.103 27.2487  10
  -1   3  -1 864.534 28.0511  22
   1  -3   1 880.376 28.3902  21
  -1   3  -1 855.000 27.9917  21
   1  -3   1 878.491 27.6649  20
   1  -3   1 892.194 26.8119  16
   1  -3   1 854.361 28.2528  15
   1  -3   1 849.872 27.7371  12
  -1   3  -1 940.611 28.6458  15
  -1   3  -2 3906.48 124.052   3
   1  -3   2 3996.91 124.218   3
   1  -3   2 4089.35 124.070   4
  -1   3  -2 3929.61 123.636  27
   1  -3   2 3991.37 123.695  27
   1  -3   2 4091.53 123.978  28
  -1   3  -2 3734.91 124.054  30
   1  -3   2 3921.94 124.039  30
  -1   3  -2 4406.16 124.673  25
   1  -3   2 3895.02 123.426  26
  -1   3  -2 3979.76 123.482  26
  -1   3  -2 4413.59 123.998  10
   1  -3   2 4550.42 123.978  10
   1  -3   2 4039.76 124.732  21
  -1   3  -2 3928.36 123.978  20
   1  -3   2 3954.19 124.233  12
   1  -3   2 4014.28 124.795  15
  -1   3  -2 4242.06 124.444  12
  -1   3  -2 4027.76 125.037  15
   1  -3   2 4128.16 124.742   8
  -1   3  -2 4017.79 124.415   8
   1  -3   2 3973.32 124.711   5
   1  -3   3 1410.80 44.6569   8
  -1   3  -3 1401.56 43.9826   4
   1  -3   3 1431.84 43.7888   4
  -1   3  -3 1417.43 43.7914   3
   1  -3   3 1396.82 43.9367   3
  -1   3  -3 1365.33 43.3604  26
  -1   3  -3 1402.04 43.2155  27
   1  -3   3 1447.07 44.1036  28
   1  -3   3 1400.86 43.2638  27
   1  -3   3 1235.08 43.8071  30
  -1   3  -3 1532.22 44.2647  30
   1  -3   3 1395.10 43.3579  26
  -1   3  -3 1398.18 44.4105  25
  -1   3  -3 1362.65 43.5606  24
  -1   3  -3 1360.21 44.5210  11
  -1   3  -3 1561.50 44.2001  10
   1  -3   3 1339.88 43.8465  10
   1  -3   3 1400.43 44.5349  21
  -1   3  -3 1434.98 44.1425  21
  -1   3  -3 1395.02 43.5502  20
  -1   3  -3 1429.37 44.2226  22
   1  -3   3 1358.60 42.7940  16
   1  -3   3 1367.87 44.1991  12
   1  -3   3 1501.21 44.8781  15
  -1   3  -3 1471.82 44.4524  12
   1  -3   4 4556.15 142.823   8
   1  -3   4 4325.86 141.117   6
   1  -3   4 4633.09 141.619   4
  -1   3  -4 4450.89 141.797   4
   1  -3   4 4678.21 141.786   3
  -1   3  -4 4568.82 141.620   3
   1  -3   4 4923.19 142.182  30
   1  -3   4 4602.52 140.996  27
  -1   3  -4 4904.38 142.385  30
  -1   3  -4 4542.12 141.942  24
   1  -3   4 4652.41 141.570  26
  -1   3  -4 4383.99 142.431  25
  -1   3  -4 4695.06 142.873  11
   1  -3   4 4890.41 142.185  10
  -1   3  -4 5139.81 142.595  10
   1  -3   4 4616.49 142.550  21
  -1   3  -4 4519.28 141.260  20
  -1   3  -4 4690.63 142.041  22
  -1   3  -4 4611.33 141.987  21
   1  -3   4 4479.25 142.596  22
   1  -3   4 4625.52 141.074  16
  -1   3  -4 4652.54 141.123  16
  -1   3  -4 4726.47 142.726  12
   1  -3   4 4567.34 142.469  12
  -1   3  -5 2720.77 86.1232   4
   1  -3   5 2809.45 85.9369   4
  -1   3  -5 2807.45 85.9492   3
  -1   3  -5 2536.91 86.8117  30
   1  -3   5 2820.12 85.2447  27
  -1   3  -5 2536.04 86.9557  25
   1  -3   5 2849.35 86.2586  26
  -1   3  -5 2796.81 86.7967  24
   1  -3   5 2717.26 85.0411   9
  -1   3  -5 2978.11 87.6494  11
   1  -3   5 2732.51 87.0442  21
  -1   3  -5 2947.89 86.4712  22
  -1   3  -5 2709.59 85.4188  20
  -1   3  -5 2824.53 86.3863  21
   1  -3   5 2678.21 87.0884  22
  -1   3  -5 2945.92 85.9692  16
   1  -3   5 2808.85 85.8227  16
   1  -3   5 2784.57 88.0634  18
   1  -3   5 2960.67 85.6983   6
   1  -3   5 2820.65 87.5035   8
   1  -3   6 3.93477 2.09526   8
   1  -3   6 7.09551 1.52193   6
   1  -3   6 2.91849 1.42970   4
  -1   3  -6 3.83092 1.24527   4
  -1   3  -6 0.75647 1.13648   3
  -1   3  -6 1.26845 1.78146  30
   1  -3   6 4.28144 0.84749  27
  -1   3  -6 2.66182 2.12583  25
  -1   3  -6 2.20069 1.72824  24
   1  -3   6 8.08754 2.43773  26
   1  -3   6 2.92933 1.16025   9
   1  -3   6 3.19003 2.11828  22
  -1   3  -6 2.67895 0.74872  20
   1  -3   6 4.47735 2.15955  21
  -1   3  -6 3.07004 1.51076  16
   1  -3   6 4.40755 2.62575  18
   1  -3   6 6.94324 2.03292  16
   1  -3   6 2.36475 2.28912  13
   1  -3   7 894.307 27.3248   6
   1  -3   7 912.590 29.4228   8
   1  -3   7 885.886 26.9720   4
   1  -3   7 865.585 27.0592   2
  -1   3  -7 867.215 27.0099   3
   1  -3   7 817.284 26.2820  27
  -1   3  -7 805.173 29.0173  25
  -1   3  -7 868.817 29.2209  24
   1  -3   7 855.233 26.9508   9
  -1   3  -7 804.417 29.4086  11
   1  -3   7 876.317 28.7042  21
   1  -3   7 830.146 28.7543  22
  -1   3  -7 813.752 27.9732  16
   1  -3   7 864.750 30.4330  18
   1  -3   7 873.631 29.5307  13
   1  -3   8 1677.36 55.4668   8
   1  -3   8 1777.59 53.4985   6
  -1   3  -8 1665.00 52.7395   1
  -1   3  -8 1750.08 52.7069   3
   1  -3   8 1747.23 52.6884   2
  -1   3  -8 1567.74 55.3654  30
  -1   3  -8 1463.46 55.1761  25
  -1   3  -8 1737.24 55.7606  24
   1  -3   8 1726.85 53.1542   9
  -1   3  -8 1663.99 55.9508  11
   1  -3   8 1644.76 54.9095  22
   1  -3   8 1681.55 54.7710  21
  -1   3  -8 1830.61 54.6407  16
   1  -3   8 1743.41 57.2493  18
   1  -3   8 1660.16 55.7522  13
   1  -3   9 598.969 22.0675   8
  -1   3  -9 650.883 22.7239  30
  -1   3  -9 591.369 22.3074  25
  -1   3  -9 613.428 22.6588  24
  -1   3  -9 562.792 22.6168  11
   1  -3   9 606.754 19.8216   9
   1  -3   9 609.938 21.3292  21
   1  -3   9 576.325 21.3588  22
  -1   3  -9 615.069 21.3524  16
   1  -3   9 617.004 23.9768  18
   1  -3   9 585.459 22.4199  13
   1  -3  10 624.328 23.5336  13
  -1   3 -10 708.397 24.0725  25
  -1   3 -10 607.521 23.8241  24
  -1   3 -10 658.551 24.2784  11
   1  -3  10 622.946 22.1606  21
   1  -3  10 594.548 22.1794  22
   1  -3  10 648.488 25.3132  18
  -1   3 -10 592.089 22.2388  16
   1  -3  10 630.401 23.0525   8
   1  -3  11 239.924 11.7133  13
  -1   3 -11 232.684 12.3184  24
  -1   3 -11 225.461 11.6297  25
  -1   3 -11 276.157 12.9232  11
   1  -3  11 229.215 10.4220  22
   1  -3  11 227.637 10.2119  21
   1  -3  11 239.313 13.2465  18
  -1   3 -11 234.606 10.7725  16
   1  -3  11 253.427 11.2682   8
   1  -3  12 68.9651 6.23024  13
  -1   3 -12 67.8878 6.65105  24
  -1   3 -12 49.0282 5.69161  25
  -1   3 -12 73.9454 7.03949  11
   1  -3  12 55.9208 4.79873  21
   1  -3  12 75.7855 7.73542  18
  -1   3 -12 51.3764 5.13184  16
   1  -3  12 69.7028 5.54181   8
  -1   3 -13 825.841 32.2992  24
  -1   3 -13 779.260 31.3701  25
   1  -3  13 863.058 31.2732  13
  -1   3 -13 825.267 32.3441  11
  -1   3 -13 883.679 30.4624  16
   1  -3  13 860.969 33.8745  18
   1  -3  13 855.991 29.9648   8
  -1   3 -14 33.8236 6.04673  11
   1  -3  14 49.1472 6.08571  13
   1  -3  14 43.2843 7.28770  18
  -1   3 -14 35.7616 4.98577  16
  -1   3 -14 56.1195 6.84301  24
  -1   3 -14 42.9615 5.98695  25
  -1   3 -15 763.504 30.8421  11
   1  -3  15 772.447 29.2395  13
   1  -3  15 817.215 32.5993  18
  -1   3 -15 752.923 28.2930  16
  -1   3 -15 718.446 30.7524  24
  -1   3 -16-0.81489 5.56344  11
   1  -3  16 0.59568 4.68010  13
  -1   3 -16-2.48674 5.46467  24
  -1   3 -16 1.02983 3.94099  16
  -1   3 -16 0.89454 5.72380  17
   1  -3  16-1.90667 6.42011  18
  -1   3 -17 44.8363 7.92647  11
  -1   3 -17 34.3627 6.89513  24
   1  -3  17 53.5389 8.82728  18
  -1   3 -17 34.5014 7.82433  17
  -1   3 -18 242.393 15.5328  11
   1  -3  18 253.577 16.5900  18
  -1   3 -18 265.742 16.5451  17
  -1   3 -18 264.678 16.0007  24
   1  -2 -18 327.913 17.9262  16
   1  -2 -18 335.599 18.8490  17
  -1   2  18 316.737 19.3664   5
   1  -2 -18 339.490 19.5156  24
   1  -2 -17 10.4318 6.38947  17
   1  -2 -17 4.16890 5.50020  16
  -1   2  17 4.00588 7.06718   5
  -1   2  17 7.64123 6.93355  15
  -1   2  16 7.62599 6.24160   5
  -1   2  16 2.65119 5.04914  18
   1  -2 -16 9.83485 5.52261  16
   1  -2 -16 1.82721 6.24034  17
   1  -2 -16 9.70719 4.37137   6
  -1   2  16 5.17833 6.73074  15
  -1   2  15 25.8129 7.39390   5
  -1   2  15 17.9697 5.58090  18
   1  -2 -15 13.4488 5.87968  16
   1  -2 -15 14.7046 6.16244  17
   1  -2 -15 16.2822 4.54514   6
  -1   2  15 19.3638 7.14510  15
  -1   2  14 1093.45 39.9100  18
   1  -2 -14 1012.65 41.2389  17
   1  -2 -14 1095.62 41.3800  16
   1  -2 -14 1159.82 39.1313   6
  -1   2  14 1109.42 42.1977   5
  -1   2  14 1184.48 43.2582  15
  -1   2  13 25.0154 5.62097   5
  -1   2  13 19.2940 3.80255  13
  -1   2  13 17.2112 5.67452  15
  -1   2  13 33.8700 5.23107  18
   1  -2 -13 15.4289 5.11678  16
   1  -2 -13 24.1948 5.34518  17
   1  -2 -13 24.5375 4.35675   6
  -1   2  12 875.836 29.1816  13
   1  -2 -12 881.911 33.0608  24
   1  -2 -12 797.528 28.5254  23
   1  -2 -12 890.656 31.7439  11
  -1   2  12 840.781 27.8800  22
  -1   2  12 865.641 27.9425  21
   1  -2 -12 893.059 32.6234  17
   1  -2 -12 804.354 31.9544  16
  -1   2  12 849.543 30.9710  18
   1  -2 -12 730.161 29.6131   6
  -1   2  12 858.175 32.5858   5
  -1   2  11 198.893 9.14698  13
   1  -2 -11 209.419 11.8419  24
   1  -2 -11 201.668 8.96246  23
   1  -2 -11 205.684 10.8580  11
  -1   2  11 198.147 8.36980  21
  -1   2  11 220.477 8.50342  22
   1  -2 -11 202.051 11.4277  17
   1  -2 -11 176.387 10.8958  16
  -1   2  11 196.068 10.3926  18
   1  -2 -11 199.987 10.0418   6
  -1   2  11 186.377 11.3697   5
  -1   2  10 567.751 19.3973  13
   1  -2 -10 607.754 19.3162  23
   1  -2 -10 524.097 22.0570  24
   1  -2 -10 469.217 20.4523  11
  -1   2  10 540.519 18.4457  22
  -1   2  10 539.765 18.4757  21
   1  -2 -10 527.971 21.4369  17
   1  -2 -10 554.213 21.7099  16
  -1   2  10 541.104 20.6251  18
  -1   2  10 531.147 16.9963   8
   1  -2 -10 477.146 19.8381   6
  -1   2  10 526.222 21.6870   5
  -1   2   9 429.014 15.6160  13
   1  -2  -9 410.138 17.8534  24
   1  -2  -9 463.731 15.6176  23
  -1   2   9 416.947 13.6230   8
   1  -2  -9 479.866 17.3979  11
  -1   2   9 420.425 14.9382  20
  -1   2   9 408.270 14.2332  19
  -1   2   9 412.779 14.9155  22
  -1   2   9 426.775 14.9992  21
   1  -2  -9 418.652 17.4543  17
   1  -2  -9 427.215 17.5906  16
  -1   2   9 413.854 16.5472  18
  -1   2   9 426.836 17.6939   5
   1  -2  -9 452.031 16.7347   6
  -1   2   9 425.388 13.8130   8
  -1   2   8 15.2358 3.29782   5
  -1   2   8 19.8562 2.72434  13
   1  -2  -8 14.1301 2.34441  23
   1  -2  -8 22.2052 3.84780  24
   1  -2  -8 16.3711 3.00774  11
  -1   2   8 14.4611 2.24164  20
  -1   2   8 18.4913 2.15770  22
  -1   2   8 21.5536 2.31756  21
  -1   2   8 16.2608 1.80772  19
  -1   2   8 12.9348 2.83627  18
   1  -2  -8 22.0621 3.58303  17
  -1   2   8 17.4201 1.60480   8
   1  -2  -8 15.4540 2.82436   6
  -1   2   7 6661.28 203.997   1
   1  -2  -7 6682.34 203.970   2
  -1   2   7 6968.49 205.726  13
   1  -2  -7 6910.90 207.733  24
   1  -2  -7 6290.39 205.491  23
   1  -2  -7 7320.18 207.120  11
  -1   2   7 6772.46 205.343  21
  -1   2   7 6806.31 205.520  20
  -1   2   7 6742.49 205.334  22
   1  -2  -7 6843.97 205.303  20
  -1   2   7 6671.63 204.602  19
  -1   2   7 6509.73 206.327  18
   1  -2  -7 7002.15 207.374  17
   1  -2  -7 5607.36 204.993   7
  -1   2   7 6910.47 207.599   5
  -1   2   7 6866.80 204.911   7
   1  -2  -7 7656.93 207.009   6
  -1   2   7 6743.92 204.377   8
  -1   2   6 1741.25 52.9574   3
   1  -2  -6 1700.98 52.9118   4
  -1   2   6 1675.86 53.0074   1
  -1   2   6 1670.11 53.7115  14
  -1   2   6 1702.86 54.0293  13
   1  -2  -6 1718.19 53.7211  13
   1  -2  -6 1703.86 55.6480  24
   1  -2  -6 1680.80 54.0550  23
  -1   2   6 1744.75 52.8859   8
  -1   2   6 1749.89 53.2369  19
   1  -2  -6 1762.93 53.9311  20
  -1   2   6 1696.79 53.8709  21
  -1   2   6 1718.79 53.9026  22
  -1   2   6 1709.36 54.1176  20
  -1   2   6 1791.03 54.6907  18
   1  -2  -6 1853.31 55.5520  17
  -1   2   6 1735.61 55.5794   5
   1  -2  -6 1664.44 54.8126   6
  -1   2   6 1598.41 53.3606   7
   1  -2  -6 1651.36 53.6792   7
   1  -2  -5 247.425 9.22842   7
  -1   2   5 272.731 9.14278   7
  -1   2   5 303.461 10.9869   5
   1  -2  -5 269.388 8.97243   3
  -1   2   5 261.355 8.93120   3
   1  -2  -5 262.721 8.90143   4
  -1   2   5 271.129 9.81031  27
  -1   2   5 253.010 9.54536  23
   1  -2  -5 245.065 9.56841  23
   1  -2  -5 264.062 10.6807  24
  -1   2   5 270.597 8.66772   8
   1  -2  -5 276.126 10.2611  11
  -1   2   5 256.850 9.77748  20
   1  -2  -5 277.624 9.67588  20
  -1   2   5 260.748 8.93224  19
   1  -2  -5 267.286 8.99997  19
   1  -2  -5 271.850 10.7285  16
  -1   2   5 274.776 9.90746  18
   1  -2  -5 248.888 10.3707  17
   1  -2  -5 267.638 9.36944  13
  -1   2   5 258.734 9.55983  13
  -1   2   5 280.191 9.35830  14
  -1   2   4 12064.8 335.846   7
  -1   2   4 11229.6 336.700   6
   1  -2  -4 10356.9 335.806   7
  -1   2   4 11081.3 337.224   5
   1  -2  -4 10739.1 335.814   3
  -1   2   4 11108.3 335.855   4
   1  -2  -4 10820.6 335.744   4
  -1   2   4 11226.4 335.783   3
   1  -2  -4 11218.2 335.723  29
  -1   2   4 11354.3 336.443  27
   1  -2  -4 11082.5 337.201  24
   1  -2  -4 10178.0 336.221  23
  -1   2   4 11094.6 336.274  23
   1  -2  -4 10109.4 336.556  11
  -1   2   4 11752.9 336.501  11
  -1   2   4 10953.8 335.391   8
  -1   2   4 11106.0 335.639  19
  -1   2   4 11307.5 336.523  20
   1  -2  -4 11155.1 336.344  20
   1  -2  -4 11390.6 335.636  19
   1  -2  -4 10838.0 337.187  16
  -1   2   4 10793.4 336.246  18
   1  -2  -4 12272.2 337.107  17
  -1   2   4 10669.3 336.477  17
   1  -2  -4 10536.5 336.095  18
  -1   2   4 10089.7 335.722  14
  -1   2   4 11133.1 337.393  15
  -1   2   4 11272.6 336.202  13
   1  -2  -4 11387.1 335.978  13
  -1   2   3 825.195 26.9979   7
   1  -2  -3 796.963 26.9769   7
  -1   2   3 875.111 26.8131   8
  -1   2   3 891.328 27.8561   6
  -1   2   3 911.098 28.2384   5
  -1   2   3 857.182 27.2627   4
  -1   2   3 854.093 27.1730   3
   1  -2  -3 866.769 27.2526   3
   1  -2  -3 847.122 27.1682   4
  -1   2   3 873.223 27.6368  27
   1  -2  -3 898.139 27.1387  29
   1  -2  -3 903.113 28.0591  24
  -1   2   3 864.954 27.8545   9
   1  -2  -3 847.611 27.5264  20
  -1   2   3 886.623 27.7538  20
   1  -2  -3 865.640 28.1076  16
  -1   2   3 890.491 27.9072  16
   1  -2  -3 869.081 27.8156  17
  -1   2   3 868.735 27.2141  18
   1  -2  -3 861.999 26.9255  19
  -1   2   3 827.172 27.5520  17
   1  -2  -3 854.056 27.1544  18
   1  -2  -3 909.540 27.2192  13
  -1   2   3 899.668 28.2978  15
  -1   2   3 833.363 27.2950  13
  -1   2   3 887.964 26.8858  14
   1  -2  -2 869.766 26.7249   6
   1  -2  -2 860.588 26.5914   5
  -1   2   2 801.399 25.8684   8
   1  -2  -2 922.815 26.0422   7
  -1   2   2 887.537 26.9337   5
  -1   2   2 808.418 26.2660   4
  -1   2   2 853.348 26.2091   3
   1  -2  -2 789.457 26.1387   4
   1  -2  -2 837.271 26.5828  27
  -1   2   2 832.151 26.4359  27
   1  -2  -2 798.504 26.4598  24
   1  -2  -2 846.500 25.8925   8
  -1   2   2 835.206 26.5206   9
  -1   2   2 855.154 26.5829  20
   1  -2  -2 862.715 25.9559  19
   1  -2  -2 818.680 26.6258  16
   1  -2  -2 818.807 25.8088  18
   1  -2  -2 755.591 26.2703  17
  -1   2   2 840.140 25.8379  18
   1  -2  -2 890.727 26.6988  15
  -1   2   2 809.277 25.5713  14
  -1   2   2 822.843 26.8524  15
   1  -2  -2 833.569 25.5963  14
   1  -2  -2 792.286 26.0879  13
   1  -2  -1 3180.91 96.5823   5
  -1   2   1 3036.25 96.7269   5
  -1   2   1 3073.08 96.1302   8
  -1   2   1 3167.22 96.4158   4
  -1   2   1 3171.13 96.3327   3
  -1   2   1 3120.96 96.4061  27
   1  -2  -1 3250.79 96.5171  27
   1  -2  -1 3036.65 96.1014  24
  -1   2   1 3248.52 96.5607  20
   1  -2  -1 3133.16 96.4461  20
   1  -2  -1 3105.63 96.3371  16
   1  -2  -1 3171.34 95.8017  18
   1  -2  -1 3179.40 96.6202  15
  -1   2   1 3097.60 96.8079  15
  -1   2   0 1262.72 39.1531   8
  -1   2   0 1228.18 39.5742   5
   1  -2   0 1228.66 39.4221   5
   1  -2   0 1258.88 39.1438   4
  -1   2   0 1268.68 39.2382   4
   1  -2   0 1230.43 39.1935   3
  -1   2   0 1266.66 39.1317   3
   1  -2   0 1219.31 38.5676  28
  -1   2   0 1213.74 38.5801  28
   1  -2   0 1263.93 39.1224  27
  -1   2   0 1320.14 38.8990  10
  -1   2   0 1240.25 39.3810  21
  -1   2   0 1254.70 39.1832  20
   1  -2   0 1244.15 39.4542  21
   1  -2   0 1290.99 39.1480  20
   1  -2   0 1265.92 38.7920  16
   1  -2   0 1265.75 38.9685  12
  -1   2   0 1388.32 39.7000  15
   1  -2   0 1326.86 39.5116  15
   1  -2   1 3690.23 111.487   4
   1  -2   1 3629.16 111.558   3
   1  -2   1 3555.23 111.308  27
  -1   2  -1 3819.76 111.624  30
  -1   2  -1 3800.65 111.785  25
  -1   2  -1 3558.07 110.915   9
   1  -2   1 3692.58 111.858  21
   1  -2   1 3651.58 111.330  20
   1  -2   1 3469.45 111.865  15
   1  -2   1 3499.04 111.361  12
  -1   2  -1 3444.72 111.973  15
  -1   2  -1 3609.65 111.658   8
   1  -2   1 3495.41 111.866   5
   1  -2   1 3602.52 111.789   8
   1  -2   2 72710.4 2174.32   8
  -1   2  -2 72020.5 2173.72   3
   1  -2   2 72455.8 2173.74   4
   1  -2   2 72408.3 2173.80   3
  -1   2  -2 69862.4 2174.00  30
  -1   2  -2 72591.2 2173.29  26
   1  -2   2 70665.3 2173.48  27
  -1   2  -2 72727.5 2173.43  27
   1  -2   2 69816.9 2173.30  26
  -1   2  -2 77470.0 2174.26  25
   1  -2   2 71671.8 2174.07  25
   1  -2   2 73147.9 2173.49  24
  -1   2  -2 71887.2 2173.53  24
  -1   2  -2 73064.2 2174.25  11
  -1   2  -2 65918.7 2173.88  10
  -1   2  -2 70227.1 2173.47  20
   1  -2   2 71769.8 2174.16  21
   1  -2   2 71633.0 2173.21  16
   1  -2   2 67809.4 2173.88  12
   1  -2   2 72258.8 2174.41  15
   1  -2   3 9333.20 280.011   6
   1  -2   3 9520.65 281.028   8
  -1   2  -3 9196.44 280.109   3
   1  -2   3 9069.27 280.185   3
  -1   2  -3 9239.98 280.188   4
   1  -2   3 9275.38 280.123   4
   1  -2   3 9327.03 280.091  26
   1  -2   3 9269.32 279.850  27
  -1   2  -3 9574.05 280.787  30
  -1   2  -3 8625.01 280.720  25
  -1   2  -3 9188.73 280.391  24
   1  -2   3 8856.58 280.257  24
   1  -2   3 8839.99 280.719  11
  -1   2  -3 9316.38 280.827  10
  -1   2  -3 9175.70 280.925  11
  -1   2  -3 9518.25 280.417  22
  -1   2  -3 9283.42 280.358  21
   1  -2   3 8989.82 280.662  22
  -1   2  -3 9050.97 279.708  20
   1  -2   3 9309.51 280.646  21
   1  -2   3 8838.20 280.605  17
   1  -2   3 9131.75 279.946  16
  -1   2  -3 9259.70 280.006  16
   1  -2   3 9390.54 280.703  12
   1  -2   4 76.2355 3.27807   6
   1  -2   4 80.0085 4.21896   8
  -1   2  -4 71.1459 3.22862   4
  -1   2  -4 76.1586 3.21362   3
   1  -2   4 77.9153 3.24254   3
   1  -2   4 74.4043 3.18498   4
  -1   2  -4 89.8337 4.19313  30
   1  -2   4 67.7502 3.50592  26
   1  -2   4 71.9736 2.98516  27
  -1   2  -4 70.4476 3.88121  24
   1  -2   4 74.6377 3.79080  24
  -1   2  -4 83.5205 4.18587  25
  -1   2  -4 79.8564 4.32328  11
   1  -2   4 76.9439 2.96455   9
  -1   2  -4 73.6247 4.07147  10
   1  -2   4 66.5046 3.73934  22
  -1   2  -4 72.6166 3.50083  21
  -1   2  -4 68.0898 3.43769  22
   1  -2   4 71.3836 3.72686  21
   1  -2   4 71.2335 3.40348  16
   1  -2   4 78.3449 4.15593  17
  -1   2  -4 71.4655 3.45122  16
   1  -2   4 83.9429 4.33405  12
   1  -2   5 4494.30 135.898   6
   1  -2   5 4257.33 137.056   8
  -1   2  -5 4353.60 135.522   3
   1  -2   5 4428.77 135.538   4
  -1   2  -5 3903.56 136.775  30
   1  -2   5 4291.56 136.312  26
   1  -2   5 4468.56 135.505  27
   1  -2   5 5204.41 136.388  23
  -1   2  -5 4347.44 136.974  24
  -1   2  -5 5082.23 137.409  25
   1  -2   5 4421.04 135.652   9
  -1   2  -5 4950.49 137.588  11
  -1   2  -5 4437.69 135.994  21
  -1   2  -5 4556.90 136.018  22
   1  -2   5 4322.08 136.470  21
   1  -2   5 4216.01 136.493  22
  -1   2  -5 4088.76 136.279  16
   1  -2   5 4402.70 137.860  18
   1  -2   5 4453.49 136.207  16
   1  -2   5 4223.08 137.049  13
   1  -2   6 515.992 17.1444   6
   1  -2   6 508.559 18.3283   8
  -1   2  -6 458.660 17.1952   6
  -1   2  -6 514.679 16.4440   3
   1  -2   6 524.851 16.4383   4
   1  -2   6 517.411 16.4609   2
  -1   2  -6 494.228 16.4759   1
   1  -2   6 511.680 16.6254  27
  -1   2  -6 492.112 18.3416  30
  -1   2  -6 558.796 18.6898  24
  -1   2  -6 597.148 18.8129  25
   1  -2   6 512.839 17.2783  23
  -1   2  -6 568.251 18.8609  11
   1  -2   6 526.123 16.9904   9
  -1   2  -6 519.779 17.1063  21
  -1   2  -6 541.892 17.1465  22
   1  -2   6 528.194 17.7558  22
   1  -2   6 521.276 17.6357  21
   1  -2   6 531.221 17.5892  16
  -1   2  -6 544.977 17.9317  16
   1  -2   6 522.148 19.3041  18
   1  -2   6 518.796 18.4522  13
   1  -2   7 1756.36 56.3574   8
   1  -2   7 1738.39 54.9738   6
  -1   2  -7 1644.64 55.1421   6
   1  -2   7 1781.55 53.7402   2
  -1   2  -7 1729.15 53.7558   1
  -1   2  -7 1868.68 56.8657  30
   1  -2   7 1709.96 54.3087  27
  -1   2  -7 1763.76 56.7677  24
  -1   2  -7 1643.74 56.6761  11
   1  -2   7 1743.10 54.8296   9
  -1   2  -7 1809.86 54.8457  21
  -1   2  -7 1766.71 54.7842  22
   1  -2   7 1687.05 55.4926  22
   1  -2   7 1701.23 55.3947  21
   1  -2   7 1736.48 57.6557  18
  -1   2  -7 1879.78 56.1617  16
   1  -2   7 1813.09 56.5760  13
   1  -2   8 1405.17 46.7445   8
  -1   2  -8 1315.01 45.5533   6
   1  -2   8 1406.58 44.5474  27
   1  -2   8 1445.08 44.4984  27
  -1   2  -8 1272.34 46.9456  30
  -1   2  -8 1640.03 47.7085  25
  -1   2  -8 1452.12 47.6456  24
   1  -2   8 1432.55 45.2703   9
  -1   2  -8 1619.36 47.9781  11
   1  -2   8 1439.36 45.8252  21
  -1   2  -8 1429.28 45.0436  21
  -1   2  -8 1473.96 45.0960  22
   1  -2   8 1379.20 45.8833  22
   1  -2   8 1481.68 48.6634  18
  -1   2  -8 1500.59 46.7355  16
   1  -2   8 1396.24 46.9235  13
  -1   2  -9 769.585 25.4111   6
   1  -2   9 790.767 26.4684   8
   1  -2   9 772.559 23.9126  27
   1  -2   9 730.354 23.9278  27
  -1   2  -9 684.161 26.6367  25
  -1   2  -9 730.041 27.4113  24
  -1   2  -9 869.549 27.8689  11
   1  -2   9 724.051 25.3526  22
   1  -2   9 719.969 25.2050  21
  -1   2  -9 775.111 26.4530  16
   1  -2   9 741.472 28.2760  18
   1  -2   9 775.134 26.7936  13
   1  -2  10 283.883 11.5469   8
   1  -2  10 248.679 9.00748  27
  -1   2 -10 293.408 13.2161  24
  -1   2 -10 251.102 12.0421  25
  -1   2 -10 224.642 12.2094  11
   1  -2  10 266.552 10.5157  21
   1  -2  10 261.718 10.6065  22
   1  -2  10 280.967 13.7925  18
  -1   2 -10 282.869 11.8741  16
   1  -2  10 297.889 12.1785  13
   1  -2  11 1289.57 43.9394  13
  -1   2 -11 1352.34 44.9379  25
  -1   2 -11 1310.44 45.5132  24
  -1   2 -11 1475.01 45.9182  11
   1  -2  11 1192.67 42.0803  22
   1  -2  11 1265.01 42.1131  21
   1  -2  11 1318.91 46.3584  18
  -1   2 -11 1381.10 44.1985  16
   1  -2  11 1299.95 43.2910   8
  -1   2 -12 32.8053 5.03101  25
  -1   2 -12 33.0537 5.65719  24
   1  -2  12 46.8519 5.14711  13
  -1   2 -12 24.7597 4.96382  11
  -1   2 -12 38.8598 4.86978  16
   1  -2  12 50.4805 6.35403  18
   1  -2  12 33.2736 4.21541   8
  -1   2 -13 127.223 9.93915  24
  -1   2 -13 141.218 9.49899  25
   1  -2  13 131.381 8.53747  13
  -1   2 -13 153.496 10.3024  11
  -1   2 -13 143.963 8.94650  16
   1  -2  13 152.741 11.0911  18
   1  -2  13 150.906 7.93100   8
  -1   2 -14 41.9335 6.37251  11
   1  -2  14 37.4410 5.50314  13
  -1   2 -14 32.8224 5.27874  16
   1  -2  14 40.5925 7.27817  18
  -1   2 -14 23.0277 5.87367  24
  -1   2 -15 191.996 12.3750  11
   1  -2  15 175.131 10.3710  13
  -1   2 -15 166.712 12.2227  24
  -1   2 -15 157.872 10.3244  16
   1  -2  15 180.260 12.8455  18
  -1   2 -16 68.0237 8.22819  11
  -1   2 -16 82.0296 9.41011  24
   1  -2  16 82.7328 9.67444  18
  -1   2 -16 70.0590 7.16035  16
  -1   2 -17 6.78600 6.13984  11
  -1   2 -17 5.36714 4.74144  16
   1  -2  17 8.32323 6.73294  18
  -1   2 -17 22.5923 7.03299  24
  -1   2 -18 182.319 13.3913  11
   1  -2  18 226.043 14.9071  18
   1  -2  18 186.289 14.8229   5
  -1   2 -18 178.427 13.6521  24
  -1   1  18 61.5864 10.0222  15
   1  -1 -18 54.2313 7.98788  16
   1  -1 -18 70.5032 9.45906  17
  -1   1  18 87.9425 10.5383   5
   1  -1 -18 51.0887 9.30340  24
  -1   1  17 35.0995 8.63718  15
   1  -1 -17 24.1554 6.34560  16
   1  -1 -17 17.9641 6.57922  17
  -1   1  17 23.1914 6.51485  18
  -1   1  17 24.7100 7.30844   5
   1  -1 -17 18.0200 7.14111  24
  -1   1  16-2.82461 6.47190   5
   1  -1 -16 4.79430 6.27591  24
  -1   1  16-1.01023 6.51412  15
   1  -1 -16 5.43337 5.88339  17
   1  -1 -16 1.53103 5.26220  16
  -1   1  16-0.73439 5.62140  18
   1  -1 -16 7.10422 3.73027   6
  -1   1  15 31.0106 7.08800   5
   1  -1 -15 25.2667 6.77705  24
  -1   1  15 38.7981 7.89133  15
   1  -1 -15 26.8794 6.27327  11
   1  -1 -15 25.0540 6.05845  16
  -1   1  15 33.7799 6.35695  18
   1  -1 -15 29.6009 6.77100  17
   1  -1 -15 28.4469 4.75077   6
  -1   1  14 25.1155 4.42080  13
  -1   1  14 31.0527 6.86811   5
   1  -1 -14 21.5793 5.75676  16
  -1   1  14 18.5292 5.29774  18
   1  -1 -14 14.0169 5.28990  17
   1  -1 -14 21.6107 5.45746  11
   1  -1 -14 27.6981 4.34585   6
   1  -1 -13 403.005 19.1725  11
  -1   1  13 455.797 17.7951  13
   1  -1 -13 414.635 19.6095  16
   1  -1 -13 506.465 21.1851  17
  -1   1  13 460.928 19.8876  18
   1  -1 -13 475.844 18.0700   6
  -1   1  13 435.704 20.6838   5
   1  -1 -12 78.4924 6.98196  11
  -1   1  12 91.5830 6.19932  13
  -1   1  12 92.1988 5.26402  22
  -1   1  12 99.0374 5.30271  21
   1  -1 -12 101.412 7.99212  17
  -1   1  12 89.9792 7.53449  18
   1  -1 -12 85.7855 7.48786  16
   1  -1 -12 80.9970 6.05858   6
  -1   1  11 155.358 5.64055   8
   1  -1 -11 138.046 7.76645   6
  -1   1  11 146.069 6.05741  29
   1  -1 -11 174.809 9.40415  11
  -1   1  11 147.417 6.91194  21
  -1   1  11 159.310 7.05455  22
   1  -1 -11 170.490 9.78125  17
   1  -1 -11 143.168 9.07252  16
  -1   1  11 158.912 9.36869  18
  -1   1  11 145.675 7.74255  13
   1  -1 -10-1.30268 2.36914   6
  -1   1  10 1.38064 1.31976   8
  -1   1  10 2.10250 1.65036  29
   1  -1 -10 0.65598 1.96367  23
   1  -1 -10 1.77793 3.11570  11
  -1   1  10 2.87900 1.90958  22
  -1   1  10-0.22056 1.88565  21
   1  -1 -10 0.96863 3.09913  16
   1  -1 -10 1.01445 3.14429  17
  -1   1  10-1.81364 3.19858  18
  -1   1  10 2.51689 2.30229  13
  -1   1   9 118.654 4.84902   8
   1  -1  -9 141.401 6.77172   6
  -1   1   9 126.966 5.25898  29
   1  -1  -9 118.847 7.77047  24
   1  -1  -9 114.584 5.69848  23
   1  -1  -9 144.602 7.60765  11
  -1   1   9 121.194 5.72005  22
  -1   1   9 118.327 5.75053  21
   1  -1  -9 119.792 5.19016  20
   1  -1  -9 118.222 7.44244  16
   1  -1  -9 116.703 7.43398  17
  -1   1   9 120.783 7.39941  18
  -1   1   9 119.622 6.37238  13
   1  -1  -8 1046.55 32.7083   6
  -1   1   8 972.308 30.7824   8
  -1   1   8 968.428 31.0952  29
   1  -1  -8 946.563 33.8923  24
   1  -1  -8 881.387 31.4166  23
   1  -1  -8 984.216 31.1790  20
  -1   1   8 967.458 31.6389  22
  -1   1   8 968.412 31.6595  21
  -1   1   8 1002.82 31.2324  19
   1  -1  -8 849.529 33.2558  17
   1  -1  -8 977.010 33.6334  16
  -1   1   8 979.750 33.3761  18
  -1   1   8 1018.85 32.4018  13
  -1   1   7 3.46000 1.10001   8
   1  -1  -7 0.93231 1.65912   6
  -1   1   7 3.09010 1.39815   7
  -1   1   7 2.80979 1.62001  27
  -1   1   7 3.36728 1.24324  29
   1  -1  -7 1.77632 2.22355  24
   1  -1  -7 4.24649 1.49394  23
   1  -1  -7 6.50556 2.22570  11
  -1   1   7 8.50481 1.65674  22
  -1   1   7 7.69337 1.48635  21
  -1   1   7 2.51509 1.51743  23
  -1   1   7 4.62285 1.47174  20
   1  -1  -7 3.54588 1.37646  20
  -1   1   7 4.40499 2.22675  18
   1  -1  -7 6.15667 2.45635  17
  -1   1   7 3.08794 1.46581  19
  -1   1   7 5.96208 2.01047  13
   1  -1  -6 139.293 6.60574   6
  -1   1   6 156.241 5.53012   8
  -1   1   6 162.748 5.87633   7
  -1   1   6 161.344 5.93828  29
  -1   1   6 157.451 6.22069  27
  -1   1   6 156.847 6.05811  23
   1  -1  -6 131.603 5.96144  23
   1  -1  -6 150.991 7.43818  24
   1  -1  -6 170.596 7.20297  11
   1  -1  -6 161.363 6.10620  20
  -1   1   6 157.085 6.16541  20
  -1   1   6 154.605 6.24599  21
  -1   1   6 147.410 6.17085  22
  -1   1   6 155.193 5.93142  19
  -1   1   6 158.360 7.15737  18
   1  -1  -6 161.024 7.37776  17
  -1   1   6 174.938 6.52655  14
  -1   1   6 154.733 6.56672  13
   1  -1  -6 156.540 6.39354  13
  -1   1   5 3227.51 101.082   6
  -1   1   5 3289.11 99.9764   8
   1  -1  -5 3271.08 101.293   6
  -1   1   5 3341.07 100.318   7
   1  -1  -5 3280.35 99.8745   3
  -1   1   5 3283.44 99.8379   1
   1  -1  -5 3213.63 99.8541   4
  -1   1   5 3353.56 100.483  29
  -1   1   5 3380.58 100.796  27
  -1   1   5 3130.75 100.496  23
   1  -1  -5 3249.72 101.992  24
   1  -1  -5 2837.46 100.435  23
  -1   1   5 3312.62 101.262   9
   1  -1  -5 3475.04 101.566  11
  -1   1   5 3372.21 100.815  21
  -1   1   5 3243.56 100.764  22
  -1   1   5 3314.83 100.715  20
   1  -1  -5 3296.72 100.633  20
  -1   1   5 3267.85 101.529  18
  -1   1   5 3393.86 100.471  19
   1  -1  -5 3332.52 100.616  19
   1  -1  -5 3153.10 101.146  18
   1  -1  -5 3040.07 101.593  17
   1  -1  -5 3428.45 100.892  13
  -1   1   5 3238.60 100.746  14
  -1   1   5 3455.58 101.138  13
  -1   1   4 3186.01 91.5043   7
   1  -1  -4 2531.35 91.4548   7
  -1   1   4 3011.46 92.2667   6
  -1   1   4 2960.38 91.3367   1
   1  -1  -4 2960.25 91.3644   3
   1  -1  -4 2934.77 91.3357   4
  -1   1   4 3042.34 91.7329  29
  -1   1   4 3030.66 91.9862  27
  -1   1   4 3134.35 91.8035  23
  -1   1   4 3077.24 92.5681  24
   1  -1  -4 3048.32 91.7927  23
   1  -1  -4 2944.65 92.7911  24
  -1   1   4 3020.88 92.3634   9
  -1   1   4 2559.84 91.9675  11
   1  -1  -4 2978.92 91.8846  20
  -1   1   4 2964.23 91.9723  21
  -1   1   4 3032.75 91.9776  20
  -1   1   4 3005.14 92.0034  22
   1  -1  -4 2948.33 91.7400  19
   1  -1  -4 2844.34 92.2182  18
   1  -1  -4 3296.71 92.7884  17
  -1   1   4 3047.95 92.5651  16
  -1   1   4 3018.07 92.4558  18
  -1   1   4 2979.50 91.6565  19
   1  -1  -4 2948.04 91.9397  13
  -1   1   4 2917.99 92.0967  13
  -1   1   4 3268.78 91.9261  14
   1  -1  -3 172.227 5.29257   7
  -1   1   3 150.267 5.18823   7
   1  -1  -3 157.778 5.37650   3
  -1   1   3 158.334 5.37111   1
  -1   1   3 148.511 5.30839   3
   1  -1  -3 156.100 5.34585   4
  -1   1   3 161.495 5.58984  29
   1  -1  -3 155.560 5.47093  29
  -1   1   3 155.082 5.74262  27
   1  -1  -3 157.099 6.21006  24
  -1   1   3 139.091 5.47645  23
   1  -1  -3 151.754 5.52334  23
  -1   1   3 161.901 6.04830   9
   1  -1  -3 190.059 6.05774  11
   1  -1  -3 152.152 5.69889  20
  -1   1   3 153.328 5.75441  20
   1  -1  -3 161.837 5.51977  19
   1  -1  -3 145.441 5.94440  17
  -1   1   3 155.448 5.47971  19
  -1   1   3 155.077 5.89861  18
   1  -1  -3 154.672 6.21310  16
  -1   1   3 161.314 6.15569  16
   1  -1  -3 155.612 5.84425  18
   1  -1  -3 162.709 5.72080  13
  -1   1   3 161.375 5.82552  13
  -1   1   2 1361.23 41.0943   5
  -1   1   2 1294.25 40.4576   3
  -1   1   2 1339.70 40.5061   1
  -1   1   2 1298.15 40.7272  27
  -1   1   2 1312.65 40.6089  29
   1  -1  -2 1376.23 40.9520  24
  -1   1   2 1359.78 40.9361   9
   1  -1  -2 1348.25 40.9954   9
  -1   1   2 1289.42 40.7419  20
  -1   1   2 1332.95 40.4901  19
  -1   1   2 1295.21 40.6712  18
   1  -1  -2 1338.23 41.0249  16
   1  -1  -2 1353.26 40.7332  17
  -1   1   2 1424.69 41.0765  15
  -1   1   2 1431.80 40.7896  13
   1  -1  -1 860.666 24.9782   5
  -1   1   1 783.650 24.5244   8
  -1   1   1 828.796 25.0376   5
  -1   1   1 814.670 24.7497   3
  -1   1   1 771.062 24.8047  29
  -1   1   1 787.921 24.8272  27
   1  -1  -1 767.917 24.8667  27
   1  -1  -1 810.624 24.7220  24
   1  -1  -1 792.793 24.8987   9
  -1   1   1 797.797 24.8757   9
   1  -1  -1 784.430 24.8188  20
  -1   1   1 789.443 24.8637  20
  -1   1   1 746.966 24.6679  18
   1  -1  -1 783.742 24.5393  17
   1  -1  -1 857.575 24.9588  15
  -1   1   1 813.215 24.9921  15
  -1   1   0 223.560 7.23856   3
   1  -1   0 220.053 7.26066   3
   1  -1   0 221.154 7.23021   4
  -1   1   0 218.228 7.12578  28
   1  -1   0 234.326 7.29617  27
  -1   1   0 223.545 7.24374  27
   1  -1   0 205.510 7.10336   9
  -1   1   0 242.086 7.31489  10
   1  -1   0 217.208 7.16634  20
  -1   1   0 211.060 7.17269  20
   1  -1   0 220.831 7.37928  15
  -1   1   0 220.020 7.41990  15
  -1   1   0 209.687 7.06430  14
  -1   1   0 208.880 7.38967   5
   1  -1   0 216.412 7.29296   8
  -1   1   0 225.176 7.25561   8
   1  -1   0 216.208 7.35589   5
   1  -1   1 35.1808 1.95014   8
   1  -1   1 33.9324 1.66132   4
   1  -1   1 32.8566 1.67071   3
  -1   1  -1 32.0995 1.89439  30
   1  -1   1 36.5463 1.65475  27
  -1   1  -1 33.3034 1.88569  28
   1  -1   1 31.6899 1.87316  30
   1  -1   1 31.9222 1.49829  24
   1  -1   1 34.2071 1.88235  25
  -1   1  -1 38.9624 1.92748  25
   1  -1   1 32.3668 1.41278   9
   1  -1   1 31.7736 1.88669  10
  -1   1  -1 30.6817 1.81704  10
   1  -1   1 43.8126 1.88947  11
   1  -1   1 30.1550 1.40673  20
   1  -1   1 29.3643 1.73969  21
   1  -1   1 36.7582 1.60236  16
   1  -1   1 30.7603 1.59061  17
   1  -1   1 34.1874 1.55319  12
   1  -1   1 29.3349 1.81842  14
   1  -1   2 8651.56 268.838   8
   1  -1   2 8173.26 268.373   6
  -1   1  -2 8571.48 268.217   3
   1  -1   2 8686.91 268.243   4
   1  -1   2 8821.42 268.286   3
  -1   1  -2 7900.01 268.661  30
  -1   1  -2 9051.49 268.959  28
   1  -1   2 8410.71 268.680  30
   1  -1   2 9334.11 268.334  27
   1  -1   2 9097.61 268.865  28
   1  -1   2 8737.74 268.529  24
   1  -1   2 8485.35 268.664  25
  -1   1  -2 9530.59 268.831  25
   1  -1   2 8223.74 268.638  11
  -1   1  -2 9019.72 268.900  10
   1  -1   2 9856.74 268.896  10
  -1   1  -2 9412.52 268.831  11
  -1   1  -2 8830.98 268.289  21
  -1   1  -2 8885.66 268.312  22
   1  -1   2 8713.92 268.386  21
   1  -1   2 8361.12 268.595  17
   1  -1   2 9345.42 268.475  16
   1  -1   2 9292.88 268.824  14
   1  -1   3 639.324 18.3687   7
   1  -1   3 481.964 17.7858   6
  -1   1  -3 674.754 18.1955   6
   1  -1   3 554.655 18.3706   8
  -1   1  -3 539.709 17.4992   1
   1  -1   3 536.872 17.5031   4
   1  -1   3 540.609 17.5338   3
  -1   1  -3 556.949 17.4839   3
   1  -1   3 586.555 18.5443  28
  -1   1  -3 598.582 18.4946  30
   1  -1   3 581.329 18.3564  30
   1  -1   3 589.547 18.2477  24
   1  -1   3 591.832 18.3325  25
  -1   1  -3 504.152 18.2440  25
   1  -1   3 536.276 17.9560  23
  -1   1  -3 611.436 18.5816  11
  -1   1  -3 646.673 18.7920  10
   1  -1   3 518.330 18.2353  11
   1  -1   3 541.195 18.3623  10
   1  -1   3 556.345 17.7833  21
  -1   1  -3 547.781 17.6136  21
   1  -1   3 542.540 17.8075  22
  -1   1  -3 564.021 17.6236  22
   1  -1   3 562.935 18.2971  17
  -1   1  -3 518.706 18.0751  16
   1  -1   3 565.494 18.0433  16
   1  -1   3 578.599 18.4237  14
  -1   1  -4 940.071 32.2582   6
   1  -1   4 996.000 32.7274   8
   1  -1   4 865.629 32.3137   7
   1  -1   4 1121.79 32.2910   6
  -1   1  -4 999.379 31.4966   1
   1  -1   4 992.601 31.5173   4
   1  -1   4 997.610 31.5314   3
   1  -1   4 1033.46 32.9466  28
   1  -1   4 1047.31 32.6652  25
   1  -1   4 1052.65 32.2507  23
  -1   1  -4 988.977 32.7817  25
   1  -1   4 1075.81 32.7397  24
  -1   1  -4 1178.86 33.3865  10
   1  -1   4 960.530 32.6275  11
   1  -1   4 1153.85 33.0338  10
  -1   1  -4 1093.09 33.1059  11
  -1   1  -4 1049.83 31.7822  21
  -1   1  -4 1019.41 31.7620  22
   1  -1   4 992.077 31.9913  21
   1  -1   4 993.804 32.0333  22
   1  -1   4 1045.15 32.4639  16
   1  -1   4 956.060 32.6346  17
  -1   1  -4 1046.87 32.6866  16
   1  -1   4 1020.04 32.7704  14
   1  -1   5 50.3337 3.37409   8
  -1   1  -5 61.2320 3.27082   6
   1  -1   5 59.8768 3.07800   6
  -1   1  -5 53.4753 2.01568   1
   1  -1   5 51.4819 2.02746   4
   1  -1   5 54.3296 2.03934   3
   1  -1   5 48.4002 1.96152   2
  -1   1  -5 51.2412 3.60054  30
  -1   1  -5 58.8108 3.60380  25
  -1   1  -5 50.0533 3.72309  24
   1  -1   5 63.3705 3.12760  23
  -1   1  -5 53.2003 3.68886  11
  -1   1  -5 54.6694 2.55244  22
   1  -1   5 60.2654 2.84274  21
  -1   1  -5 53.2585 2.53675  21
   1  -1   5 54.9539 2.82444  22
   1  -1   5 49.0889 3.25888  16
   1  -1   5 58.4016 4.10533  18
  -1   1  -5 53.5770 3.42189  16
   1  -1   5 54.1375 3.40042  13
   1  -1   6 630.091 20.4813   8
  -1   1  -6 513.959 19.7799   6
  -1   1  -6 719.960 21.3749  30
  -1   1  -6 587.744 20.7520  25
  -1   1  -6 618.105 21.1517  24
  -1   1  -6 533.023 20.6698  11
   1  -1   6 600.665 19.4684  21
   1  -1   6 596.245 19.5239  22
  -1   1  -6 601.171 19.1180  21
  -1   1  -6 599.870 19.1363  22
  -1   1  -6 607.888 20.6185  16
   1  -1   6 600.176 21.4980  18
   1  -1   6 587.996 20.3859  13
  -1   1  -7 160.598 7.53589   6
   1  -1   7 180.177 7.98194   8
  -1   1  -7 190.369 8.61514  30
  -1   1  -7 219.329 8.79661  25
  -1   1  -7 193.930 8.94217  24
  -1   1  -7 219.836 9.03444  11
  -1   1  -7 180.584 6.63950  21
  -1   1  -7 181.566 6.65375  22
   1  -1   7 175.808 7.07596  22
   1  -1   7 174.397 6.99781  21
  -1   1  -7 172.493 8.20469  16
   1  -1   7 180.648 9.03170  18
   1  -1   7 172.107 7.91955  13
   1  -1   8 44.4430 3.72506  13
  -1   1  -8 44.1877 4.54710  24
  -1   1  -8 39.0469 3.87512  25
  -1   1  -8 46.5880 4.34491  11
   1  -1   8 43.2769 3.03364  22
   1  -1   8 39.2804 2.92415  21
  -1   1  -8 42.1796 3.97530  16
   1  -1   8 40.3749 4.78110  18
  -1   1  -8 40.2058 3.42449   6
   1  -1   8 43.3668 3.71098   8
  -1   1  -9 29.0807 3.26265   6
   1  -1   9 27.3337 3.18619   8
   1  -1   9 30.2523 2.43771  27
  -1   1  -9 32.7505 4.21787  24
  -1   1  -9 36.3897 3.93887  25
  -1   1  -9 44.7914 4.61279  11
   1  -1   9 28.9914 2.70646  22
   1  -1   9 25.4911 2.52976  21
  -1   1  -9 33.1435 3.97786  16
   1  -1   9 29.3995 4.60034  18
   1  -1   9 27.8732 3.42141  13
  -1   1 -10 8.53293 2.77345   6
   1  -1  10 10.5195 2.66113   8
   1  -1  10 5.84054 1.65101  29
  -1   1 -10 9.61601 3.89712  24
  -1   1 -10 16.1296 3.53256  25
  -1   1 -10 12.7087 4.04233  11
   1  -1  10 12.5147 2.31910  21
   1  -1  10 7.86845 2.13652  22
  -1   1 -10 14.6375 3.64410  16
   1  -1  10 16.7381 4.43791  18
   1  -1  10 9.56247 3.04475  13
   1  -1  11 60.6876 4.93785  13
  -1   1 -11 53.3390 5.72846  25
  -1   1 -11 60.3430 6.46156  24
  -1   1 -11 51.0848 5.90926  11
   1  -1  11 53.8201 3.71717  22
   1  -1  11 50.6785 3.55728  21
   1  -1  11 72.1645 7.18571  18
  -1   1 -11 47.0011 5.45840  16
   1  -1  11 66.6496 4.88672   8
  -1   1 -11 68.9504 4.95130   6
  -1   1 -12 952.518 35.9715  24
   1  -1  12 1021.94 33.6123  13
  -1   1 -12 1000.07 35.7106  11
  -1   1 -12 933.600 34.4383  16
   1  -1  12 972.152 36.2963  18
  -1   1 -12 982.974 33.0032   6
   1  -1  12 973.941 32.6150   8
  -1   1 -13 34.3631 6.08978  11
   1  -1  13 44.4896 5.02559  13
  -1   1 -13 41.7205 5.89492  16
   1  -1  13 44.7617 7.00783  18
  -1   1 -13 44.4444 6.72114  24
  -1   1 -14 406.274 19.5955  11
   1  -1  14 404.079 17.1984  13
  -1   1 -14 451.388 20.7451  24
  -1   1 -14 407.795 18.4604  16
   1  -1  14 435.566 20.5029  18
  -1   1 -15 218.991 14.1876  11
  -1   1 -15 270.780 13.7217  16
   1  -1  15 256.860 15.1804  18
  -1   1 -15 226.953 14.5367  24
  -1   1 -16 161.606 12.1691  11
  -1   1 -16 168.448 11.4054  16
   1  -1  16 189.469 13.1474  18
  -1   1 -16 194.706 13.4411  24
  -1   1 -17 111.277 10.5971  11
  -1   1 -17 132.007 9.91448  16
   1  -1  17 131.938 11.3977  18
  -1   1 -17 120.331 11.5633  24
   1  -1  17 134.204 12.3042   5
  -1   1 -18 14.1752 6.96301  24
   1  -1  18 7.72929 6.58121  18
  -1   0  18 12.3157 7.60558   5
  -1   0  18 5.72493 5.77992  18
   1   0 -18 21.2227 7.02576  17
   1   0 -18 12.1972 5.47312  16
   1   0 -18 8.96901 7.03864  24
   1   0 -17 85.7721 9.07877  11
  -1   0  17 116.357 11.2194   5
   1   0 -17 87.1757 8.66925  16
  -1   0  17 101.307 9.73343  18
   1   0 -17 102.756 10.5316  17
   1   0 -17 79.6841 9.95674  24
   1   0 -16 3.80583 4.98189  11
  -1   0  16 2.83181 6.08647   5
   1   0 -16 3.53203 5.07716  16
  -1   0  16-0.79466 6.04961  18
   1   0 -16-3.54419 5.53741  17
   1   0 -16 6.50205 5.61462  24
  -1   0  15 23.8371 7.07958   5
  -1   0  15 17.3762 4.58557  13
   1   0 -15 23.6449 5.56163  11
   1   0 -15 13.9285 6.18420  24
   1   0 -15 29.8598 5.61904  16
   1   0 -15 39.0964 7.11738  17
  -1   0  15 20.4272 5.80550  18
   1   0 -15 28.1600 4.23542   6
  -1   0  14 183.094 9.81209  13
   1   0 -14 169.798 12.0364  24
   1   0 -14 182.287 11.1969  11
   1   0 -14 160.686 11.5270  17
  -1   0  14 170.494 11.4604  18
   1   0 -14 168.260 10.7504  16
   1   0 -14 168.999 8.74859   6
  -1   0  13 20.6406 4.15544  13
   1   0 -13 17.6377 5.29552  24
  -1   0  13 8.09098 2.95295  21
  -1   0  13 5.59551 2.63079  22
   1   0 -13 14.7299 3.44174   6
  -1   0  13 27.6195 5.41227  18
   1   0 -13 21.6452 5.18299  17
   1   0 -13 17.1757 4.71612  16
   1   0 -13 6.66510 4.31823  11
   1   0 -12 7.51478 2.84128   6
   1   0 -12 8.72319 4.09077  11
  -1   0  12 9.01104 2.17788  29
  -1   0  12 7.66917 2.64246  22
  -1   0  12 13.4393 2.94328  21
   1   0 -12 11.9579 4.63980  17
  -1   0  12 6.61958 4.11715  18
   1   0 -12 0.54081 3.54944  16
  -1   0  12 13.3186 3.52151  13
  -1   0  11 405.799 13.5886   8
   1   0 -11 388.399 15.0137   6
   1   0 -11 339.373 16.1702  11
  -1   0  11 390.162 13.8591  29
  -1   0  11 409.293 14.8106  22
  -1   0  11 396.015 14.7140  21
  -1   0  11 404.251 17.4254  18
   1   0 -11 398.620 16.8560  16
   1   0 -11 343.125 16.7141  17
  -1   0  11 421.459 15.9882  13
  -1   0  10 21.6975 2.28922   8
   1   0 -10 21.7578 2.96055   6
  -1   0  10 20.0354 2.32109  29
   1   0 -10 19.7211 3.86855  11
  -1   0  10 19.7566 2.77771  22
   1   0 -10 20.0669 1.94500  20
  -1   0  10 20.3248 2.69307  21
   1   0 -10 13.6162 3.50534  16
  -1   0  10 30.6116 4.52268  18
   1   0 -10 16.3097 3.77169  17
  -1   0  10 20.5944 3.58406  13
   1   0  -9 111.763 5.79905   6
  -1   0   9 117.412 5.09278   8
  -1   0   9 124.834 5.12039  27
  -1   0   9 115.371 5.25098  29
   1   0  -9 93.4702 6.28790  25
   1   0  -9 103.681 6.72736  11
   1   0  -9 117.212 4.78656  20
  -1   0   9 122.227 5.82683  22
  -1   0   9 112.353 5.69899  21
   1   0  -9 123.269 7.29307  16
   1   0  -9 128.820 7.68270  17
  -1   0   9 116.301 7.27850  18
  -1   0   9 122.122 6.48933  13
   1   0  -8 4164.82 144.122   6
  -1   0   8 4620.02 143.457   8
  -1   0   8 4742.23 143.444  27
  -1   0   8 4766.42 143.721  29
   1   0  -8 4217.00 144.903  25
  -1   0   8 4829.46 143.396  23
   1   0  -8 4954.38 143.673  23
   1   0  -8 5033.98 145.775  11
   1   0  -8 4651.42 143.225  20
  -1   0   8 4437.69 144.104  21
  -1   0   8 4512.88 144.127  22
   1   0  -8 5351.60 146.516  17
  -1   0   8 4765.36 146.157  18
   1   0  -8 4637.82 145.642  16
  -1   0   8 4666.77 144.975  13
  -1   0   7 391.955 14.0355   7
   1   0  -7 398.024 14.5962   6
  -1   0   7 412.777 13.9959   8
  -1   0   7 408.713 14.2252  29
  -1   0   7 421.139 14.0062  27
  -1   0   7 417.078 13.8928  23
   1   0  -7 479.925 15.5690  25
   1   0  -7 462.719 14.1582  23
   1   0  -7 380.150 15.3478  11
   1   0  -7 412.521 13.9048  20
  -1   0   7 429.592 14.6778  22
  -1   0   7 412.918 14.5848  21
   1   0  -7 411.658 15.6889  16
   1   0  -7 429.044 15.9608  17
  -1   0   7 428.691 16.0472  18
  -1   0   7 435.138 15.2766  13
   1   0  -6 1655.80 47.2236   6
  -1   0   6 1522.64 46.9984   6
  -1   0   6 1475.04 46.4209   8
  -1   0   6 1293.17 46.3966   7
  -1   0   6 1511.08 46.4848  27
  -1   0   6 1560.91 46.3785  23
   1   0  -6 1492.78 48.3596  24
   1   0  -6 1533.13 47.5846  25
   1   0  -6 1343.56 46.3246  23
  -1   0   6 1501.19 47.2636   9
   1   0  -6 1730.65 48.1102  11
  -1   0   6 1474.84 46.9990  21
   1   0  -6 1450.99 46.8173  22
   1   0  -6 1468.13 46.4266  20
  -1   0   6 1513.38 47.0281  22
  -1   0   6 1522.75 46.8145  19
   1   0  -6 1584.77 48.0891  16
  -1   0   6 1581.72 48.3660  18
   1   0  -6 1497.31 48.1916  17
  -1   0   6 1569.07 47.6464  13
  -1   0   5 1898.94 60.3316   7
  -1   0   5 1989.42 60.2621   8
  -1   0   5 1956.64 60.7075   6
   1   0  -5 2082.69 60.8818   6
   1   0  -5 1903.85 59.7445   3
   1   0  -5 1944.57 59.7061   2
  -1   0   5 1953.92 60.3154  27
   1   0  -5 2207.13 61.3152  25
  -1   0   5 1675.60 60.6594  25
   1   0  -5 2118.20 61.9907  24
  -1   0   5 2004.01 60.1584  23
   1   0  -5 1794.55 60.1294  23
  -1   0   5 2023.60 61.0095   9
   1   0  -5 2209.47 61.5287  11
  -1   0   5 1936.88 61.0491  11
  -1   0   5 1988.45 60.8259  22
  -1   0   5 2002.81 60.8527  21
   1   0  -5 1900.38 60.3347  20
   1   0  -5 1987.69 60.7093  22
   1   0  -5 1967.42 60.6690  21
  -1   0   5 1947.93 61.7661  18
   1   0  -5 2099.18 61.8048  17
   1   0  -5 1994.08 61.4072  18
  -1   0   5 1942.64 60.6190  19
   1   0  -5 1931.64 60.9469  13
  -1   0   5 2018.71 61.2604  13
   1   0  -4 623.845 19.3516   8
  -1   0   4 629.029 19.4039   8
   1   0  -4 638.130 19.8373   6
  -1   0   4 523.670 19.3476   7
   1   0  -4 612.467 19.0953   2
   1   0  -4 598.727 19.1487   1
  -1   0   4 610.425 19.1169   1
  -1   0   4 607.461 19.4917  27
  -1   0   4 653.063 20.4564  26
   1   0  -4 602.631 20.5649  24
   1   0  -4 625.073 19.2947  23
   1   0  -4 641.583 20.0746  25
  -1   0   4 736.913 20.0824  25
  -1   0   4 642.261 20.4140  24
  -1   0   4 623.717 19.2790  23
  -1   0   4 609.979 20.0248   9
   1   0  -4 542.744 20.0160  11
   1   0  -4 621.976 20.1803   9
   1   0  -4 606.115 19.5677  20
   1   0  -4 642.976 19.8397  21
  -1   0   4 636.841 19.9458  22
  -1   0   4 614.377 19.9060  21
   1   0  -4 619.873 19.8283  22
   1   0  -4 628.900 19.9428  19
   1   0  -4 582.859 20.3587  17
  -1   0   4 617.111 20.5549  18
  -1   0   4 629.573 19.7926  19
  -1   0   4 636.420 20.2331  13
   1   0  -4 636.543 20.0593  13
  -1   0   3 2257.32 69.8298   8
   1   0  -3 2157.16 70.1555   6
   1   0  -3 2206.34 69.8184   8
  -1   0   3 2246.60 69.7878   1
   1   0  -3 2166.08 69.7486   2
   1   0  -3 2291.45 69.8162   1
   1   0  -3 2245.85 69.9781  27
  -1   0   3 2227.22 69.9579  27
  -1   0   3 2210.36 70.6191  26
   1   0  -3 2236.27 70.8016  26
   1   0  -3 2265.67 70.7565  24
   1   0  -3 2309.40 69.6860  23
   1   0  -3 2417.69 70.2961  25
  -1   0   3 2304.17 69.6940  23
  -1   0   3 2356.61 70.4293   9
  -1   0   3 2341.87 70.3593  22
   1   0  -3 2363.22 70.1274  20
  -1   0   3 2304.96 70.3448  21
  -1   0   3 2282.62 70.7366  18
  -1   0   3 2353.00 70.2355  19
   1   0  -3 2227.49 70.6201  17
  -1   0   3 2350.01 70.5360  13
  -1   0   2 7530.26 236.732   1
   1   0  -2 7842.17 237.330  26
  -1   0   2 7645.06 236.764  27
  -1   0   2 7547.86 237.198  26
   1   0  -2 8058.90 236.914  11
  -1   0   2 7711.94 237.048   9
  -1   0   2 7962.43 236.628   8
  -1   0   2 7689.95 237.029  21
  -1   0   2 7943.34 237.047  22
   1   0  -2 8199.40 237.155  17
  -1   0   2 8250.61 236.976  19
   1   0  -2 7827.84 237.169  18
  -1   0   2 8394.08 237.306  18
  -1   0   2 8010.80 237.132  13
   1   0  -2 8097.63 237.071  13
  -1   0   2 7959.81 237.275  12
   1   0  -1 24644.7 765.902   2
  -1   0   1 25783.2 765.966   1
   1   0  -1 24756.3 765.922   1
  -1   0   1 25239.3 765.934  27
  -1   0   1 25924.8 766.024  29
   1   0  -1 24795.8 766.175  26
  -1   0   1 24560.7 766.154  26
   1   0  -1 26031.0 766.134   9
  -1   0   1 25591.4 766.093   9
  -1   0   1 24857.9 766.034  22
  -1   0   1 24852.0 766.029  21
   1   0  -1 24201.8 765.992  21
   1   0  -1 25158.8 766.006  22
  -1   0   1 25645.5 766.171  18
   1   0  -1 25224.3 766.029  19
  -1   0   1 25401.1 766.009  19
   1   0  -1 25592.3 766.131  18
   1   0  -1 24766.8 766.116  12
  -1   0   1 25381.0 766.093  13
   1   0  -1 25840.3 766.060  13
   1   0   0 2955.17 87.4860   1
   1   0   0 2857.53 87.4511   2
  -1   0   0 2915.59 87.5064   1
  -1   0   0 2830.12 87.4774   2
   1   0   0 2854.20 87.6203  28
  -1   0   0 2750.79 87.6524  28
   1   0   0 2970.56 87.4217  29
   1   0   0 2830.63 87.4562  30
   1   0   0 2886.08 87.5989  26
  -1   0   0 2849.93 87.4972  23
   1   0   0 2833.94 87.4721  23
   1   0   0 2850.43 87.5908  10
   1   0   0 2942.80 87.6136   9
  -1   0   0 2829.35 87.6215  10
  -1   0   0 2786.97 87.5588   9
   1   0   0 2820.43 87.3447  21
   1   0   0 2884.24 87.4749  19
   1   0   0 2810.87 87.3507  22
   1   0   0 2759.78 87.4698  12
   1   0   0 2781.35 87.4483  13
   1   0   0 2900.86 87.5620  14
  -1   0   0 2888.53 87.5767  14
   1   0   0 3011.23 87.4937   7
  -1   0   0 2978.66 87.5143   7
  -1   0  -1 95.1621 3.31369   7
  -1   0  -1 71.6264 3.15557   6
   1   0   1 79.5414 3.16264   7
   1   0   1 77.8254 3.15715   6
   1   0   1 77.4435 2.77457  29
   1   0   1 81.1240 3.29827  28
   1   0   1 80.0163 3.15898  30
  -1   0  -1 78.3852 3.16342  30
  -1   0  -1 75.6874 3.33715  28
   1   0   1 70.7868 3.02617  25
   1   0   1 88.9379 3.18127  23
   1   0   1 81.0553 3.29140  24
  -1   0  -1 80.7680 3.18361  23
  -1   0  -1 78.2342 3.31043  24
   1   0   1 85.4809 2.92890   1
   1   0   1 86.8901 2.91862   2
   1   0   1 83.3504 3.11901  11
   1   0   1 81.1229 3.26640  10
  -1   0  -1 73.1366 3.26570  10
  -1   0  -1 82.2477 3.32958  16
   1   0   1 84.8778 3.20015  17
   1   0   1 78.2330 3.21643  16
  -1   0  -1 87.4560 3.36006  14
   1   0   1 82.1837 3.27240  14
   1   0   2 2.04089 1.03016   7
   1   0   2 2.37420 1.06190   6
   1   0   2 3.46088 0.57800   2
   1   0   2 1.20309 0.61176   1
  -1   0  -2 2.04238 0.63468   1
  -1   0  -2 2.10445 1.18958  30
  -1   0  -2 1.40109 1.26556  28
   1   0   2 0.63830 1.04838  30
   1   0   2 2.21755 1.21345  28
  -1   0  -2 4.47007 1.14423  25
   1   0   2 0.41054 1.12481  24
   1   0   2 1.11140 0.97634  23
   1   0   2 2.14009 1.06337  25
  -1   0  -2 1.79445 1.18870  11
   1   0   2 1.77522 1.09340  11
   1   0   2 8.16471 1.35444  10
  -1   0  -2 1.23998 1.11585  10
   1   0   2 2.25061 1.12473  16
   1   0   2 1.62602 1.12538  17
   1   0   2 3.47754 1.19943  14
   1   0   3 5848.36 186.414   6
   1   0   3 6365.99 186.482   7
   1   0   3 5906.76 185.629   2
   1   0   3 5928.52 185.682   1
  -1   0  -3 6028.48 185.675   1
   1   0   3 6076.32 186.772  28
   1   0   3 6539.53 186.700  30
   1   0   3 6227.88 186.751  24
  -1   0  -3 6059.41 186.705  25
   1   0   3 5380.25 186.221  23
   1   0   3 6227.27 186.548  25
  -1   0  -3 6929.89 186.981  11
   1   0   3 6657.81 186.702  11
  -1   0  -3 6159.22 186.965  10
   1   0   3 6627.27 186.860  10
   1   0   3 5883.27 185.712  20
  -1   0  -3 5375.52 186.731  17
   1   0   3 6151.13 186.664  16
   1   0   3 6040.87 186.660  17
   1   0   3 6613.73 186.749  14
  -1   0  -4 1002.76 35.6612   7
  -1   0  -4 1239.43 35.8775   6
   1   0   4 1192.41 35.5967   6
   1   0   4 1161.19 35.5052   7
   1   0   4 1120.40 34.4529   3
   1   0   4 1086.07 34.4359   1
   1   0   4 1094.59 34.3879   2
   1   0   4 1166.51 36.0035  28
  -1   0  -4 1174.97 36.1197  30
  -1   0  -4 1184.26 35.6636  23
  -1   0  -4 1064.44 35.7953  25
   1   0   4 1149.85 35.9942  24
   1   0   4 1276.71 35.5252  23
  -1   0  -4 1134.08 36.0606  11
  -1   0  -4 1007.65 35.9813  10
   1   0   4 1105.46 34.5541  20
   1   0   4 1123.57 34.5908  22
   1   0   4 1120.88 34.5810  21
  -1   0  -4 1142.01 36.2819  17
   1   0   4 1146.07 35.8120  16
   1   0   4 1117.14 35.7323  14
   1   0   4 1094.87 35.3107  13
  -1   0  -5 5193.70 173.417   6
  -1   0  -5 5896.08 174.118  30
  -1   0  -5 6489.35 173.673  23
   1   0   5 5231.59 172.980  23
  -1   0  -5 6583.07 174.279  25
  -1   0  -5 6133.71 174.302  11
   1   0   5 5575.47 172.308  22
   1   0   5 5541.33 172.069  20
   1   0   5 5572.30 172.295  21
  -1   0  -5 5488.98 174.014  16
  -1   0  -5 5454.68 174.194  17
   1   0   5 5746.50 173.196  13
   1   0   6 1288.38 41.6267  13
  -1   0  -6 1283.13 41.8481  23
  -1   0  -6 1156.13 42.2246  25
  -1   0  -6 1217.22 42.5172  11
   1   0   6 1304.38 40.2196  20
   1   0   6 1283.60 40.6836  22
   1   0   6 1346.10 40.6905  21
   1   0   6 1275.01 42.9456  18
  -1   0  -6 1386.67 42.8958  16
   1   0   6 1338.55 41.0162  19
  -1   0  -6 1183.41 42.6574  17
   1   0   6 1379.39 42.0222   8
  -1   0  -6 1525.89 42.4597   6
  -1   0  -7 127.801 6.10607   6
   1   0   7 106.416 5.63388   8
   1   0   7 115.995 4.19014  29
  -1   0  -7 122.260 5.81025  23
  -1   0  -7 116.885 6.32411  25
  -1   0  -7 143.354 6.86125  11
   1   0   7 113.158 4.65969  22
   1   0   7 114.004 4.63033  21
   1   0   7 120.183 4.97310  19
  -1   0  -7 128.737 6.97752  17
  -1   0  -7 116.217 6.47692  16
   1   0   7 111.385 6.68768  18
   1   0   7 101.623 5.39487  13
  -1   0  -8 491.315 16.5902   6
   1   0   8 440.117 15.9270   8
   1   0   8 445.376 13.9591  29
  -1   0  -8 363.504 16.4265  25
  -1   0  -8 483.535 16.2431  23
  -1   0  -8 389.800 16.8682  11
   1   0   8 421.567 14.5639  22
   1   0   8 418.813 14.5067  21
   1   0   8 475.007 14.9943  19
   1   0   8 431.926 17.4701  18
  -1   0  -8 451.877 17.7203  17
  -1   0  -8 429.639 17.1497  16
   1   0   8 441.881 15.8474  13
   1   0   9 76.3325 4.88783   8
  -1   0  -9 77.7367 5.25829   6
   1   0   9 74.0127 2.82930  29
  -1   0  -9 74.3281 6.25228  24
  -1   0  -9 92.6035 6.16301  25
  -1   0  -9 80.8318 6.03151  11
   1   0   9 72.8102 3.69631  22
   1   0   9 83.8235 3.74772  21
   1   0   9 72.4825 6.16942  18
  -1   0  -9 76.5544 5.96543  16
  -1   0  -9 77.6881 6.20694  17
   1   0   9 77.9186 4.83001  13
   1   0  10 932.588 30.4886  13
  -1   0 -10 831.774 31.8426  25
  -1   0 -10 928.783 33.2837  24
  -1   0 -10 997.092 32.9403  11
   1   0  10 867.110 28.6654  22
   1   0  10 904.660 28.6252  21
   1   0  10 948.730 33.0144  18
  -1   0 -10 855.704 32.7189  17
  -1   0 -10 896.344 32.2625  16
  -1   0 -10 832.443 30.7956   6
   1   0  10 944.917 30.4559   8
  -1   0 -11 51.8429 6.33488  24
   1   0  11 53.0948 4.58768  13
  -1   0 -11 53.0156 5.82366  11
  -1   0 -11 53.4090 5.95975  16
   1   0  11 48.8584 6.13349  18
  -1   0 -11 38.9483 5.76834  17
  -1   0 -11 52.1683 4.93705   6
   1   0  11 56.1676 4.35974   8
  -1   0 -12 2.12638 4.39515  24
   1   0  12 1.04721 3.24485  13
  -1   0 -12 2.50167 4.41338  11
  -1   0 -12 7.59944 4.25381  16
  -1   0 -12 14.4877 5.25309  17
   1   0  12 1.27535 4.35520  18
   1   0  12 3.76331 2.67211   8
  -1   0 -12 5.39343 3.12599   6
  -1   0 -13 202.657 13.4157  24
   1   0  13 246.150 10.8699  13
  -1   0 -13 197.241 12.6285  11
   1   0  13 260.443 13.7824  18
  -1   0 -13 256.287 14.1205  17
  -1   0 -13 220.463 12.6178  16
  -1   0 -13 240.195 11.3956   6
  -1   0 -14 236.755 13.6968  11
  -1   0 -14 210.308 11.2181   6
   1   0  14 227.053 13.7046  18
  -1   0 -14 280.382 15.1620  17
  -1   0 -14 217.807 12.8921  16
  -1   0 -14 266.833 15.0041  24
  -1   0 -15 185.889 12.4786  11
  -1   0 -15 188.059 13.3066  17
  -1   0 -15 191.866 11.9227  16
   1   0  15 187.163 12.5918  18
   1   0  15 176.349 12.8701   5
  -1   0 -15 185.877 13.2245  24
   1   0  16 30.2455 7.63411  18
  -1   0 -16 43.0324 7.10450  16
  -1   0 -16 38.4875 7.89130  17
  -1   0 -16 33.2175 7.61270  24
   1   0  16 35.6017 8.01277   5
  -1   0 -17 94.5690 10.9433  24
   1   0  17 105.917 11.7113  15
  -1   0 -17 96.0191 9.34040  16
   1   0  17 96.0740 10.0827  18
   1   0  17 86.0430 10.5302   5
  -1   0 -18 7.15460 5.36127  16
   1   1 -18 91.4034 9.55110  11
  -1  -1  18 85.5098 10.6899   5
   1   1 -18 88.1729 10.2554  17
   1   1 -18 90.2430 8.58474  16
  -1  -1  18 112.180 10.9781  18
   1   1 -18 93.6902 10.5266  24
   1   1 -17 102.788 9.62025  11
  -1  -1  17 106.760 11.0814   5
  -1  -1  17 104.465 10.2127  18
   1   1 -17 89.1880 8.56833  16
   1   1 -17 79.6247 9.77784  17
   1   1 -17 105.472 10.5307  24
   1   1 -16 172.869 11.6392  11
   1   1 -16 174.906 12.5918  24
  -1  -1  16 186.827 12.7103  18
   1   1 -16 166.852 12.3312  17
   1   1 -16 154.421 10.5636  16
  -1  -1  16 151.821 10.1055  13
   1   1 -15 24.8083 5.92157  11
   1   1 -15 25.2100 6.61183  24
   1   1 -15 13.6004 5.01243  16
   1   1 -15 30.4097 6.50139  17
  -1  -1  15 30.6269 6.69033  18
  -1  -1  15 30.7229 5.61012  13
  -1  -1  14 1010.64 35.9427  13
   1   1 -14 1084.80 39.0164  24
   1   1 -14 908.035 36.6696  11
  -1  -1  14 984.719 38.1282  18
   1   1 -14 996.504 36.4801  16
   1   1 -14 1054.66 38.5491  17
   1   1 -14 1013.80 33.7336   6
  -1  -1  13 12.2548 3.92527  13
   1   1 -13 7.08847 4.65217  24
   1   1 -13 14.2741 4.63799  11
  -1  -1  13 10.6538 3.13462  21
  -1  -1  13 12.2697 3.15052  22
   1   1 -13 11.0406 5.11999  17
  -1  -1  13 16.7611 5.15185  18
   1   1 -13 10.7636 3.93014  16
   1   1 -13 10.5727 2.74360   6
   1   1 -12 2356.56 69.0812   6
  -1  -1  12 2210.11 68.1171   8
  -1  -1  12 2194.86 68.4375  29
   1   1 -12 2129.78 72.7209  24
   1   1 -12 2013.07 71.4043  11
  -1  -1  12 2151.59 69.3694  21
  -1  -1  12 2117.48 69.4128  22
   1   1 -12 2001.08 72.2584  17
   1   1 -12 2225.27 71.3097  16
  -1  -1  12 2085.94 72.5640  18
  -1  -1  12 2163.80 70.8039  13
   1   1 -11 24.6619 2.93003   6
  -1  -1  11 32.3720 2.93795   8
  -1  -1  11 27.8820 2.98645  29
   1   1 -11 27.3149 4.95237  24
   1   1 -11 23.4503 4.02913  25
   1   1 -11 28.6912 4.35348  11
  -1  -1  11 21.6317 3.30930  21
  -1  -1  11 30.9834 3.84841  22
   1   1 -11 16.6297 4.53831  17
   1   1 -11 25.7235 3.98753  16
  -1  -1  11 28.8669 5.04333  18
  -1  -1  11 30.3199 4.34923  13
  -1  -1  10 887.855 28.9513   8
   1   1 -10 825.423 29.0268   6
  -1  -1  10 886.168 29.1036  29
  -1  -1  10 882.027 27.7215  27
   1   1 -10 904.594 32.1439  24
   1   1 -10 892.817 31.2901  11
   1   1 -10 872.683 27.6735  20
  -1  -1  10 876.027 29.7777  22
  -1  -1  10 873.053 29.7087  21
  -1  -1  10 874.519 32.2265  18
   1   1 -10 852.265 31.6989  17
   1   1 -10 910.979 31.0474  16
  -1  -1  10 843.479 30.6649  13
  -1  -1   9 1698.22 54.4967   8
   1   1  -9 1839.28 54.6693   6
  -1  -1   9 1711.63 53.3676  27
  -1  -1   9 1727.95 53.7140  23
   1   1  -9 1946.69 56.4005  25
   1   1  -9 1805.78 56.6242  11
  -1  -1   9 1643.53 55.1055  21
  -1  -1   9 1584.39 55.0623  22
   1   1  -9 1721.07 53.4978  20
   1   1  -9 1660.26 56.1097  16
  -1  -1   9 1718.96 57.3665  18
   1   1  -9 1798.92 57.2588  17
  -1  -1   9 1717.51 56.1011  13
   1   1  -8 650.290 20.9480   6
  -1  -1   8 609.216 20.9786   8
  -1  -1   8 628.649 19.9682  27
  -1  -1   8 635.720 20.2053  23
   1   1  -8 672.975 22.2022  25
   1   1  -8 596.775 22.3585  11
  -1  -1   8 591.303 21.4863  22
   1   1  -8 635.663 20.2189  20
  -1  -1   8 595.542 21.4692  21
   1   1  -8 627.931 22.2231  16
  -1  -1   8 625.875 23.2673  18
   1   1  -8 679.760 23.1720  17
  -1  -1   8 633.314 22.2850  13
   1   1  -7 3221.77 94.1100   6
  -1  -1   7 2930.69 94.0763   7
  -1  -1   7 3136.95 94.3133   8
   1   1  -7 2985.86 92.9530   4
   1   1  -7 2955.79 92.9198   3
   1   1  -7 2892.01 92.8909   1
  -1  -1   7 3147.06 93.2991  27
  -1  -1   7 3077.63 93.4525  23
   1   1  -7 2979.56 95.4124  11
  -1  -1   7 3066.07 94.8068  22
   1   1  -7 3089.78 93.6092  20
  -1  -1   7 3057.14 94.8084  21
  -1  -1   7 3189.55 96.4371  18
   1   1  -7 3505.83 96.4112  17
   1   1  -7 3214.12 95.4388  16
  -1  -1   7 3304.98 95.6828  13
   1   1  -6 3200.15 104.314   6
   1   1  -6 3466.85 104.555   8
  -1  -1   6 3478.20 104.749   8
   1   1  -6 3348.82 103.803   4
   1   1  -6 3360.72 103.713   1
   1   1  -6 3390.47 103.760   3
  -1  -1   6 3412.45 103.781  27
  -1  -1   6 3417.76 103.899  23
   1   1  -6 3196.29 105.135  25
   1   1  -6 3169.34 105.452  11
  -1  -1   6 3333.54 104.766   9
  -1  -1   6 3467.35 105.155  22
   1   1  -6 3445.72 104.188  20
   1   1  -6 3580.55 104.856  22
   1   1  -6 3629.93 104.841  21
  -1  -1   6 3367.64 105.107  21
   1   1  -6 3363.53 105.420  16
   1   1  -6 3461.22 106.165  17
  -1  -1   6 3414.60 106.339  18
  -1  -1   6 3546.72 105.786  13
  -1  -1   5 623.567 20.0269   8
   1   1  -5 554.026 19.4873   6
   1   1  -5 594.342 19.8509   8
  -1  -1   5 614.602 19.2964   2
   1   1  -5 622.524 19.2832   1
   1   1  -5 616.007 19.3689   4
   1   1  -5 593.326 19.2983   2
  -1  -1   5 563.857 20.0158  30
  -1  -1   5 601.496 19.1157  27
  -1  -1   5 589.351 19.1756  23
  -1  -1   5 674.413 20.2191  25
  -1  -1   5 638.417 20.6843  26
   1   1  -5 727.334 20.5494  25
   1   1  -5 602.208 20.1089   9
  -1  -1   5 677.342 20.6032  11
  -1  -1   5 612.387 20.0200   9
   1   1  -5 638.808 20.7197  11
  -1  -1   5 578.643 20.2735  22
  -1  -1   5 600.887 20.3257  21
   1   1  -5 622.530 19.6175  20
   1   1  -5 635.876 20.0990  21
   1   1  -5 648.628 20.1271  22
   1   1  -5 605.657 20.9290  17
  -1  -1   5 629.525 20.1882  19
   1   1  -5 622.694 20.5259  16
  -1  -1   5 674.728 21.4516  18
  -1  -1   5 644.000 20.7922  13
   1   1  -4 2943.19 92.8227   8
   1   1  -4 2907.01 92.3617   6
  -1  -1   4 3006.57 92.9179   8
   1   1  -4 2997.78 92.4824   4
   1   1  -4 2959.32 92.4283   2
  -1  -1   4 3115.19 92.4524   2
   1   1  -4 3098.91 92.4288   1
  -1  -1   4 3495.90 93.0910  30
   1   1  -4 2995.60 92.1163  27
  -1  -1   4 2917.48 92.0986  27
  -1  -1   4 3037.40 92.1069  23
  -1  -1   4 3055.32 93.4746  26
  -1  -1   4 3323.06 92.9998  25
   1   1  -4 3110.86 93.0265  25
  -1  -1   4 2988.06 92.8670   9
   1   1  -4 3001.52 92.9874   9
  -1  -1   4 3083.70 93.2767  11
   1   1  -4 2755.26 93.1909  11
   1   1  -4 3123.16 93.0288  21
  -1  -1   4 3038.22 93.2678  22
   1   1  -4 3132.93 93.0225  22
  -1  -1   4 2982.32 93.2445  21
   1   1  -4 2975.77 93.5591  18
   1   1  -4 2879.70 93.5467  17
  -1  -1   4 2991.43 93.8354  18
  -1  -1   4 3009.84 93.0607  19
   1   1  -4 2970.35 93.2137  16
  -1  -1   4 2930.44 93.7253  12
  -1  -1   4 3023.44 93.4753  13
  -1  -1   3 14447.0 441.415   8
   1   1  -3 14165.9 441.356   8
   1   1  -3 14081.6 440.810   6
  -1  -1   3 14817.8 441.131   2
   1   1  -3 14798.0 441.173   4
   1   1  -3 14418.4 441.107   2
   1   1  -3 14417.0 441.092   1
   1   1  -3 14070.9 440.768  27
  -1  -1   3 15011.5 441.262  30
  -1  -1   3 15173.8 441.308  25
   1   1  -3 16527.7 441.379  25
  -1  -1   3 14577.0 441.775  26
   1   1  -3 13926.4 441.354   9
   1   1  -3 13086.8 441.511  11
  -1  -1   3 14596.0 441.331   9
  -1  -1   3 14356.4 441.654  22
  -1  -1   3 14819.7 441.684  21
  -1  -1   3 15189.1 442.099  18
   1   1  -3 14125.7 441.871  17
  -1  -1   3 14377.6 441.507  19
   1   1  -3 14880.4 441.867  18
   1   1  -3 13740.2 442.062  12
   1   1  -3 14553.3 441.650  13
  -1  -1   3 14482.1 442.000  12
  -1  -1   3 14844.2 441.820  13
   1   1  -2 12118.9 379.836  12
  -1  -1   2 13037.2 379.827  12
   1   1  -2 12803.3 379.473  13
  -1  -1   2 13140.6 379.591  13
  -1  -1   2 12228.7 378.821  23
  -1  -1   2 12975.7 379.653  26
   1   1  -2 11110.4 378.973  25
   1   1  -2 12693.5 379.434  11
  -1  -1   2 12888.9 379.401   8
  -1  -1   2 11891.5 379.241   9
   1   1  -2 12663.9 379.408  22
  -1  -1   2 12398.1 379.534  21
  -1  -1   2 12796.8 379.565  22
   1   1  -2 12597.5 379.418  21
   1   1  -2 12608.3 379.601  18
   1   1  -2 12644.8 379.509  19
  -1  -1   2 12984.4 379.429  19
  -1  -1   2 12766.8 379.716  18
  -1  -1   2 12680.5 379.227   2
   1   1  -1 3393.87 105.164   2
  -1  -1   1 3542.69 105.219   2
   1   1  -1 3570.60 105.196   1
   1   1  -1 3319.78 105.578  12
  -1  -1   1 3482.75 105.595  12
   1   1  -1 3475.43 105.163  13
   1   1  -1 3262.34 105.022  15
   1   1  -1 3369.32 105.499  26
  -1  -1   1 3476.83 105.003  23
  -1  -1   1 3354.72 105.411  26
  -1  -1   1 3572.12 105.328   8
   1   1  -1 3468.83 105.258   8
   1   1  -1 3595.31 105.248  22
  -1  -1   1 3492.14 105.329  21
  -1  -1   1 3441.45 105.322  22
   1   1  -1 3514.87 105.247  21
   1   1  -1 3430.00 105.279  18
   1   1  -1 3504.26 105.238  19
  -1  -1   1 3245.87 104.943   6
  -1  -1   1 3417.83 105.208   7
   1   1   0 10511.0 298.940   7
  -1  -1   0 9499.68 298.916   7
  -1  -1   0 10119.3 298.910   6
   1   1   0 9816.59 298.838   2
   1   1   0 9930.11 298.848   1
  -1  -1   0 9847.52 298.866   2
   1   1   0 9460.31 298.887  28
   1   1   0 9675.31 298.498  30
   1   1   0 9614.18 299.190  26
  -1  -1   0 10243.2 298.911  23
   1   1   0 9495.74 298.690  10
   1   1   0 9917.85 298.756  22
   1   1   0 10002.5 298.753  21
   1   1   0 9843.71 298.660  19
   1   1   0 9669.19 298.800  18
  -1  -1   0 9945.41 299.170  12
   1   1   0 9509.09 298.701  15
  -1  -1   0 9650.96 299.003  14
   1   1   0 10202.7 298.993  14
   1   1   0 9921.05 299.251  12
   1   1   0 9711.65 298.545  13
   1   1   1 7217.44 208.654   5
   1   1   1 6643.27 208.916   6
  -1  -1  -1 6899.77 209.045   6
  -1  -1  -1 6967.37 208.977   7
   1   1   1 7654.37 208.958   7
   1   1   1 6923.83 208.677   1
   1   1   1 6806.07 208.689   2
   1   1   1 7320.00 208.985  28
   1   1   1 6467.09 208.667  30
   1   1   1 6484.58 208.855  23
  -1  -1  -1 7014.82 208.994  23
   1   1   1 6209.68 208.650  25
   1   1   1 7064.29 209.185  24
  -1  -1  -1 7575.41 209.383  24
   1   1   1 6928.74 208.816  10
   1   1   1 6337.29 208.789  11
   1   1   1 6953.77 208.466  21
   1   1   1 6900.09 208.469  22
  -1  -1  -1 6575.39 208.330  19
  -1  -1  -1 6946.14 209.194  16
   1   1   1 7131.37 209.126  16
   1   1   1 6981.33 208.325  19
   1   1   1 6100.12 208.930  17
   1   1   1 7083.55 208.953  14
   1   1   2 12303.9 369.283   7
  -1  -1  -2 11244.8 369.508   6
   1   1   2 12131.0 369.425   6
  -1  -1  -2 11820.6 368.904   2
   1   1   2 12146.1 368.958   4
   1   1   2 11487.7 368.855   2
   1   1   2 12736.0 368.905   1
   1   1   2 11783.7 369.379  28
   1   1   2 12762.8 369.317  30
   1   1   2 13062.1 369.307  25
   1   1   2 12668.9 369.355  23
   1   1   2 12381.8 369.700  24
  -1  -1  -2 12738.5 369.985  24
   1   1   2 12164.7 369.402  10
   1   1   2 14265.5 369.552  11
  -1  -1  -2 14490.3 369.769  11
   1   1   2 11546.5 368.609  22
   1   1   2 11512.2 368.599  21
  -1  -1  -2 11687.1 369.680  17
  -1  -1  -2 12034.4 369.779  16
   1   1   2 10804.0 369.362  17
   1   1   2 11991.1 369.570  16
   1   1   2 12428.9 369.377  14
   1   1   3 245.684 9.20088   6
   1   1   3 226.987 8.90255   7
   1   1   3 265.691 8.44062   1
   1   1   3 256.024 8.51588   4
  -1  -1  -3 249.217 8.43059   2
   1   1   3 252.083 8.44718   2
   1   1   3 253.106 9.11884  30
   1   1   3 256.644 9.28645  28
   1   1   3 251.867 9.08770  25
  -1  -1  -3 241.587 9.66563  24
   1   1   3 269.446 9.10824  23
   1   1   3 266.655 9.56354  24
   1   1   3 245.553 9.17853  11
   1   1   3 275.037 9.38178  10
   1   1   3 247.836 8.21332  21
   1   1   3 248.663 8.80815  20
  -1  -1  -3 285.242 9.82059  17
   1   1   3 232.307 9.21887  17
   1   1   3 271.662 9.53944  16
  -1  -1  -3 253.238 9.65274  16
   1   1   3 232.773 9.08267  14
   1   1   3 270.322 8.37818  13
   1   1   4 2442.71 70.4552   7
  -1  -1  -4 2596.77 70.9581   7
   1   1   4 2246.54 69.6098   4
  -1  -1  -4 2176.17 69.5165   2
   1   1   4 2211.93 69.5029   1
   1   1   4 2235.73 70.7921  28
   1   1   4 2447.20 70.5234  23
  -1  -1  -4 2329.33 71.5654  24
  -1  -1  -4 2030.28 70.5093  23
  -1  -1  -4 2327.19 71.1578  11
   1   1   4 2179.34 70.0031  20
   1   1   4 2113.24 69.4363  21
   1   1   4 2271.00 69.3048  22
   1   1   4 2237.20 69.3040  21
  -1  -1  -4 2296.87 71.4201  17
   1   1   4 2299.38 69.7747  13
   1   1   4 2608.95 70.7986  14
  -1  -1  -4 2213.48 70.8585  14
   1   1   5 1105.69 34.7539   1
   1   1   5 1121.95 34.8642   4
   1   1   5 1125.21 34.8195   3
   1   1   5 1140.79 35.4055  13
  -1  -1  -5 978.553 36.3424  14
  -1  -1  -5 1035.83 36.4810  25
  -1  -1  -5 1204.84 36.4419  23
  -1  -1  -5 980.410 36.5896  11
   1   1   5 1125.05 34.7538  22
   1   1   5 1141.80 34.7600  21
   1   1   5 1101.00 35.3794  20
   1   1   5 1120.53 34.9340  19
  -1  -1  -5 1248.43 37.4085  17
  -1  -1  -5 1321.19 36.6839   7
  -1  -1  -5 1273.60 36.8828   6
   1   1   6 3137.62 97.5948   1
   1   1   6 3277.53 97.6346   3
   1   1   6 3158.40 97.6201   4
   1   1   6 3269.07 98.7462  13
  -1  -1  -6 3082.16 100.101  25
  -1  -1  -6 2882.35 100.149  11
   1   1   6 3205.85 97.9199  21
   1   1   6 3179.13 98.4469  20
   1   1   6 3207.64 97.9278  22
  -1  -1  -6 3270.66 100.849  17
   1   1   6 3230.02 100.334  18
   1   1   6 3286.76 98.1153  19
  -1  -1  -6 2913.07 99.8079   6
  -1  -1  -6 3157.01 99.7361   7
   1   1   7 441.296 14.9275  13
  -1  -1  -7 374.842 15.5007  23
  -1  -1  -7 459.497 16.5837  25
  -1  -1  -7 398.960 16.3924  11
   1   1   7 435.661 13.9414  21
   1   1   7 430.764 14.2766  20
   1   1   7 448.716 13.9699  22
  -1  -1  -7 428.644 16.9248  17
   1   1   7 441.017 14.1524  19
  -1  -1  -7 420.274 16.8116  16
   1   1   7 447.958 16.6730  18
  -1  -1  -7 387.966 15.9659   6
   1   1   8 3741.19 114.919  13
  -1  -1  -8 3518.25 115.714  23
  -1  -1  -8 3669.33 117.145  11
   1   1   8 3748.15 113.690  21
   1   1   8 3724.80 113.854  20
   1   1   8 3706.87 113.707  22
  -1  -1  -8 3879.20 117.628  16
   1   1   8 3628.27 117.014  18
   1   1   8 3754.74 113.929  19
  -1  -1  -8 3833.49 117.837  17
  -1  -1  -8 3359.75 116.166   6
   1   1   8 3830.85 115.533   8
   1   1   9 133.244 6.23054  13
  -1  -1  -9 148.782 7.31886  23
  -1  -1  -9 102.230 7.41006  11
   1   1   9 127.372 4.94643  22
   1   1   9 132.697 4.93657  21
  -1  -1  -9 121.966 8.23183  17
   1   1   9 132.534 7.95497  18
  -1  -1  -9 123.259 8.03021  16
  -1  -1  -9 163.482 7.85445   6
   1   1   9 144.358 6.77474   8
  -1  -1 -10 2.67440 2.67998  23
   1   1  10 2.71905 2.13156  13
  -1  -1 -10 0.53437 3.25791  16
   1   1  10 1.47453 3.46747  18
  -1  -1 -10-0.57975 3.84991  17
   1   1  10 0.80014 2.50502   8
  -1  -1 -10 1.21461 2.76453   6
  -1  -1 -10 2.08549 3.12437  11
   1   1  11 4016.29 126.255  13
  -1  -1 -11 3994.51 129.640  11
  -1  -1 -11 4092.91 129.790  16
   1   1  11 4105.15 129.359  18
  -1  -1 -11 4235.91 130.710  17
  -1  -1 -11 4110.58 128.202   6
   1   1  11 4000.19 126.283   8
  -1  -1 -12 711.505 30.0265  24
   1   1  12 750.958 25.9779  13
  -1  -1 -12 708.925 29.0912  11
  -1  -1 -12 696.764 29.7979  17
   1   1  12 765.035 29.0043  18
  -1  -1 -12 716.693 29.0668  16
  -1  -1 -12 854.688 28.3217   6
   1   1  12 804.432 29.9776   5
  -1  -1 -13 332.876 15.7843  11
  -1  -1 -13 285.255 15.6037  17
  -1  -1 -13 309.907 15.3509  16
   1   1  13 268.314 14.4865  18
  -1  -1 -13 246.001 13.0546   6
   1   1  13 289.927 15.5090   5
  -1  -1 -13 304.311 16.4002  24
  -1  -1 -14 154.277 12.1541  17
  -1  -1 -14 153.539 11.3790  16
   1   1  14 204.179 12.1720  18
   1   1  14 162.136 12.0216   5
  -1  -1 -14 204.955 10.7622   6
  -1  -1 -14 183.798 13.0663  24
   1   1  15 759.383 32.8677  15
  -1  -1 -15 780.979 31.1824  16
   1   1  15 735.707 30.4485  18
  -1  -1 -15 727.383 31.9918  17
   1   1  15 801.008 32.1115   5
  -1  -1 -15 792.704 29.0075   6
  -1  -1 -15 791.148 32.7993  24
   1   1  16 91.1069 10.7670  15
   1   1  16 101.608 9.29764  18
  -1  -1 -16 86.0704 9.12583  16
  -1  -1 -16 92.1928 9.83936  17
   1   1  16 77.6107 9.67792   5
  -1  -1 -16 91.4605 10.3922  24
   1   1  17 17.4075 8.19518  15
  -1  -1 -17 10.0401 6.76571  24
  -1  -1 -17 11.8742 6.16046  16
  -1  -1 -17 2.93087 6.39839  17
   1   1  17 0.93682 6.69598   5
   1   2 -18 63.9146 8.63776  11
   1   2 -18 75.5718 9.27060  24
  -1  -2  18 92.1444 10.2209  18
   1   2 -18 77.0828 9.97331  17
  -1  -2  18 77.0735 10.2854   5
   1   2 -17 32.6653 7.79442  24
   1   2 -17 32.2097 7.37870  17
  -1  -2  17 49.1463 8.29416  18
   1   2 -17 35.2001 5.88096  16
  -1  -2  17 51.0018 6.78852  13
   1   2 -17 55.9623 7.61469  11
   1   2 -16 209.467 13.8136  24
  -1  -2  16 223.428 14.4820  18
   1   2 -16 216.332 14.0110  17
   1   2 -16 194.158 11.5533  16
  -1  -2  16 235.723 12.5762  13
   1   2 -16 203.935 12.8911  11
   1   2 -15-4.05670 5.53922  24
   1   2 -15 2.81640 4.99814  11
  -1  -2  15 7.64166 5.51585  18
   1   2 -15-2.77003 4.14800  16
   1   2 -15 0.81959 5.32428  17
  -1  -2  15 0.60176 4.29825  13
   1   2 -14 231.811 13.6616  24
   1   2 -14 234.561 13.0792  11
  -1  -2  14 228.064 11.0435  21
  -1  -2  14 245.038 11.3718  22
  -1  -2  14 232.702 14.2725  18
   1   2 -14 247.543 12.3532  16
   1   2 -14 229.696 13.8238  17
  -1  -2  14 244.581 12.5670  13
  -1  -2  13 63.0186 4.65879  29
   1   2 -13 86.1587 7.77036  24
   1   2 -13 65.5377 6.29965  25
   1   2 -13 86.5280 7.29661  11
  -1  -2  13 53.2011 5.26391  22
  -1  -2  13 66.5923 5.54532  21
  -1  -2  13 73.5011 7.71957  18
   1   2 -13 65.6003 6.06680  16
   1   2 -13 63.3802 7.35178  17
  -1  -2  13 70.1049 6.46456  13
   1   2 -12 3.41596 2.00470   6
  -1  -2  12 0.75846 2.30540   8
  -1  -2  12 0.81658 2.61927  29
   1   2 -12-2.78968 4.09253  25
   1   2 -12-2.46500 4.31956  24
   1   2 -12-0.53668 3.68880  11
  -1  -2  12-1.12813 3.04367  22
  -1  -2  12 3.30403 2.85482  21
   1   2 -12 0.87709 3.07400  16
  -1  -2  12 1.34319 4.36293  18
   1   2 -12 2.48853 4.13111  17
  -1  -2  12-0.49239 3.38435  13
  -1  -2  11 439.230 17.9127  13
   1   2 -11 430.984 18.8160  24
   1   2 -11 398.922 17.2528  25
   1   2 -11 505.388 18.7755  11
  -1  -2  11 455.157 17.0784  22
  -1  -2  11 455.722 16.9600  21
   1   2 -11 431.589 18.8001  17
  -1  -2  11 404.327 18.9795  18
   1   2 -11 441.558 17.4725  16
  -1  -2  11 443.957 16.0754   8
   1   2 -11 433.116 15.3061   6
  -1  -2  10 814.152 28.3567  13
   1   2 -10 838.498 27.9841  25
   1   2 -10 768.135 28.8265  24
   1   2 -10 887.582 28.8944  11
  -1  -2  10 777.932 27.2654  21
  -1  -2  10 769.407 27.3408  22
   1   2 -10 769.588 24.7619  20
   1   2 -10 800.964 27.8024  16
   1   2 -10 820.592 29.1410  17
  -1  -2  10 794.232 29.6530  18
   1   2 -10 753.206 25.6214   6
  -1  -2  10 804.848 26.6796   8
  -1  -2   9 891.144 29.6962  13
   1   2  -9 934.793 29.2744  25
   1   2  -9 828.151 29.8661  24
  -1  -2   9 854.674 26.5447  23
   1   2  -9 885.416 29.6530  11
  -1  -2   9 817.110 28.5672  21
   1   2  -9 812.629 26.4918  20
  -1  -2   9 829.953 28.6642  22
  -1  -2   9 817.519 30.5045  18
   1   2  -9 894.421 28.9696  16
   1   2  -9 781.708 29.7799  17
   1   2  -9 792.655 26.9372   6
  -1  -2   9 853.212 28.0828   8
   1   2  -8 869.852 26.9977   1
   1   2  -8 874.174 27.0839   3
   1   2  -8 829.377 27.1429   4
  -1  -2   8 881.572 29.9117  13
  -1  -2   8 923.324 27.2761  23
   1   2  -8 892.055 30.2959  24
   1   2  -8 736.016 28.7901  25
   1   2  -8 983.516 30.2450  11
  -1  -2   8 813.786 29.0724  21
   1   2  -8 871.478 27.4080  20
  -1  -2   8 857.176 29.2705  22
   1   2  -8 869.133 30.3659  17
  -1  -2   8 903.366 30.9861  18
   1   2  -8 874.467 29.1222  16
   1   2  -8 836.537 27.5013   6
  -1  -2   8 869.307 28.7116   8
   1   2  -7 15.1711 1.33759   1
   1   2  -7 15.3065 1.49060   4
  -1  -2   7 11.6915 1.28628   2
   1   2  -7 14.7675 1.45530   3
  -1  -2   7 12.4018 2.65055  13
   1   2  -7 13.5904 2.70801  24
   1   2  -7 13.2864 2.23299  25
  -1  -2   7 11.1792 1.22700  23
  -1  -2   7 12.6922 1.91640   9
   1   2  -7 14.4664 2.61729  11
  -1  -2   7 14.2622 2.35982  21
  -1  -2   7 12.6933 2.21826  22
   1   2  -7 9.86103 1.47595  20
   1   2  -7 14.9437 2.18729  16
  -1  -2   7 16.9620 3.09536  18
   1   2  -7 13.9131 2.71090  17
  -1  -2   7 17.0894 2.27608   8
   1   2  -7 14.2025 1.39877   6
   1   2  -7 8.41196 1.98213   8
   1   2  -6 1661.68 50.7770   6
  -1  -2   6 1691.21 52.2011   8
   1   2  -6 1662.64 51.8821   8
   1   2  -6 1625.29 51.2691   4
   1   2  -6 1638.73 51.1340   3
   1   2  -6 1681.79 51.0568   1
  -1  -2   6 1692.82 51.1407   2
   1   2  -6 1672.22 52.8164  26
  -1  -2   6 1608.76 50.7925  23
   1   2  -6 1563.12 52.8057  24
   1   2  -6 1505.82 52.0060  25
   1   2  -6 1561.24 52.6155  11
  -1  -2   6 1680.68 51.5426   9
   1   2  -6 1668.20 51.6440   9
  -1  -2   6 1665.07 52.5046  21
  -1  -2   6 1618.36 52.4778  22
  -1  -2   6 1700.78 53.6064  18
   1   2  -6 1809.14 53.4749  17
   1   2  -6 1663.10 52.1042  16
  -1  -2   6 1655.60 52.9336  13
   1   2  -5 1334.69 41.4311   8
  -1  -2   5 1321.11 41.6601   8
   1   2  -5 1276.40 40.1140   6
  -1  -2   5 1288.46 40.8034   2
   1   2  -5 1296.95 40.7409   1
   1   2  -5 1280.23 40.9376   4
  -1  -2   5 1437.17 41.2796  30
   1   2  -5 1344.40 42.0885  26
  -1  -2   5 1302.82 41.7395  26
  -1  -2   5 1409.69 41.3999  25
   1   2  -5 1171.26 41.2798  25
  -1  -2   5 1279.61 40.9177   9
   1   2  -5 1312.90 41.0452   9
   1   2  -5 1435.01 42.1777  11
  -1  -2   5 1280.00 41.9123  22
  -1  -2   5 1246.71 41.8234  21
   1   2  -5 1338.71 41.4136  21
   1   2  -5 1328.31 41.4177  22
   1   2  -5 1320.37 42.3952  17
   1   2  -5 1313.16 41.3096  16
  -1  -2   5 1304.32 42.5817  18
  -1  -2   5 1381.33 42.2679  13
   1   2  -4 949.740 30.5665   8
  -1  -2   4 959.920 30.7574   8
   1   2  -4 950.575 30.2437   4
  -1  -2   4 983.972 30.1862   2
  -1  -2   4 866.202 30.0396  30
   1   2  -4 1000.16 30.4478  25
  -1  -2   4 943.843 30.3715  25
  -1  -2   4 930.200 30.7715  26
   1   2  -4 951.905 31.0208  26
   1   2  -4 891.783 30.8129  11
   1   2  -4 963.289 30.1678   9
  -1  -2   4 923.409 30.0333   9
  -1  -2   4 968.575 31.0140  22
  -1  -2   4 954.196 30.9684  21
   1   2  -4 986.896 31.0789  18
  -1  -2   4 990.163 31.4259  18
   1   2  -4 1040.63 31.4448  17
  -1  -2   4 1002.14 30.6666  19
  -1  -2   4 936.212 31.2181  12
   1   2  -4 963.645 30.7889  13
  -1  -2   4 994.086 31.1218  13
   1   2  -4 1019.34 31.7240  12
   1   2  -3 2954.16 91.0719   8
  -1  -2   3 3015.98 90.8557   2
   1   2  -3 2880.61 90.7314   2
  -1  -2   3 2888.58 90.3970  30
   1   2  -3 2792.26 90.4289  30
  -1  -2   3 2828.37 90.6689  25
   1   2  -3 3024.84 90.7841  25
  -1  -2   3 2890.84 91.1782  26
  -1  -2   3 2968.75 91.2230   8
   1   2  -3 2969.66 90.6935   9
   1   2  -3 3116.16 91.3909  11
  -1  -2   3 3077.77 90.6125   9
  -1  -2   3 2968.70 91.4119  21
  -1  -2   3 2914.91 91.4162  22
  -1  -2   3 2977.65 91.0290  19
   1   2  -3 3041.97 91.3227  18
   1   2  -3 2873.90 91.0990  13
  -1  -2   3 2962.46 91.5924  12
   1   2  -3 3038.26 91.9065  12
  -1  -2   3 3132.81 91.4328  13
  -1  -2   2 60.5373 2.30311   6
   1   2  -2 59.9972 2.28513   6
  -1  -2   2 61.7214 2.92008   2
  -1  -2   2 57.9445 2.24118  30
   1   2  -2 60.9551 2.22177  30
   1   2  -2 61.4706 2.72796  25
  -1  -2   2 58.7841 2.64364  23
  -1  -2   2 68.3185 3.24439  26
  -1  -2   2 60.6005 3.11442   8
   1   2  -2 57.3619 2.81067   9
   1   2  -2 61.3464 3.10134  21
  -1  -2   2 69.1527 3.39610  21
  -1  -2   2 68.7054 3.39209  22
   1   2  -2 65.2242 3.13395  22
   1   2  -2 58.4403 3.05541  18
  -1  -2   2 54.2766 3.48600  12
   1   2  -2 58.3820 2.95326  13
  -1  -2   2 63.6255 3.14412  15
   1   2  -2 66.4983 3.70988  12
   1   2  -1 10783.4 328.216   2
  -1  -2   1 11078.0 328.330   2
   1   2  -1 10990.8 328.366   4
  -1  -2   1 11116.8 328.802  12
   1   2  -1 10732.4 328.318  15
   1   2  -1 10971.1 328.952  12
  -1  -2   1 10052.8 328.175  15
  -1  -2   1 10900.0 328.132  23
  -1  -2   1 10925.9 328.484  26
   1   2  -1 10863.8 328.353   8
  -1  -2   1 10988.6 328.493   8
   1   2  -1 11016.1 328.342  22
   1   2  -1 10972.1 328.336  21
   1   2  -1 11017.0 328.097  18
   1   2  -1 10340.1 328.044  16
  -1  -2   1 10387.8 328.144   5
  -1  -2   1 10213.5 327.881   6
  -1  -2   1 11208.4 328.414   7
   1   2  -1 10818.1 327.880   6
  -1  -2   0 16423.1 508.710   5
  -1  -2   0 16063.8 509.046   7
  -1  -2   0 16971.3 508.941   6
   1   2   0 16743.9 508.832   5
   1   2   0 16040.7 508.947   7
   1   2   0 16758.9 509.053   4
  -1  -2   0 16680.9 509.019   2
   1   2   0 16628.8 508.913   2
   1   2   0 16887.6 508.329  30
  -1  -2   0 17854.6 509.093  23
   1   2   0 16482.1 508.373  10
  -1  -2   0 16674.4 508.372  10
   1   2   0 16280.9 508.988   8
   1   2   0 17201.9 508.941  22
   1   2   0 17051.8 508.917  21
   1   2   0 16368.7 508.570  18
  -1  -2   0 16870.1 508.550  19
  -1  -2   0 16937.0 508.678  18
  -1  -2   0 15998.5 509.036  16
  -1  -2   0 17171.4 508.877  15
   1   2   0 17509.0 509.705  12
  -1  -2   0 16865.6 509.376  12
   1   2   0 16652.8 509.017  15
  -1  -2   0 16614.3 508.467  13
   1   2   1 1543.81 46.7233   5
  -1  -2  -1 1555.18 47.0225   6
  -1  -2  -1 1529.61 46.4849   5
   1   2   1 1425.65 46.7228   7
   1   2   1 1491.70 46.7640   4
   1   2   1 1465.64 46.6129   2
   1   2   1 1436.96 46.5683  28
  -1  -2  -1 1457.71 46.6699  28
   1   2   1 1581.12 46.4481  30
   1   2   1 1515.82 46.8262  23
  -1  -2  -1 1476.96 46.9356  23
   1   2   1 1583.61 46.8174   8
   1   2   1 1509.73 46.4197  10
  -1  -2  -1 1537.26 46.4312  10
   1   2   1 1509.30 47.5170  12
   1   2   1 1481.94 46.5309  21
  -1  -2  -1 1464.98 46.7225  21
   1   2   1 1521.37 46.5837  22
   1   2   1 1413.90 46.2908  18
  -1  -2  -1 1539.16 46.0319  19
  -1  -2  -1 1411.94 47.0331  16
   1   2   1 1346.65 46.6504  14
  -1  -2  -1 1582.82 46.7851  15
   1   2   1 1615.42 47.0563  15
  -1  -2  -2 2.11177 1.35933   6
   1   2   2 1.08923 1.18540   7
   1   2   2 1.68425 1.42750   6
   1   2   2 1.79286 1.09048   4
   1   2   2 1.00930 1.31425   5
  -1  -2  -2 1.96321 1.04511   2
   1   2   2 2.14782 1.14787   2
  -1  -2  -2 0.12778 1.19678  28
   1   2   2 1.06131 1.19536  30
   1   2   2 0.81310 1.25502  28
  -1  -2  -2 2.10540 1.28658  23
   1   2   2 0.56261 1.09865  25
  -1  -2  -2 0.58449 1.57779  24
  -1  -2  -2 0.35043 1.09036  10
   1   2   2 1.17356 1.40860  11
   1   2   2 2.31753 1.09761  22
  -1  -2  -2 0.68445 1.17039  21
   1   2   2 2.56549 1.06243  21
   1   2   2 1.16971 1.37333  23
  -1  -2  -2 2.00454 1.50395  16
   1   2   2 2.88600 1.54942  17
   1   2   2 1.27436 1.46444  15
  -1  -2  -2-0.13805 1.12930  14
   1   2   2 1.79991 1.28233  14
  -1  -2  -3 197.833 7.53624   6
   1   2   3 190.695 7.23585   5
   1   2   3 162.470 6.79362   7
   1   2   3 180.314 6.46020   1
   1   2   3 177.982 6.65119   4
  -1  -2  -3 189.963 6.58342   2
   1   2   3 201.028 7.15284  28
  -1  -2  -3 199.556 7.33198  28
   1   2   3 204.321 7.09053  30
  -1  -2  -3 157.777 7.62998  24
   1   2   3 189.341 7.07947  10
   1   2   3 167.809 6.34999  22
   1   2   3 171.710 6.33127  21
   1   2   3 175.131 7.02741  20
  -1  -2  -3 153.205 7.39628  17
  -1  -2  -3 188.373 7.74300  16
   1   2   3 170.707 6.86838  14
  -1  -2  -3 152.815 6.99573  14
   1   2   3 185.867 7.59138  15
   1   2   4 456.574 15.8439   5
  -1  -2  -4 505.148 15.8496   7
   1   2   4 455.027 14.6312   1
  -1  -2  -4 434.093 14.6688   2
   1   2   4 449.964 14.8713   4
  -1  -2  -4 468.020 15.8785  28
   1   2   4 425.071 15.4557  28
  -1  -2  -4 426.394 16.3993  24
   1   2   4 428.857 15.3085  20
   1   2   4 434.676 14.5445  21
  -1  -2  -4 490.845 16.5199  17
  -1  -2  -4 455.847 16.4313  16
   1   2   4 439.555 14.1372  13
  -1  -2  -4 496.193 15.8851  14
   1   2   4 460.983 15.4321  14
   1   2   5 199.877 6.90542   3
   1   2   5 192.962 6.99765   4
  -1  -2  -5 194.725 6.80057   2
   1   2   5 199.069 6.75170   1
   1   2   5 190.903 6.62653  13
  -1  -2  -5 214.969 8.40651  14
  -1  -2  -5 195.896 9.00457  24
  -1  -2  -5 176.849 7.94640  23
  -1  -2  -5 166.027 8.23755  11
   1   2   5 189.853 6.55551  21
   1   2   5 188.760 6.57240  22
   1   2   5 198.038 7.61416  20
   1   2   5 187.793 6.78755  21
  -1  -2  -5 194.798 8.89762  16
  -1  -2  -5 205.808 8.93566  17
   1   2   5 197.715 8.43016   5
  -1  -2  -5 171.396 7.82315   7
   1   2   6 459.076 14.6171   3
   1   2   6 456.077 14.7311   4
  -1  -2  -6 435.005 14.5041   2
   1   2   6 450.833 14.4710   1
   1   2   6 444.665 14.7430  13
  -1  -2  -6 433.272 16.3591  14
  -1  -2  -6 413.084 16.1543  23
  -1  -2  -6 517.527 18.0004  24
   1   2   6 449.167 14.4033  21
   1   2   6 442.199 15.4945  20
   1   2   6 447.030 14.3982  22
   1   2   6 430.613 14.6447  21
  -1  -2  -6 493.539 17.6373  17
   1   2   6 443.362 16.3837  18
  -1  -2  -6 446.800 16.7452   6
   1   2   6 503.521 17.1628   5
  -1  -2  -6 418.900 16.1541   7
   1   2   7 767.419 23.5265   3
   1   2   7 753.152 23.4211   1
   1   2   7 741.807 23.5355   4
   1   2   7 733.862 24.1637  13
  -1  -2  -7 683.593 27.1062  24
  -1  -2  -7 683.665 25.6269  23
  -1  -2  -7 699.728 26.4640  11
   1   2   7 735.544 23.5641  21
   1   2   7 750.409 24.6728  20
   1   2   7 744.266 23.8074  21
   1   2   7 746.823 23.5648  22
  -1  -2  -7 844.870 27.6489  17
   1   2   7 740.734 26.0970  18
  -1  -2  -7 923.804 26.3993   7
   1   2   7 763.123 26.6864   5
  -1  -2  -7 825.362 26.7490   6
   1   2   8 387.040 13.4719  13
  -1  -2  -8 468.478 15.6510  23
  -1  -2  -8 409.364 17.1283  24
  -1  -2  -8 347.921 15.7353  11
   1   2   8 416.454 12.5845  21
   1   2   8 354.700 12.1381  19
   1   2   8 406.075 12.5870  22
   1   2   8 393.881 12.7625  21
   1   2   8 393.021 13.6157  20
   1   2   8 396.996 15.6016  18
  -1  -2  -8 448.319 17.1246  17
  -1  -2  -8 364.224 15.4384   6
  -1  -2  -8 457.028 15.4740   7
   1   2   8 403.215 16.1724   5
   1   2   9 115.355 5.34036  13
  -1  -2  -9 117.948 6.73149  23
  -1  -2  -9 107.173 7.38386  11
   1   2   9 112.162 3.98833  21
   1   2   9 108.508 3.99790  22
   1   2   9 113.038 5.02613  20
  -1  -2  -9 114.174 7.83798  17
   1   2   9 100.475 6.87085  18
  -1  -2  -9 112.900 7.79848  16
   1   2   9 122.132 7.83104   5
  -1  -2  -9 126.384 7.41442   6
   1   2   9 119.368 5.99230   8
   1   2  10 129.667 6.09307  13
  -1  -2 -10 139.526 7.69237  23
  -1  -2 -10 117.252 8.49568  11
   1   2  10 132.708 5.47899  20
  -1  -2 -10 131.222 9.31817  17
   1   2  10 154.000 8.46437  18
  -1  -2 -10 144.228 9.28584  16
   1   2  10 132.581 6.70919   8
   1   2  10 127.102 8.63254   5
  -1  -2 -10 153.617 8.54847   6
   1   2  11 424.793 15.4051  13
  -1  -2 -11 485.765 20.1622  17
   1   2  11 447.148 18.2318  18
  -1  -2 -11 402.359 19.1660  16
   1   2  11 429.163 15.8550   8
   1   2  11 413.199 18.8976   5
  -1  -2 -11 467.694 18.3817   6
  -1  -2 -11 419.026 17.1233  23
   1   2  12 6.07866 4.61380   5
   1   2  12 9.84650 4.27872  18
  -1  -2 -12-0.69729 4.28952  16
  -1  -2 -12 3.73541 4.74594  17
  -1  -2 -12 7.92380 3.93599   6
   1   2  12 3.95513 4.65850  15
   1   2  13 8.11502 5.23738   5
   1   2  13 3.46263 5.45362  15
  -1  -2 -13 5.69923 5.21011  17
   1   2  13 3.52062 4.65747  18
  -1  -2 -13-1.49850 5.38520  16
  -1  -2 -13-1.11431 4.00482   6
   1   2  14 21.5791 6.26185   5
   1   2  14 13.1617 6.03070  15
  -1  -2 -14 15.8384 5.97791  16
  -1  -2 -14 13.9820 6.14026  17
   1   2  14 15.4616 5.30389  18
  -1  -2 -14 8.06843 4.31206   6
  -1  -2 -14 16.6685 6.20754  24
   1   2  15 3.43442 6.39242   5
   1   2  15-8.01595 7.41745  15
  -1  -2 -15 1.65111 5.52085  16
  -1  -2 -15-4.63862 5.89033  17
  -1  -2 -15 4.66897 4.19440   6
  -1  -2 -15 3.90716 6.34555  24
   1   2  16 102.181 10.7037   5
[truncated: 3,012,860 more chars]
