# Supplementary material for: Crystal structure of 2-{[5-(methyl­sulfan­yl)-4-phenyl-4H-1,2,4-triazol-3-yl]meth­yl}benzo[d]thia­zole
Source: Acta Crystallogr E Crystallogr Commun. 2023 Aug 23;79(Pt 9):817–20. doi: 10.1107/S2056989023007041 (PMC10483567; doi:10.1107/S2056989023007041)
Supplement: Supplementary file 2 [file e-79-00817-Isup2.hkl]

data_I                                                                          
_shelx_title ' elg_ha3 in P-1'                                                  
_shelx_refln_list_code          4                                               
_shelx_F_calc_maximum      140.01                                               
_exptl_crystal_F_000       352.00                                               
_reflns_d_resolution_high  0.5393                                               
                                                                                
loop_                                                                           
 _space_group_symop_operation_xyz                                               
 'x, y, z'                                                                      
 '-x, -y, -z'                                                                   
                                                                                
_cell_length_a     8.9714                                                       
_cell_length_b     9.3564                                                       
_cell_length_c    10.4969                                                       
_cell_angle_alpha  94.088                                                       
_cell_angle_beta  105.954                                                       
_cell_angle_gamma 107.393                                                       
                                                                                
_shelx_F_squared_multiplier     1.000                                           
                                                                                
loop_                                                                           
 _refln_index_h                                                                 
 _refln_index_k                                                                 
 _refln_index_l                                                                 
 _refln_F_squared_calc                                                          
 _refln_F_squared_meas                                                          
 _refln_F_squared_sigma                                                         
 _refln_observed_status                                                         
   1   0   0        778.64        835.12         5.20 o                         
   2   0   0        391.74        368.59         2.49 o                         
   3   0   0        143.76        162.53         1.06 o                         
   4   0   0        763.73        779.37         5.39 o                         
   5   0   0         48.50         37.72         0.40 o                         
   6   0   0        106.26        111.48         1.00 o                         
   7   0   0         51.59         48.31         0.58 o                         
   8   0   0        155.94        157.12         1.53 o                         
   9   0   0         23.88         23.25         0.51 o                         
  10   0   0          1.62          1.19         0.29 o                         
  11   0   0        327.87        330.22         3.28 o                         
  12   0   0         15.43         15.53         0.66 o                         
  13   0   0          0.87          0.51         0.53 o                         
  14   0   0          0.20          0.78         0.85 o                         
 -15   1   0         22.12         21.55         1.12 o                         
 -14   1   0        120.51        129.67         2.17 o                         
 -13   1   0          0.01         -0.09         0.47 o                         
 -12   1   0          5.94          5.60         0.41 o                         
 -11   1   0         43.72         41.95         0.78 o                         
 -10   1   0        182.87        179.71         1.84 o                         
  -9   1   0        118.01        115.52         1.23 o                         
  -8   1   0        125.12        126.96         1.23 o                         
  -7   1   0        102.20        104.28         0.97 o                         
  -6   1   0         78.84         69.39         0.65 o                         
  -5   1   0        387.24        434.17         3.07 o                         
  -4   1   0          0.76          1.14         0.09 o                         
  -3   1   0        732.06        794.84         5.09 o                         
  -2   1   0       7142.67       7722.77        53.76 o                         
  -1   1   0         59.72         64.04         0.51 o                         
   0   1   0       1158.94       1206.79         9.19 o                         
   1   1   0       2778.21       2867.19        18.99 o                         
   2   1   0        115.36         94.71         0.63 o                         
   3   1   0          3.33          3.27         0.09 o                         
   4   1   0        594.69        594.81         4.04 o                         
   5   1   0          0.11          0.27         0.10 o                         
   6   1   0        153.98        146.08         1.29 o                         
   7   1   0         97.36         87.59         1.03 o                         
   8   1   0        121.14        124.12         1.38 o                         
   9   1   0         65.21         67.25         0.92 o                         
  10   1   0        140.36        145.53         1.65 o                         
  11   1   0         87.12         89.72         1.42 o                         
  12   1   0         33.04         31.97         0.87 o                         
  13   1   0         25.74         26.22         1.04 o                         
  14   1   0          1.90          1.81         0.68 o                         
 -15   2   0         38.22         36.67         1.23 o                         
 -14   2   0         52.49         51.34         1.19 o                         
 -13   2   0         40.79         42.02         1.66 o                         
 -12   2   0         76.15         76.49         1.08 o                         
 -11   2   0          2.28          2.03         0.30 o                         
 -10   2   0        345.71        343.67         3.44 o                         
  -9   2   0         15.01         14.04         0.37 o                         
  -8   2   0        597.95        572.97         4.62 o                         
  -7   2   0         50.67         57.82         0.62 o                         
  -6   2   0         10.69          7.72         0.18 o                         
  -5   2   0        828.73        807.88         6.09 o                         
  -4   2   0        320.02        344.11         2.33 o                         
  -3   2   0        783.88        842.65         5.42 o                         
  -2   2   0       2329.14       2655.13        25.94 o                         
  -1   2   0        386.29        368.79         2.62 o                         
   0   2   0       5173.87       5525.74        44.87 o                         
   1   2   0       4661.27       4878.25        30.25 o                         
   2   2   0       4165.08       4423.71        25.84 o                         
   3   2   0        841.03        891.84         5.75 o                         
   4   2   0          1.84          2.41         0.11 o                         
   5   2   0          6.61          9.99         0.21 o                         
   6   2   0        176.21        174.75         1.50 o                         
   7   2   0         22.64         16.92         0.38 o                         
   8   2   0         29.92         26.53         0.69 o                         
   9   2   0         87.97         91.56         1.16 o                         
  10   2   0        193.88        181.21         2.00 o                         
  11   2   0          0.61          0.42         0.35 o                         
  12   2   0         52.77         52.49         1.41 o                         
  13   2   0          0.43          0.23         0.58 o                         
  14   2   0         78.50         81.71         1.83 o                         
 -15   3   0         14.23         12.85         0.71 o                         
 -14   3   0         33.17         35.88         1.01 o                         
 -13   3   0          2.71          2.14         0.42 o                         
 -12   3   0         18.61         18.64         0.54 o                         
 -11   3   0        166.65        170.35         1.94 o                         
 -10   3   0         32.24         35.42         0.66 o                         
  -9   3   0         49.47         51.16         0.75 o                         
  -8   3   0        362.49        361.53         3.11 o                         
  -7   3   0        757.04        785.92         6.90 o                         
  -6   3   0          1.03          0.88         0.14 o                         
  -5   3   0          2.14          1.32         0.12 o                         
  -3   3   0          8.20          7.90         0.14 o                         
  -2   3   0         38.46         40.82         0.40 o                         
  -1   3   0        160.85        174.08         1.29 o                         
   0   3   0       9352.96      10003.16        67.49 o                         
   1   3   0        958.08       1002.69         6.39 o                         
   2   3   0       1620.11       1727.71        10.77 o                         
   3   3   0       1312.52       1354.10         8.87 o                         
   4   3   0        546.24        557.24         4.15 o                         
   5   3   0        545.99        484.55         3.77 o                         
   6   3   0        241.68        215.56         1.95 o                         
   7   3   0        120.43        117.76         1.32 o                         
   8   3   0         13.66         13.98         0.42 o                         
   9   3   0         17.50         18.02         0.50 o                         
  10   3   0          0.99          0.84         0.34 o                         
  11   3   0         47.62         44.96         0.97 o                         
  12   3   0         21.55         22.05         0.95 o                         
  13   3   0          1.33          0.88         0.63 o                         
 -15   4   0        195.84        200.54         2.84 o                         
 -14   4   0          2.39          2.03         0.55 o                         
 -13   4   0          5.22          4.88         0.45 o                         
 -12   4   0          0.00          0.11         0.36 o                         
 -11   4   0        386.87        390.45         3.75 o                         
 -10   4   0          6.33          5.09         0.32 o                         
  -9   4   0          1.44          0.65         0.22 o                         
  -8   4   0         77.70         77.50         0.95 o                         
  -7   4   0        815.05        818.47         7.48 o                         
  -6   4   0        261.66        236.10         2.21 o                         
  -5   4   0          6.71          9.16         0.26 o                         
  -4   4   0          1.17          4.89         0.17 o                         
  -3   4   0        578.22        608.19         5.25 o                         
  -2   4   0        250.66        257.96         1.91 o                         
  -1   4   0          3.59          3.71         0.11 o                         
   0   4   0          0.21          2.12         0.12 o                         
   1   4   0          0.12          0.77         0.10 o                         
   2   4   0        556.85        681.08         5.04 o                         
   3   4   0        596.04        629.69         4.82 o                         
   4   4   0        317.00        290.63         2.59 o                         
   5   4   0        228.89        229.00         2.04 o                         
   6   4   0         31.37         25.01         0.45 o                         
   7   4   0         98.72         90.59         1.22 o                         
   8   4   0         79.05         75.72         1.16 o                         
   9   4   0         51.44         56.34         0.96 o                         
  10   4   0          0.07          0.04         0.37 o                         
  11   4   0         20.86         19.67         0.92 o                         
  12   4   0          3.42          2.93         0.66 o                         
  13   4   0         10.12          9.55         0.90 o                         
 -15   5   0          2.50          2.59         0.62 o                         
 -14   5   0         52.32         50.08         1.25 o                         
 -13   5   0          4.11          4.06         0.43 o                         
 -12   5   0          0.16          0.13         0.36 o                         
 -11   5   0          4.64          3.93         0.36 o                         
 -10   5   0        403.00        401.08         3.53 o                         
  -9   5   0         73.63         77.53         0.99 o                         
  -8   5   0         53.46         40.91         0.71 o                         
  -7   5   0          9.67          6.08         0.25 o                         
  -6   5   0        205.33        211.33         2.03 o                         
  -5   5   0        455.36        454.91         3.88 o                         
  -4   5   0          9.10         13.08         0.23 o                         
  -3   5   0         33.48         23.24         0.37 o                         
  -2   5   0        241.08        267.13         2.51 o                         
  -1   5   0        799.97        828.12         7.40 o                         
   0   5   0       2674.08       2991.21        27.69 o                         
   1   5   0       1960.91       2025.33        20.21 o                         
   2   5   0       2499.81       2523.80        20.03 o                         
   3   5   0        205.77        195.85         2.09 o                         
   4   5   0         12.90          8.66         0.29 o                         
   5   5   0         66.99         63.27         0.84 o                         
   6   5   0        102.98        107.63         1.29 o                         
   7   5   0         61.69         58.20         0.94 o                         
   8   5   0         71.18         73.81         1.13 o                         
   9   5   0         28.53         31.52         0.80 o                         
  10   5   0         54.93         54.58         1.22 o                         
  11   5   0         27.89         26.64         1.15 o                         
  12   5   0         42.09         43.10         1.44 o                         
 -15   6   0          0.46          0.29         0.59 o                         
 -14   6   0          8.79          8.13         0.54 o                         
 -13   6   0          1.26          1.06         0.39 o                         
 -12   6   0         13.59         12.37         0.50 o                         
 -11   6   0          7.80          7.28         0.42 o                         
 -10   6   0          2.57          2.27         0.31 o                         
  -9   6   0         10.33          7.34         0.39 o                         
  -8   6   0         30.45         29.93         0.66 o                         
  -7   6   0         15.11         11.46         0.26 o                         
  -6   6   0          2.86          5.35         0.24 o                         
  -5   6   0        367.94        367.39         3.33 o                         
  -4   6   0          0.62          0.73         0.14 o                         
  -3   6   0        108.22        111.90         1.22 o                         
  -2   6   0         93.76        128.80         1.27 o                         
  -1   6   0        814.32        830.13         7.16 o                         
   0   6   0        324.62        335.03         3.78 o                         
   1   6   0         38.48         42.32         0.53 o                         
   2   6   0          6.09          9.66         0.34 o                         
   3   6   0        898.95        825.78         7.55 o                         
   4   6   0          7.10          8.68         0.26 o                         
   5   6   0         21.51         18.60         0.46 o                         
   6   6   0         48.53         52.58         0.82 o                         
   7   6   0        249.28        247.94         2.77 o                         
   8   6   0         29.82         32.44         0.74 o                         
   9   6   0        239.78        247.46         3.14 o                         
  10   6   0          9.89         10.48         0.80 o                         
  11   6   0         37.19         38.53         1.27 o                         
  12   6   0          3.81          4.18         0.90 o                         
 -15   7   0        153.91        161.81         2.61 o                         
 -14   7   0         85.85         87.75         1.41 o                         
 -13   7   0          1.27          1.61         0.41 o                         
 -12   7   0          8.15          8.74         0.65 o                         
 -11   7   0        208.08        208.59         2.48 o                         
 -10   7   0        109.10        107.29         1.61 o                         
  -9   7   0         20.63         22.66         0.63 o                         
  -8   7   0         18.36         25.75         0.60 o                         
  -7   7   0        248.32        251.61         2.69 o                         
  -6   7   0       1279.57       1286.53        14.13 o                         
  -5   7   0        210.95        230.35         2.25 o                         
  -4   7   0        490.34        490.34         4.78 o                         
  -3   7   0         36.34         41.49         0.62 o                         
  -2   7   0        370.32        392.63         3.86 o                         
  -1   7   0          7.89          7.98         0.30 o                         
   0   7   0        526.21        506.69         4.38 o                         
   1   7   0        256.61        259.55         2.58 o                         
   2   7   0        370.40        381.87         3.53 o                         
   3   7   0        455.79        433.29         4.35 o                         
   4   7   0         31.45         25.31         0.54 o                         
   5   7   0        141.88        140.93         1.74 o                         
   6   7   0          0.72          0.35         0.29 o                         
   7   7   0        233.36        236.06         2.59 o                         
   8   7   0         38.23         38.06         0.93 o                         
   9   7   0        112.73        115.85         1.98 o                         
  10   7   0          4.92          4.68         0.66 o                         
  11   7   0         92.12         95.72         2.24 o                         
 -15   8   0          1.69          2.67         0.66 o                         
 -14   8   0         24.77         24.11         0.75 o                         
 -13   8   0          9.77         10.83         0.54 o                         
 -12   8   0          6.07          5.46         0.48 o                         
 -11   8   0         13.73         15.09         0.63 o                         
 -10   8   0          5.31          6.48         0.40 o                         
  -9   8   0        176.81        171.29         2.14 o                         
  -8   8   0         51.69         52.88         1.37 o                         
  -7   8   0        159.14        169.13         1.98 o                         
  -6   8   0        107.45        106.42         1.19 o                         
  -5   8   0        851.40        855.08         8.55 o                         
  -4   8   0        223.77        228.23         2.43 o                         
  -3   8   0          0.04          0.12         0.18 o                         
  -2   8   0         96.11         98.52         1.25 o                         
  -1   8   0        107.07        108.97         1.40 o                         
   0   8   0         12.10         18.15         0.39 o                         
   1   8   0        150.35        142.85         1.67 o                         
   2   8   0        750.56        781.73         7.91 o                         
   3   8   0         86.99         83.20         1.44 o                         
   4   8   0         32.93         31.11         0.74 o                         
   5   8   0          3.23          3.43         0.37 o                         
   6   8   0        296.21        305.04         3.53 o                         
   7   8   0         23.00         23.22         0.80 o                         
   8   8   0          1.18          1.08         0.43 o                         
   9   8   0         11.38         11.15         0.75 o                         
  10   8   0         11.12          9.07         0.71 o                         
 -15   9   0         12.94         13.11         0.90 o                         
 -14   9   0         43.84         44.37         0.98 o                         
 -13   9   0        167.20        171.07         2.21 o                         
 -12   9   0         50.14         50.76         1.36 o                         
 -11   9   0        193.40        198.46         2.53 o                         
 -10   9   0          2.70          2.55         0.38 o                         
  -9   9   0         79.71         80.72         1.39 o                         
  -8   9   0        150.24        152.40         1.85 o                         
  -7   9   0         11.58         12.83         0.45 o                         
  -6   9   0        347.55        341.64         3.25 o                         
  -5   9   0        326.89        315.75         3.25 o                         
  -4   9   0          2.19          2.47         0.24 o                         
  -3   9   0         42.59         40.53         0.60 o                         
  -2   9   0         16.77         17.23         0.42 o                         
  -1   9   0        362.24        371.76         3.67 o                         
   0   9   0          3.61          2.19         0.27 o                         
   1   9   0          3.61          4.43         0.34 o                         
   2   9   0        126.48        131.66         1.62 o                         
   3   9   0         13.66         13.26         0.43 o                         
   4   9   0         99.84        104.20         1.39 o                         
   5   9   0         10.52         12.22         0.56 o                         
   6   9   0        215.25        221.49         2.64 o                         
   7   9   0          5.08          5.03         0.47 o                         
   8   9   0         20.42         21.18         1.01 o                         
   9   9   0          1.90          1.12         0.65 o                         
 -15  10   0         69.39         66.53         1.96 o                         
 -14  10   0         18.77         19.03         0.76 o                         
 -13  10   0         74.05         73.52         1.52 o                         
 -12  10   0        333.89        335.12         4.15 o                         
 -11  10   0         10.16          9.90         0.95 o                         
 -10  10   0         23.07         21.41         0.66 o                         
  -9  10   0         58.30         62.05         1.09 o                         
  -8  10   0        159.84        162.45         2.36 o                         
  -7  10   0          0.88          0.90         0.30 o                         
  -6  10   0        382.12        380.86         4.02 o                         
  -5  10   0         50.87         49.03         0.77 o                         
  -4  10   0        919.11        925.04         8.12 o                         
  -3  10   0          0.05          0.14         0.26 o                         
  -2  10   0        366.94        348.17         3.46 o                         
  -1  10   0          0.21          0.19         0.26 o                         
   0  10   0         31.63         35.17         0.65 o                         
   1  10   0        383.14        387.16         3.77 o                         
   2  10   0         63.22         69.03         1.04 o                         
   3  10   0        205.37        202.17         2.40 o                         
   4  10   0          7.29          8.00         0.48 o                         
   5  10   0          1.92          1.49         0.41 o                         
   6  10   0          3.58          3.18         0.48 o                         
   7  10   0         14.78         14.00         0.79 o                         
   8  10   0          0.22         -0.63         0.63 o                         
   9  10   0         34.78         32.41         1.83 o                         
 -14  11   0         15.50         13.69         0.74 o                         
 -13  11   0         13.06         14.61         0.81 o                         
 -12  11   0         80.45         80.41         1.73 o                         
 -11  11   0         13.02         12.30         0.81 o                         
 -10  11   0          0.30          0.35         0.50 o                         
  -9  11   0          3.33          2.63         0.46 o                         
  -8  11   0          4.51          4.37         0.47 o                         
  -7  11   0          5.19          5.06         0.40 o                         
  -6  11   0          1.01          1.12         0.25 o                         
  -5  11   0          0.38          0.79         0.26 o                         
  -4  11   0        355.04        345.91         3.48 o                         
  -3  11   0         30.03         27.69         0.60 o                         
  -2  11   0        214.07        207.13         2.36 o                         
  -1  11   0         32.62         30.53         0.67 o                         
   0  11   0         33.79         34.52         0.79 o                         
   1  11   0         15.49         16.51         0.53 o                         
   2  11   0        106.04        100.90         1.49 o                         
   3  11   0         63.28         67.46         1.33 o                         
   4  11   0          0.75          0.48         0.48 o                         
   5  11   0         10.36         10.80         0.64 o                         
   6  11   0         17.99         17.81         0.94 o                         
   7  11   0          0.00         -0.31         0.60 o                         
   8  11   0          0.11          0.55         1.01 o                         
 -14  12   0        107.94        107.27         2.30 o                         
 -13  12   0         43.06         42.35         1.28 o                         
 -12  12   0          1.08          0.70         0.64 o                         
 -11  12   0          4.98          5.65         0.71 o                         
 -10  12   0          2.32          2.02         0.49 o                         
  -9  12   0        171.19        173.48         2.43 o                         
  -8  12   0          1.93          1.89         0.46 o                         
  -7  12   0         40.47         41.20         0.88 o                         
  -6  12   0        215.37        215.25         2.91 o                         
  -5  12   0         40.55         39.75         0.83 o                         
  -4  12   0        134.01        139.13         1.86 o                         
  -3  12   0         12.83         11.47         0.48 o                         
  -2  12   0         28.47         29.13         0.72 o                         
  -1  12   0        236.18        241.99         2.74 o                         
   0  12   0          8.46          7.48         0.48 o                         
   1  12   0          9.86          8.99         0.55 o                         
   2  12   0        113.09        115.24         1.75 o                         
   3  12   0         77.68         82.98         1.58 o                         
   4  12   0          0.35          0.59         0.53 o                         
   5  12   0          3.29          2.25         0.62 o                         
   6  12   0         39.80         40.71         1.51 o                         
   7  12   0          4.50          3.68         1.81 o                         
 -13  13   0          1.19          1.36         0.72 o                         
 -12  13   0         21.83         22.58         1.19 o                         
 -11  13   0         24.33         22.94         1.08 o                         
 -10  13   0          4.81          3.92         0.57 o                         
  -9  13   0         26.31         26.26         0.86 o                         
  -8  13   0          9.70          8.79         0.61 o                         
  -7  13   0        140.11        142.90         2.43 o                         
  -6  13   0        104.22        108.04         1.85 o                         
  -5  13   0         11.97         11.88         0.61 o                         
  -4  13   0        126.71        130.34         2.19 o                         
  -3  13   0         13.98         14.36         0.55 o                         
  -2  13   0         41.90         40.17         0.89 o                         
  -1  13   0          0.94          0.07         0.43 o                         
   0  13   0          1.92          2.04         0.48 o                         
   1  13   0         78.96         78.84         1.55 o                         
   2  13   0         24.15         24.36         0.81 o                         
   3  13   0         21.59         22.17         0.82 o                         
   4  13   0         99.74        103.23         2.15 o                         
   5  13   0          0.24         -0.23         0.64 o                         
 -13  14   0         23.66         22.82         2.76 o                         
 -12  14   0          6.57          6.72         0.73 o                         
 -11  14   0         17.62         16.68         0.95 o                         
 -10  14   0         28.97         29.42         0.98 o                         
  -9  14   0         12.34         10.70         0.97 o                         
  -8  14   0          0.15         -0.27         0.57 o                         
  -7  14   0          1.89          1.77         0.56 o                         
  -6  14   0         93.90         93.91         2.15 o                         
  -5  14   0          0.56          0.29         0.47 o                         
  -4  14   0        110.55        117.12         1.98 o                         
  -3  14   0          4.11          3.95         0.49 o                         
  -2  14   0          0.28         -0.32         0.46 o                         
  -1  14   0          0.69          1.26         0.48 o                         
   0  14   0         43.36         44.37         1.08 o                         
   1  14   0         83.88         86.74         1.50 o                         
   2  14   0         58.17         56.28         1.28 o                         
   3  14   0          5.57          5.10         0.63 o                         
   4  14   0         34.71         35.20         1.25 o                         
 -11  15   0          3.50          4.12         0.79 o                         
 -10  15   0         50.92         55.26         1.44 o                         
  -9  15   0         79.61         78.01         1.81 o                         
  -8  15   0          3.55          3.67         0.62 o                         
  -7  15   0         10.00          9.67         0.68 o                         
  -6  15   0          0.53          0.37         0.55 o                         
  -5  15   0         79.58         82.48         1.63 o                         
  -4  15   0        348.65        363.86         4.24 o                         
  -3  15   0         13.20         13.39         0.88 o                         
  -2  15   0          0.70          0.03         0.59 o                         
  -1  15   0         63.12         62.94         1.56 o                         
   0  15   0         19.55         18.16         0.94 o                         
   1  15   0          0.56         -0.47         0.61 o                         
   2  15   0         28.74         29.93         1.07 o                         
 -10  16   0          4.10          2.97         1.06 o                         
  -9  16   0         26.71         25.74         1.12 o                         
  -8  16   0          0.43          1.41         0.59 o                         
  -7  16   0          3.80          2.38         0.61 o                         
  -6  16   0         13.77         12.42         0.93 o                         
  -5  16   0         29.83         30.09         1.16 o                         
  -4  16   0         48.18         46.68         1.36 o                         
  -3  16   0         30.12         29.13         1.23 o                         
  -2  16   0          8.97          9.33         0.79 o                         
  -1  16   0         32.70         34.34         1.20 o                         
   0  16   0          3.99          4.43         0.88 o                         
  -7  17   0          2.84          2.61         0.84 o                         
  -6  17   0         45.79         43.49         2.03 o                         
  -5  17   0          0.11          0.25         0.92 o                         
  -4  17   0         38.38         35.76         2.26 o                         
  -3  17   0         57.12         53.97         3.99 o                         
   3 -17   1         66.76         65.45         3.05 o                         
   4 -17   1          1.33         -0.16         0.99 o                         
   5 -17   1          3.65          3.54         0.79 o                         
   6 -17   1         40.47         41.90         1.38 o                         
   7 -17   1         59.25         59.16         2.27 o                         
   0 -16   1         23.50         22.96         1.53 o                         
   1 -16   1         19.13         19.10         0.99 o                         
   2 -16   1         17.68         17.61         0.99 o                         
   3 -16   1          2.68          2.76         0.71 o                         
   4 -16   1         50.20         52.95         1.24 o                         
   5 -16   1         16.30         15.30         0.87 o                         
   6 -16   1          0.00         -0.28         0.65 o                         
   7 -16   1          0.13         -0.12         0.66 o                         
   8 -16   1          7.95          8.98         0.84 o                         
   9 -16   1          1.70          2.08         0.70 o                         
  10 -16   1          0.02          0.30         0.98 o                         
  -3 -15   1          1.36         -0.53         1.97 o                         
  -2 -15   1          0.64          0.12         0.67 o                         
  -1 -15   1         14.07         14.55         0.81 o                         
   0 -15   1         86.48         87.17         1.71 o                         
   1 -15   1         36.60         35.36         1.11 o                         
   2 -15   1         12.64         10.83         0.73 o                         
   3 -15   1         29.15         29.91         1.27 o                         
   4 -15   1         63.93         65.17         1.44 o                         
   5 -15   1         24.57         23.42         0.85 o                         
   6 -15   1         39.57         39.25         1.05 o                         
   7 -15   1         15.16         15.79         0.84 o                         
   8 -15   1         35.26         34.91         1.12 o                         
   9 -15   1          7.26          7.71         0.87 o                         
  10 -15   1         33.84         32.17         1.07 o                         
  11 -15   1          0.20          0.23         0.67 o                         
  -4 -14   1        160.13        164.80         2.79 o                         
  -3 -14   1          4.88          4.61         0.65 o                         
  -2 -14   1         70.43         72.46         1.46 o                         
  -1 -14   1          2.79          3.27         0.57 o                         
   0 -14   1         34.62         36.90         1.14 o                         
   1 -14   1          4.93          4.56         0.48 o                         
   2 -14   1         30.53         31.12         0.87 o                         
   3 -14   1         15.99         16.12         0.56 o                         
   4 -14   1          2.71          2.25         0.42 o                         
   5 -14   1          2.42          1.42         0.51 o                         
   6 -14   1          3.28          2.70         0.62 o                         
   7 -14   1          3.49          3.24         0.63 o                         
   8 -14   1         17.35         17.49         1.17 o                         
   9 -14   1         36.58         35.87         1.62 o                         
  10 -14   1          7.60          7.53         0.63 o                         
  11 -14   1         98.67        102.72         1.92 o                         
  12 -14   1         53.48         53.21         1.45 o                         
  -6 -13   1          2.44          1.56         0.97 o                         
  -5 -13   1          2.48          2.42         0.60 o                         
  -4 -13   1        113.87        117.25         2.20 o                         
  -3 -13   1          8.32          9.56         0.71 o                         
  -2 -13   1         49.03         50.44         1.09 o                         
  -1 -13   1        110.14        114.02         1.93 o                         
   0 -13   1         31.95         32.22         0.85 o                         
   1 -13   1          1.39          1.32         0.40 o                         
   2 -13   1          9.86          9.74         0.48 o                         
   3 -13   1          9.48          7.57         0.45 o                         
   4 -13   1         93.18         94.80         1.32 o                         
   5 -13   1          3.50          4.33         0.52 o                         
   6 -13   1         10.64         10.52         0.67 o                         
   7 -13   1          5.45          5.81         0.55 o                         
   8 -13   1          0.29          0.08         0.52 o                         
   9 -13   1          5.04          5.13         0.56 o                         
  10 -13   1         24.63         22.49         0.82 o                         
  11 -13   1          3.04          1.14         0.64 o                         
  12 -13   1          0.15         -0.61         0.71 o                         
  13 -13   1          0.52          1.20         0.74 o                         
  -7 -12   1         51.46         49.17         1.42 o                         
  -6 -12   1         17.14         16.95         0.77 o                         
  -5 -12   1         34.74         34.51         1.06 o                         
  -4 -12   1        124.29        128.53         1.93 o                         
  -3 -12   1         83.90         87.23         1.46 o                         
  -2 -12   1        157.92        158.95         2.31 o                         
  -1 -12   1          0.26         -0.18         0.43 o                         
   0 -12   1          1.41          0.63         0.39 o                         
   1 -12   1         63.75         64.98         1.21 o                         
   2 -12   1          0.18         -0.07         0.33 o                         
   3 -12   1          5.10          3.78         0.43 o                         
   4 -12   1         79.75         80.71         1.23 o                         
   5 -12   1         10.03          9.33         0.62 o                         
   6 -12   1        289.36        286.78         3.44 o                         
   7 -12   1          5.10          4.69         0.44 o                         
   8 -12   1        279.32        287.58         3.80 o                         
   9 -12   1          5.50          6.67         0.54 o                         
  10 -12   1         80.49         83.76         1.41 o                         
  11 -12   1          6.06          4.69         0.65 o                         
  12 -12   1        105.77        102.64         2.02 o                         
  13 -12   1         88.54         85.01         1.72 o                         
  14 -12   1          0.78          1.05         0.63 o                         
  -8 -11   1         20.42         20.42         0.90 o                         
  -7 -11   1         18.00         17.49         0.83 o                         
  -6 -11   1         20.97         22.20         0.92 o                         
  -5 -11   1          0.44          0.46         0.51 o                         
  -4 -11   1        171.80        172.23         2.23 o                         
  -3 -11   1          5.30          5.35         0.55 o                         
  -2 -11   1         12.09         13.50         0.57 o                         
  -1 -11   1        135.31        140.12         1.99 o                         
   0 -11   1          0.12          0.31         0.35 o                         
   1 -11   1         26.18         28.67         0.60 o                         
   2 -11   1          2.40          2.20         0.26 o                         
   3 -11   1        186.04        191.34         2.31 o                         
   4 -11   1          7.30          7.42         0.42 o                         
   5 -11   1          1.83          1.74         0.29 o                         
   6 -11   1         73.60         70.76         1.04 o                         
   7 -11   1        124.31        126.39         2.07 o                         
   8 -11   1         11.65         10.79         0.63 o                         
   9 -11   1         26.75         28.86         0.81 o                         
  10 -11   1         42.12         42.22         1.05 o                         
  11 -11   1          8.84         10.33         0.70 o                         
  12 -11   1          2.26          2.06         0.61 o                         
  13 -11   1        121.89        129.87         2.22 o                         
  14 -11   1         73.11         73.47         1.44 o                         
  -9 -10   1          0.19          0.45         0.69 o                         
  -8 -10   1          1.54          0.90         0.61 o                         
  -7 -10   1          0.61          0.47         0.48 o                         
  -6 -10   1         31.91         32.72         0.85 o                         
  -5 -10   1          0.01         -0.01         0.40 o                         
  -4 -10   1        541.95        552.01         5.20 o                         
  -3 -10   1         60.47         63.00         1.01 o                         
  -2 -10   1        131.80        141.62         1.82 o                         
  -1 -10   1         16.57         17.83         0.51 o                         
   0 -10   1        106.56        109.31         1.67 o                         
   1 -10   1         57.27         57.38         0.97 o                         
   2 -10   1         21.88         19.05         0.49 o                         
   3 -10   1        246.41        242.41         2.58 o                         
   4 -10   1        267.46        270.41         2.73 o                         
   5 -10   1         64.06         63.89         0.84 o                         
   6 -10   1         15.73         15.74         0.43 o                         
   7 -10   1        489.19        488.56         4.70 o                         
   8 -10   1         67.21         69.56         1.26 o                         
   9 -10   1          3.18          2.29         0.38 o                         
  10 -10   1          2.28          1.84         0.44 o                         
  11 -10   1         48.29         48.19         1.19 o                         
  12 -10   1         37.88         39.89         1.29 o                         
  13 -10   1          2.34          2.23         0.58 o                         
  14 -10   1         68.48         67.31         1.63 o                         
 -10  -9   1          1.48          2.64         0.74 o                         
  -9  -9   1         15.77         14.14         0.82 o                         
  -8  -9   1         13.45         13.91         0.63 o                         
  -7  -9   1        113.09        117.24         1.75 o                         
  -6  -9   1          1.53          1.74         0.48 o                         
  -5  -9   1        109.57        111.38         1.57 o                         
  -4  -9   1         94.22         98.72         1.31 o                         
  -3  -9   1        350.52        355.82         3.59 o                         
  -2  -9   1        583.65        549.40         5.48 o                         
  -1  -9   1         89.59         87.11         1.15 o                         
   0  -9   1         98.12         95.11         1.07 o                         
   1  -9   1          7.37          5.32         0.24 o                         
   2  -9   1         35.55         29.66         0.56 o                         
   3  -9   1         10.99          9.64         0.24 o                         
   4  -9   1         99.94         98.69         1.10 o                         
   5  -9   1         68.61         66.97         0.83 o                         
   6  -9   1         23.34         24.93         0.56 o                         
   7  -9   1         21.57         21.57         0.60 o                         
   8  -9   1        153.53        162.09         2.61 o                         
   9  -9   1        192.14        199.99         2.59 o                         
  10  -9   1          1.19          0.47         0.36 o                         
  11  -9   1         51.22         54.33         1.09 o                         
  12  -9   1         87.57         89.28         1.67 o                         
  13  -9   1        333.25        342.65         3.81 o                         
  14  -9   1         20.64         21.40         0.85 o                         
  15  -9   1         68.05         67.44         1.63 o                         
 -11  -8   1         30.97         30.09         2.13 o                         
 -10  -8   1          2.02          1.73         0.61 o                         
  -9  -8   1          0.58          0.23         0.51 o                         
  -8  -8   1          1.55          1.58         0.45 o                         
  -7  -8   1         50.83         50.74         0.99 o                         
  -6  -8   1          2.09          2.38         0.44 o                         
  -5  -8   1        206.67        210.53         2.37 o                         
  -4  -8   1         22.75         19.45         0.52 o                         
  -3  -8   1        422.71        421.49         4.29 o                         
  -2  -8   1        162.40        162.42         1.76 o                         
  -1  -8   1        874.83        807.55         7.12 o                         
   0  -8   1         62.79         61.21         0.92 o                         
   1  -8   1        284.21        277.50         2.42 o                         
   2  -8   1         97.07         98.57         0.99 o                         
   3  -8   1        152.64        153.80         1.44 o                         
   4  -8   1         44.70         39.66         0.59 o                         
   5  -8   1          0.18          0.09         0.12 o                         
   6  -8   1        100.32         92.81         1.16 o                         
   7  -8   1         62.42         65.16         1.19 o                         
   8  -8   1        108.99        108.70         1.46 o                         
   9  -8   1         52.68         49.88         0.91 o                         
  10  -8   1         45.52         41.28         0.81 o                         
  11  -8   1         14.64         14.99         0.55 o                         
  12  -8   1         73.81         75.52         1.23 o                         
  13  -8   1          2.94          2.26         0.45 o                         
  14  -8   1          0.22          0.33         0.55 o                         
  15  -8   1          0.01         -0.08         0.64 o                         
 -11  -7   1         10.46         11.75         0.89 o                         
 -10  -7   1         57.77         58.50         1.31 o                         
  -9  -7   1          4.24          4.87         0.52 o                         
  -8  -7   1         63.69         66.45         1.16 o                         
  -7  -7   1         21.87         22.09         0.58 o                         
  -6  -7   1          4.47          4.30         0.34 o                         
  -5  -7   1         98.90         95.38         1.18 o                         
  -4  -7   1        582.44        576.86         6.59 o                         
  -3  -7   1         33.90         47.42         0.77 o                         
  -2  -7   1       1588.00       1580.30        12.60 o                         
  -1  -7   1       1103.84       1096.15         9.17 o                         
   0  -7   1        229.71        214.15         2.05 o                         
   1  -7   1         51.96         47.80         0.59 o                         
   2  -7   1        171.04        194.64         1.76 o                         
   3  -7   1        464.79        459.05         4.45 o                         
   4  -7   1        110.27        113.01         1.21 o                         
   5  -7   1        128.34        124.83         1.48 o                         
   6  -7   1         26.71         27.12         0.54 o                         
   7  -7   1        705.33        699.43         7.76 o                         
   8  -7   1         46.05         53.08         0.92 o                         
   9  -7   1         60.21         65.35         1.02 o                         
  10  -7   1         43.01         44.63         0.92 o                         
  11  -7   1         43.02         41.20         0.80 o                         
  12  -7   1         53.97         53.45         0.95 o                         
  13  -7   1          8.24          6.72         0.47 o                         
  14  -7   1         61.36         64.66         2.13 o                         
  15  -7   1         76.83         78.55         1.66 o                         
 -12  -6   1         22.66         22.47         1.24 o                         
 -11  -6   1         16.05         15.15         0.98 o                         
 -10  -6   1          0.39         -0.35         0.53 o                         
  -9  -6   1         66.63         70.08         1.36 o                         
  -8  -6   1        127.66        127.52         1.93 o                         
  -7  -6   1        295.34        297.24         3.22 o                         
  -6  -6   1         22.49         25.62         0.59 o                         
  -5  -6   1          4.48          5.77         0.28 o                         
  -4  -6   1          0.13          1.25         0.23 o                         
  -3  -6   1        331.26        314.01         3.67 o                         
  -2  -6   1         88.88         96.48         1.00 o                         
  -1  -6   1          3.92          8.57         0.24 o                         
   0  -6   1         22.49         14.01         0.32 o                         
   1  -6   1        204.21        220.68         2.06 o                         
   2  -6   1         13.85         15.83         0.24 o                         
   3  -6   1        272.42        267.54         3.04 o                         
   4  -6   1        154.44        131.09         1.32 o                         
   5  -6   1        151.74        144.97         1.52 o                         
   6  -6   1          3.27          4.97         0.26 o                         
   7  -6   1          1.64          1.70         0.19 o                         
   8  -6   1         32.38         27.74         0.61 o                         
   9  -6   1         38.86         45.92         0.84 o                         
  10  -6   1          1.24          1.43         0.32 o                         
  11  -6   1         73.58         76.65         1.14 o                         
  12  -6   1          5.35          4.60         0.41 o                         
  13  -6   1         97.05        100.61         1.41 o                         
  14  -6   1          9.33          8.68         0.65 o                         
  15  -6   1         37.86         36.82         1.13 o                         
 -12  -5   1         18.72         19.31         0.98 o                         
 -11  -5   1         19.90         19.86         0.74 o                         
 -10  -5   1        156.87        158.77         1.96 o                         
  -9  -5   1         27.62         25.66         0.67 o                         
  -8  -5   1         24.81         26.58         0.60 o                         
  -7  -5   1          8.78          8.96         0.38 o                         
  -6  -5   1          1.21          2.00         0.25 o                         
  -5  -5   1         35.00         44.12         0.67 o                         
  -4  -5   1         48.03         45.65         0.59 o                         
  -3  -5   1        947.11        966.52         8.03 o                         
  -2  -5   1       2284.06       2345.22        17.21 o                         
  -1  -5   1        228.52        281.38         2.55 o                         
   0  -5   1          0.97          2.85         0.18 o                         
   1  -5   1        255.65        244.60         2.14 o                         
   2  -5   1       2226.52       2424.82        19.07 o                         
   3  -5   1        197.72        216.27         2.06 o                         
   4  -5   1          5.77          6.59         0.21 o                         
   5  -5   1          8.39         11.43         0.29 o                         
   6  -5   1        703.91        717.29         7.16 o                         
   7  -5   1        128.13        120.85         1.64 o                         
   8  -5   1         74.00         76.76         1.07 o                         
   9  -5   1        424.84        439.30         4.25 o                         
  10  -5   1         15.69         13.76         0.39 o                         
  11  -5   1          9.28          8.14         0.42 o                         
  12  -5   1         43.10         44.65         0.84 o                         
  13  -5   1         56.34         58.34         1.34 o                         
  14  -5   1          0.43         -0.12         0.59 o                         
  15  -5   1         11.23         11.40         0.92 o                         
 -13  -4   1          0.06          0.46         0.69 o                         
 -12  -4   1        134.60        140.47         2.16 o                         
 -11  -4   1          4.19          4.16         0.52 o                         
 -10  -4   1          0.05         -0.19         0.36 o                         
  -9  -4   1          0.14          0.29         0.31 o                         
  -8  -4   1        218.81        210.55         2.21 o                         
  -7  -4   1        134.30        123.44         1.41 o                         
  -6  -4   1         33.03         33.10         0.65 o                         
  -5  -4   1         25.30         29.61         0.46 o                         
  -4  -4   1        611.74        617.55         4.73 o                         
  -3  -4   1        482.93        550.75         4.34 o                         
  -2  -4   1        210.68        229.61         1.69 o                         
  -1  -4   1       1703.58       1767.27        12.76 o                         
   0  -4   1         16.76         18.66         0.26 o                         
   1  -4   1         90.28        102.16         0.80 o                         
   2  -4   1         82.01         80.98         0.74 o                         
   3  -4   1        449.36        468.44         3.46 o                         
   4  -4   1         44.73         51.34         0.54 o                         
   5  -4   1         99.91        127.71         1.29 o                         
   6  -4   1        195.94        180.47         1.91 o                         
   7  -4   1        936.26        945.19         8.60 o                         
   8  -4   1        138.02        129.56         1.47 o                         
   9  -4   1          3.48          3.21         0.25 o                         
  10  -4   1        113.32        115.98         1.37 o                         
  11  -4   1         48.45         52.19         0.82 o                         
  12  -4   1         58.51         56.63         1.18 o                         
  13  -4   1         10.34         10.10         0.56 o                         
  14  -4   1        215.33        218.89         3.01 o                         
  15  -4   1         30.26         29.76         0.98 o                         
 -14  -3   1         16.73         14.98         2.58 o                         
 -13  -3   1         44.05         44.74         1.24 o                         
 -12  -3   1         45.15         45.94         1.17 o                         
 -11  -3   1         13.36         12.63         0.52 o                         
 -10  -3   1         24.33         22.03         0.84 o                         
  -9  -3   1         35.39         39.05         0.71 o                         
  -8  -3   1        450.35        433.74         4.05 o                         
  -7  -3   1          3.02          2.58         0.25 o                         
  -6  -3   1         27.47         25.69         0.49 o                         
  -5  -3   1        137.75        131.03         1.23 o                         
  -4  -3   1        279.00        267.90         2.05 o                         
  -3  -3   1        450.97        488.97         3.20 o                         
  -2  -3   1        545.63        596.50         3.96 o                         
  -1  -3   1        857.79        976.05         6.56 o                         
   0  -3   1        142.31        123.60         0.93 o                         
   1  -3   1        255.85        253.90         1.77 o                         
   2  -3   1         58.31         61.27         0.49 o                         
   3  -3   1         21.32         16.39         0.19 o                         
   5  -3   1         82.10         63.20         0.76 o                         
   6  -3   1          0.07          0.16         0.16 o                         
   7  -3   1        200.58        221.13         2.15 o                         
   8  -3   1        176.86        173.36         1.71 o                         
   9  -3   1         16.56         19.68         0.46 o                         
  10  -3   1        139.53        142.15         1.67 o                         
  11  -3   1         12.29         13.68         0.62 o                         
  12  -3   1        125.93        122.83         1.61 o                         
  13  -3   1          0.02         -0.07         0.53 o                         
  14  -3   1         75.07         78.14         1.43 o                         
  15  -3   1         44.03         46.87         1.26 o                         
 -14  -2   1          6.86          8.05         0.81 o                         
 -13  -2   1         28.71         29.76         1.18 o                         
 -12  -2   1         10.19         10.38         0.73 o                         
 -11  -2   1         66.43         67.26         1.06 o                         
 -10  -2   1         79.81         83.49         1.16 o                         
  -9  -2   1        277.55        276.82         2.86 o                         
  -8  -2   1         95.99         85.75         1.10 o                         
  -7  -2   1         22.96         26.75         0.55 o                         
  -6  -2   1        171.59        160.97         1.61 o                         
  -5  -2   1        140.93        160.24         1.50 o                         
  -4  -2   1        292.56        331.99         2.58 o                         
  -3  -2   1        177.07        183.92         1.16 o                         
  -2  -2   1       6002.80       6415.20        38.99 o                         
  -1  -2   1       2872.44       3150.69        21.94 o                         
   0  -2   1       4999.65       5380.69        40.67 o                         
   1  -2   1        964.12       1051.92         8.69 o                         
   2  -2   1      11509.94      12889.33        91.75 o                         
   3  -2   1        364.27        439.76         2.99 o                         
   4  -2   1          8.81         15.17         0.20 o                         
   5  -2   1         63.93         99.36         0.88 o                         
   6  -2   1       1516.54       1513.57        10.68 o                         
   7  -2   1        356.54        357.61         3.04 o                         
   8  -2   1          0.02          0.08         0.21 o                         
   9  -2   1        985.56        962.75         8.48 o                         
  10  -2   1        150.76        146.61         1.63 o                         
  11  -2   1         74.64         74.59         1.03 o                         
  12  -2   1          2.10          2.12         0.39 o                         
  13  -2   1          3.95          3.09         0.53 o                         
  14  -2   1         30.29         29.32         0.93 o                         
  15  -2   1         21.92         22.00         1.05 o                         
 -14  -1   1          0.91          1.15         0.97 o                         
 -13  -1   1         11.72         11.67         0.84 o                         
 -12  -1   1         38.89         35.64         1.00 o                         
 -11  -1   1          5.43          4.96         0.39 o                         
 -10  -1   1         15.06         14.66         0.46 o                         
  -9  -1   1        162.29        155.14         1.75 o                         
  -8  -1   1         35.58         33.98         0.63 o                         
  -7  -1   1        291.93        282.69         2.78 o                         
  -6  -1   1        245.08        239.52         2.16 o                         
  -5  -1   1       1846.28       1770.91        14.57 o                         
  -4  -1   1         71.34         91.23         0.70 o                         
  -3  -1   1        117.33        129.75         0.85 o                         
  -2  -1   1        695.49        754.29         5.62 o                         
  -1  -1   1        955.77       1004.54         6.85 o                         
   0  -1   1        816.15        892.44         7.00 o                         
   1  -1   1          4.54          9.79         0.17 o                         
   2  -1   1       4704.58       5023.46        44.47 o                         
   3  -1   1         19.25         23.67         0.25 o                         
   4  -1   1          8.64         10.60         0.17 o                         
   5  -1   1         20.35         28.78         0.33 o                         
   6  -1   1       1350.42       1288.60         9.66 o                         
   7  -1   1        461.84        448.03         3.77 o                         
   8  -1   1         12.28         11.24         0.30 o                         
   9  -1   1          7.13          8.03         0.31 o                         
  10  -1   1        165.70        163.16         1.70 o                         
  11  -1   1         23.62         22.24         0.61 o                         
  12  -1   1         20.33         22.13         0.72 o                         
  13  -1   1         50.47         51.23         1.15 o                         
  14  -1   1          1.27          1.71         0.75 o                         
 -15   0   1          0.64          0.62         0.84 o                         
 -14   0   1         11.42         11.57         0.82 o                         
 -13   0   1         45.47         46.97         1.10 o                         
 -12   0   1         86.88         90.86         1.30 o                         
 -11   0   1          7.76          8.43         0.42 o                         
 -10   0   1        222.21        215.94         2.17 o                         
  -9   0   1         31.69         31.95         0.57 o                         
  -8   0   1       2077.13       1989.98        16.46 o                         
  -7   0   1         31.73         32.49         0.46 o                         
  -6   0   1        270.62        267.87         2.24 o                         
  -5   0   1        163.69        133.49         1.17 o                         
  -4   0   1        121.19        116.79         0.85 o                         
  -3   0   1        952.81       1006.26         6.57 o                         
  -2   0   1        149.60        143.26         1.09 o                         
  -1   0   1       7251.00       7345.76        49.89 o                         
   0   0   1        557.10        565.43        12.24 o                         
   1   0   1         24.13         23.65         0.25 o                         
   2   0   1         60.15         78.55         0.84 o                         
   3   0   1       1474.51       1580.32         9.42 o                         
   4   0   1        197.20        221.36         1.54 o                         
   5   0   1        497.74        542.38         4.15 o                         
   6   0   1         19.26         16.27         0.27 o                         
   7   0   1        673.20        661.08         5.30 o                         
   8   0   1        129.27        125.92         1.26 o                         
   9   0   1        372.49        364.20         3.44 o                         
  10   0   1         39.82         39.29         0.68 o                         
  11   0   1          0.74          0.79         0.32 o                         
  12   0   1        136.69        136.21         2.15 o                         
  13   0   1          0.10          0.09         0.58 o                         
  14   0   1         20.50         18.42         1.15 o                         
 -15   1   1          0.73          0.47         0.76 o                         
 -14   1   1         52.27         54.36         1.22 o                         
 -13   1   1         88.56         94.33         1.36 o                         
 -12   1   1          5.74          7.01         0.45 o                         
 -11   1   1         65.39         63.73         1.00 o                         
 -10   1   1          3.75          4.85         0.28 o                         
  -9   1   1        205.70        207.39         1.96 o                         
  -8   1   1          3.07          2.77         0.20 o                         
  -7   1   1        720.51        693.90         5.68 o                         
  -6   1   1        223.27        247.25         1.87 o                         
  -5   1   1        175.94        203.89         1.59 o                         
  -3   1   1        152.06        156.68         1.02 o                         
  -2   1   1       1387.07       1435.63        10.03 o                         
  -1   1   1        218.74        233.09         1.81 o                         
   0   1   1       1631.99       1732.48        15.15 o                         
   1   1   1       1933.60       2010.43        17.02 o                         
   2   1   1        716.91        748.98         4.39 o                         
   3   1   1        573.75        658.82         4.08 o                         
   4   1   1        295.45        327.07         2.34 o                         
   5   1   1        344.13        345.40         2.90 o                         
   6   1   1        102.42        103.62         1.03 o                         
   7   1   1        483.18        480.68         4.04 o                         
   8   1   1         15.10         14.14         0.38 o                         
   9   1   1        530.42        521.53         4.80 o                         
  10   1   1          0.17         -0.14         0.31 o                         
  11   1   1          0.06          0.00         0.43 o                         
  12   1   1         14.02         13.24         0.62 o                         
  13   1   1          1.52          0.78         0.66 o                         
  14   1   1          6.38          5.85         0.74 o                         
 -15   2   1         51.58         48.33         1.36 o                         
 -14   2   1         30.52         31.50         1.13 o                         
 -13   2   1        309.58        318.50         3.38 o                         
 -12   2   1          3.36          3.24         0.39 o                         
 -11   2   1         73.46         77.85         1.06 o                         
 -10   2   1          1.08          0.70         0.27 o                         
  -9   2   1        244.28        227.32         2.34 o                         
  -8   2   1        297.30        280.11         2.45 o                         
  -7   2   1         55.82         56.69         0.64 o                         
  -6   2   1        402.99        449.66         3.39 o                         
  -5   2   1       3274.27       3504.08        24.54 o                         
  -4   2   1        993.00       1073.94         6.57 o                         
  -3   2   1          0.62          0.43         0.07 o                         
  -2   2   1        324.12        306.91         2.47 o                         
  -1   2   1        828.78        915.14         7.50 o                         
   0   2   1        187.59        190.07         1.80 o                         
   1   2   1        369.59        437.60         3.15 o                         
   2   2   1         19.88          8.47         0.13 o                         
   3   2   1         23.62         32.98         0.31 o                         
   4   2   1        490.43        537.35         3.79 o                         
   5   2   1        290.37        312.58         2.42 o                         
   6   2   1        276.01        254.66         2.34 o                         
   7   2   1        157.19        162.93         1.61 o                         
   8   2   1         38.60         38.00         0.61 o                         
   9   2   1        240.63        238.07         2.43 o                         
  10   2   1         12.78         13.23         0.46 o                         
  11   2   1          5.51          5.97         0.52 o                         
  12   2   1          7.01          6.72         0.62 o                         
  13   2   1         77.59         80.82         1.67 o                         
  14   2   1          5.98          6.27         1.75 o                         
 -15   3   1         66.99         66.58         1.33 o                         
 -14   3   1          4.59          3.92         0.58 o                         
 -13   3   1          9.52          8.99         0.58 o                         
 -12   3   1         68.67         72.32         1.34 o                         
 -11   3   1         19.04         22.53         0.74 o                         
 -10   3   1          2.95          1.62         0.29 o                         
  -9   3   1          2.26          3.14         0.28 o                         
  -8   3   1        943.10        925.52         8.11 o                         
  -7   3   1        334.81        322.07         2.76 o                         
  -6   3   1          1.64          1.99         0.15 o                         
  -5   3   1        618.80        636.96         4.99 o                         
  -4   3   1        796.14        977.09         6.92 o                         
  -3   3   1        291.76        330.54         2.46 o                         
  -2   3   1        199.63        206.68         1.49 o                         
  -1   3   1       3924.67       4135.66        31.36 o                         
   0   3   1       2947.35       3150.37        22.61 o                         
   1   3   1        138.49        168.91         1.07 o                         
   2   3   1        196.19        225.86         1.60 o                         
   3   3   1        534.04        498.03         3.34 o                         
   4   3   1        543.03        527.77         3.83 o                         
   5   3   1        213.31        237.61         2.09 o                         
   6   3   1        121.48         96.44         1.00 o                         
   7   3   1        202.55        198.68         1.99 o                         
   8   3   1        301.92        302.18         2.84 o                         
   9   3   1         37.39         37.42         0.68 o                         
  10   3   1         41.32         40.80         1.15 o                         
  11   3   1        107.11        111.85         1.84 o                         
  12   3   1         20.76         19.02         0.87 o                         
  13   3   1         13.51         13.34         0.76 o                         
 -16   4   1         33.43         34.01         3.21 o                         
 -15   4   1          2.35          1.58         0.55 o                         
 -14   4   1          7.58          7.97         0.52 o                         
 -13   4   1         20.36         22.15         0.68 o                         
 -12   4   1          0.29          0.60         0.33 o                         
 -11   4   1          0.37          0.23         0.29 o                         
 -10   4   1         52.55         49.53         0.81 o                         
  -9   4   1         29.08         33.40         0.62 o                         
  -8   4   1          0.39          1.09         0.20 o                         
  -7   4   1          1.14          0.57         0.18 o                         
  -6   4   1          0.27          0.22         0.14 o                         
  -5   4   1         50.76         57.69         0.75 o                         
  -4   4   1        635.56        682.80         5.68 o                         
  -3   4   1        573.84        556.44         4.65 o                         
  -2   4   1        188.33        197.01         1.69 o                         
  -1   4   1         14.76         20.50         0.29 o                         
   0   4   1         74.40         64.01         0.54 o                         
   1   4   1        388.52        372.98         2.80 o                         
   2   4   1          5.29          2.62         0.12 o                         
   3   4   1         19.30         20.88         0.28 o                         
   4   4   1        294.83        254.96         2.17 o                         
   5   4   1        314.24        273.29         2.50 o                         
   6   4   1         41.71         29.57         0.56 o                         
   7   4   1          2.50          1.20         0.25 o                         
   8   4   1         89.53         90.61         1.20 o                         
   9   4   1        488.21        488.27         4.80 o                         
  10   4   1          3.92          3.00         0.51 o                         
  11   4   1         18.81         18.13         0.83 o                         
  12   4   1          1.44          1.43         0.64 o                         
  13   4   1         11.88         12.13         1.66 o                         
 -16   5   1          0.57          0.30         1.00 o                         
 -15   5   1         14.45         13.07         0.79 o                         
 -14   5   1          0.92          0.56         0.46 o                         
 -13   5   1         48.44         50.76         0.89 o                         
 -12   5   1          2.01          1.41         0.35 o                         
 -11   5   1         14.92         16.14         0.46 o                         
 -10   5   1        157.05        159.52         1.76 o                         
  -9   5   1        294.17        261.60         2.68 o                         
  -8   5   1        622.42        568.12         5.11 o                         
  -7   5   1        187.46        199.30         1.98 o                         
  -6   5   1        796.76        777.76         6.33 o                         
  -5   5   1         95.62         93.42         0.91 o                         
  -4   5   1       1060.22       1189.89        12.48 o                         
  -3   5   1         19.41         31.06         0.50 o                         
  -2   5   1        641.69        637.85         7.08 o                         
  -1   5   1         22.12         30.99         0.48 o                         
   0   5   1         10.81         10.43         0.23 o                         
   1   5   1        667.80        694.46         5.74 o                         
   2   5   1        113.01        105.64         0.98 o                         
   3   5   1        305.18        278.07         2.12 o                         
   4   5   1         43.60         34.16         0.54 o                         
   5   5   1        491.89        444.08         4.10 o                         
   6   5   1        193.84        180.35         1.90 o                         
   7   5   1         86.04         81.80         1.14 o                         
   8   5   1         79.89         79.52         1.26 o                         
   9   5   1        443.14        456.55         5.30 o                         
  10   5   1          3.10          1.92         0.59 o                         
  11   5   1          9.19          8.36         0.85 o                         
  12   5   1          0.74          0.79         0.83 o                         
 -16   6   1         20.90         18.36         2.03 o                         
 -15   6   1          1.79          1.05         0.57 o                         
 -14   6   1          8.21          7.23         0.54 o                         
 -13   6   1          1.96          1.04         0.40 o                         
 -12   6   1         27.85         28.41         0.69 o                         
 -11   6   1         86.61         88.05         1.30 o                         
 -10   6   1         41.92         40.03         0.76 o                         
  -9   6   1         69.39         60.26         0.96 o                         
  -8   6   1        242.01        226.78         2.22 o                         
  -7   6   1        471.51        445.98         3.79 o                         
  -6   6   1         16.53         21.84         0.36 o                         
  -5   6   1        396.52        389.40         3.13 o                         
  -4   6   1          0.08          0.12         0.13 o                         
  -3   6   1        121.87        156.01         1.99 o                         
  -2   6   1         78.24         76.68         1.22 o                         
  -1   6   1         34.96         32.34         0.71 o                         
   0   6   1        712.82        746.36         7.08 o                         
   1   6   1        128.48        103.05         1.24 o                         
   2   6   1       1056.36        962.54         8.73 o                         
   3   6   1          2.78          1.33         0.19 o                         
   4   6   1        299.76        303.33         3.20 o                         
   5   6   1         35.17         32.52         0.62 o                         
   6   6   1         64.06         60.95         0.87 o                         
   7   6   1          2.41          3.11         0.36 o                         
   8   6   1        131.25        129.23         2.10 o                         
   9   6   1         86.12         87.43         1.55 o                         
  10   6   1         45.17         46.65         1.35 o                         
  11   6   1         14.04         13.57         0.90 o                         
 -16   7   1         21.23         22.66         1.83 o                         
 -15   7   1         72.93         73.92         1.49 o                         
 -14   7   1         32.04         32.79         0.85 o                         
 -13   7   1         28.57         27.44         0.75 o                         
 -12   7   1         90.55         89.09         1.30 o                         
 -11   7   1         63.80         62.93         1.13 o                         
 -10   7   1         69.30         67.89         1.14 o                         
  -9   7   1         23.79         22.69         0.55 o                         
  -8   7   1        184.24        166.40         1.86 o                         
  -7   7   1        367.72        351.03         3.20 o                         
  -6   7   1          0.37          0.08         0.20 o                         
  -5   7   1          0.15          0.04         0.16 o                         
  -4   7   1        144.26        148.26         1.70 o                         
  -3   7   1       1129.35       1121.89        11.09 o                         
  -2   7   1         27.19         27.89         0.48 o                         
  -1   7   1          0.98          1.69         0.24 o                         
   0   7   1          6.07          6.00         0.24 o                         
   1   7   1        364.06        350.46         3.26 o                         
   2   7   1        374.75        367.96         3.28 o                         
   3   7   1        147.66        117.00         1.41 o                         
   4   7   1         65.57         76.52         1.34 o                         
   5   7   1          0.04         -0.20         0.32 o                         
   6   7   1         11.07         12.59         0.49 o                         
   7   7   1          0.43          0.51         0.41 o                         
   8   7   1        340.25        345.85         4.21 o                         
   9   7   1         14.88         14.15         0.84 o                         
  10   7   1          0.11         -0.28         0.62 o                         
  11   7   1          0.69          0.72         0.70 o                         
 -15   8   1          0.49          0.32         0.53 o                         
 -14   8   1          0.06         -0.09         0.43 o                         
 -13   8   1         90.35         89.87         1.35 o                         
 -12   8   1         45.37         48.06         0.97 o                         
 -11   8   1         12.39         12.45         0.65 o                         
 -10   8   1        155.46        154.73         2.09 o                         
  -9   8   1          2.63          2.96         0.34 o                         
  -8   8   1         68.14         60.57         0.88 o                         
  -7   8   1        136.43        132.20         1.33 o                         
  -6   8   1       1464.28       1444.80        11.88 o                         
  -5   8   1        264.60        251.99         2.79 o                         
  -4   8   1        376.16        393.57         4.56 o                         
  -3   8   1         87.01         78.19         0.97 o                         
  -2   8   1       1151.60       1092.44        10.34 o                         
  -1   8   1         18.47         23.97         0.71 o                         
   0   8   1          1.70          2.25         0.24 o                         
   1   8   1         10.74         17.84         0.40 o                         
   2   8   1          0.74          0.34         0.23 o                         
   3   8   1         49.54         53.08         0.80 o                         
   4   8   1         12.80         12.00         0.61 o                         
   5   8   1        121.20        119.33         1.59 o                         
   6   8   1         60.82         58.94         0.99 o                         
   7   8   1         44.23         44.12         0.92 o                         
   8   8   1          1.41          0.97         0.55 o                         
   9   8   1         45.13         45.66         1.24 o                         
  10   8   1         55.11         56.43         1.33 o                         
 -15   9   1          1.93          1.72         0.56 o                         
 -14   9   1          0.39          0.56         0.47 o                         
 -13   9   1          0.46          0.11         0.43 o                         
 -12   9   1          4.83          4.23         0.56 o                         
 -11   9   1        119.57        120.38         1.88 o                         
 -10   9   1         29.36         31.20         1.03 o                         
  -9   9   1         22.53         22.10         0.59 o                         
  -8   9   1          0.17          0.10         0.28 o                         
  -7   9   1         80.14         77.47         1.11 o                         
  -6   9   1        318.18        312.43         3.57 o                         
  -5   9   1         90.93         87.81         1.24 o                         
  -4   9   1         25.18         26.18         0.82 o                         
  -3   9   1          0.96         -0.10         0.17 o                         
  -2   9   1        912.31        872.84         8.45 o                         
  -1   9   1          4.87          4.39         0.31 o                         
   0   9   1        221.66        214.55         2.26 o                         
   1   9   1         13.22         10.46         0.39 o                         
   2   9   1        129.45        131.81         1.86 o                         
   3   9   1         17.26         16.39         0.52 o                         
   4   9   1         35.83         33.69         0.81 o                         
   5   9   1         33.11         34.79         0.87 o                         
   6   9   1         20.46         20.36         0.65 o                         
   7   9   1         43.63         44.70         1.07 o                         
   8   9   1         17.06         15.58         0.72 o                         
   9   9   1          1.59          1.06         0.66 o                         
 -15  10   1          5.13          5.56         0.65 o                         
 -14  10   1         21.78         21.32         0.79 o                         
 -13  10   1         14.52         12.96         0.75 o                         
 -12  10   1          8.84          9.16         0.71 o                         
 -11  10   1         37.52         35.65         1.38 o                         
 -10  10   1         71.37         74.54         1.23 o                         
  -9  10   1         13.69         14.35         0.51 o                         
  -8  10   1          9.20          7.76         0.42 o                         
  -7  10   1        573.50        559.01         5.88 o                         
  -6  10   1         74.37         71.78         1.43 o                         
  -5  10   1        309.31        302.02         3.35 o                         
  -4  10   1         82.12         85.87         1.15 o                         
  -3  10   1         87.23         89.22         1.36 o                         
  -2  10   1        162.98        161.96         1.85 o                         
  -1  10   1         22.90         25.45         0.57 o                         
   0  10   1         86.61         84.57         1.12 o                         
   1  10   1         74.46         72.53         1.07 o                         
   2  10   1          3.15          2.56         0.40 o                         
   3  10   1         38.32         36.55         0.78 o                         
   4  10   1          3.67          3.63         0.43 o                         
   5  10   1         11.96         12.14         0.63 o                         
   6  10   1          1.51          1.66         0.57 o                         
   7  10   1          2.71          2.17         0.60 o                         
   8  10   1        162.66        169.79         2.57 o                         
 -15  11   1          6.49          4.52         1.00 o                         
 -14  11   1          5.19          4.89         0.61 o                         
 -13  11   1         58.61         56.15         1.45 o                         
 -12  11   1          0.39          0.14         0.66 o                         
 -11  11   1         12.30         12.19         0.78 o                         
 -10  11   1         62.22         63.53         1.18 o                         
  -9  11   1         57.37         58.62         0.99 o                         
  -8  11   1          2.19          1.97         0.36 o                         
  -7  11   1          3.89          4.26         0.33 o                         
  -6  11   1        130.22        130.10         1.59 o                         
  -5  11   1        129.30        128.40         1.66 o                         
  -4  11   1          0.01         -0.08         0.29 o                         
  -3  11   1         56.90         51.72         1.20 o                         
  -2  11   1         25.63         27.35         0.72 o                         
  -1  11   1         28.98         28.30         0.63 o                         
   0  11   1         13.06         13.33         0.49 o                         
   1  11   1         17.60         18.07         0.55 o                         
   2  11   1         94.33         95.08         1.74 o                         
   3  11   1         59.46         61.75         1.23 o                         
   4  11   1         61.81         67.38         1.43 o                         
   5  11   1         12.45         13.31         0.85 o                         
   6  11   1          2.22          2.30         0.64 o                         
   7  11   1          0.24         -0.07         0.68 o                         
 -14  12   1          3.04          4.06         0.64 o                         
 -13  12   1          0.42          0.86         0.70 o                         
 -12  12   1         33.40         35.78         1.16 o                         
 -11  12   1          0.34          0.01         0.60 o                         
 -10  12   1          1.45          1.80         0.45 o                         
  -9  12   1        159.55        163.16         2.11 o                         
  -8  12   1         41.00         43.27         1.11 o                         
  -7  12   1          1.64          1.24         0.41 o                         
  -6  12   1         25.57         25.72         1.10 o                         
  -5  12   1         47.64         44.84         1.34 o                         
  -4  12   1         18.87         17.59         0.57 o                         
  -3  12   1          6.46          5.16         0.37 o                         
  -2  12   1        160.72        163.50         1.85 o                         
  -1  12   1         88.71         88.54         1.25 o                         
   0  12   1         22.62         23.61         0.65 o                         
   1  12   1          8.57          8.46         0.55 o                         
   2  12   1         27.90         29.22         1.13 o                         
   3  12   1        106.90        112.76         1.83 o                         
   4  12   1         68.49         71.56         1.36 o                         
   5  12   1         38.88         38.20         1.12 o                         
   6  12   1          0.04          0.40         0.64 o                         
 -14  13   1         21.27         18.20         2.73 o                         
 -13  13   1          0.34          0.81         0.73 o                         
 -12  13   1          0.21         -0.45         0.72 o                         
 -11  13   1          1.80          1.55         0.70 o                         
 -10  13   1         10.60         11.40         0.61 o                         
  -9  13   1         19.67         18.52         0.69 o                         
  -8  13   1         21.20         21.04         1.17 o                         
  -7  13   1         86.80         85.89         1.74 o                         
  -6  13   1        119.71        121.76         2.37 o                         
  -5  13   1        169.89        172.08         2.37 o                         
  -4  13   1        185.16        184.89         2.39 o                         
  -3  13   1         50.25         48.89         0.93 o                         
  -2  13   1        178.10        181.30         2.34 o                         
  -1  13   1          3.87          3.42         0.43 o                         
   0  13   1         53.75         52.94         1.10 o                         
   1  13   1        110.51        110.84         1.73 o                         
   2  13   1          3.36          2.83         0.52 o                         
   3  13   1          2.78          3.42         0.59 o                         
   4  13   1          0.57          0.62         0.54 o                         
   5  13   1          0.01         -0.61         0.61 o                         
 -13  14   1          3.80          3.10         0.91 o                         
 -12  14   1          0.02         -0.28         0.67 o                         
 -11  14   1         13.80         12.12         0.84 o                         
 -10  14   1          5.24          5.04         0.58 o                         
  -9  14   1         13.21         12.92         0.68 o                         
  -8  14   1          0.72          1.17         0.54 o                         
  -7  14   1         21.13         22.63         1.06 o                         
  -6  14   1          2.37          1.92         0.54 o                         
  -5  14   1          0.01          0.07         0.52 o                         
  -4  14   1         78.12         78.79         1.40 o                         
  -3  14   1        160.55        165.74         2.24 o                         
  -2  14   1         24.99         25.41         0.91 o                         
  -1  14   1          2.08          1.89         0.56 o                         
   0  14   1         12.64         12.39         0.72 o                         
   1  14   1         57.87         57.09         1.28 o                         
   2  14   1         49.74         52.46         1.45 o                         
   3  14   1          7.28          8.67         0.75 o                         
   4  14   1          0.41         -0.25         1.78 o                         
 -12  15   1         32.80         29.18         2.88 o                         
 -11  15   1          5.37          4.91         0.69 o                         
 -10  15   1         16.38         17.57         0.86 o                         
  -9  15   1          1.37          1.53         0.61 o                         
  -8  15   1         78.39         77.48         1.49 o                         
  -7  15   1          0.38          0.64         0.55 o                         
  -6  15   1         60.15         58.97         1.49 o                         
  -5  15   1         34.57         31.63         1.09 o                         
  -4  15   1          4.04          4.04         0.54 o                         
  -3  15   1         61.00         62.79         1.53 o                         
  -2  15   1         36.80         35.04         1.07 o                         
  -1  15   1         35.98         38.26         1.18 o                         
   0  15   1          1.36          1.04         0.62 o                         
   1  15   1         12.08         12.51         0.88 o                         
   2  15   1          0.58         -0.25         0.73 o                         
 -10  16   1         11.90         12.22         1.08 o                         
  -9  16   1          1.26          0.50         0.56 o                         
  -8  16   1         18.64         20.61         0.79 o                         
  -7  16   1         19.58         16.24         0.81 o                         
  -6  16   1          4.57          4.02         0.70 o                         
  -5  16   1         10.44          9.78         0.73 o                         
  -4  16   1         38.66         39.86         1.38 o                         
  -3  16   1          3.11          2.80         0.83 o                         
  -2  16   1          0.62          0.06         0.71 o                         
  -1  16   1          0.18         -0.01         0.77 o                         
  -7  17   1         18.08         15.68         1.28 o                         
  -6  17   1          1.02          1.40         1.09 o                         
  -5  17   1          1.47          3.06         1.61 o                         
  -4  17   1         18.30         16.05         2.28 o                         
   2 -17   2          9.38         10.26         2.43 o                         
   3 -17   2          1.13          0.73         1.82 o                         
   4 -17   2          0.00         -0.40         0.73 o                         
   5 -17   2         60.84         64.54         1.48 o                         
   6 -17   2         17.74         18.77         1.25 o                         
   7 -17   2          0.41         -0.24         1.78 o                         
   0 -16   2         38.00         38.06         1.80 o                         
   1 -16   2          8.24          9.32         0.82 o                         
   2 -16   2         38.57         38.47         1.25 o                         
   3 -16   2         41.84         42.66         1.70 o                         
   4 -16   2          3.89          3.26         0.61 o                         
   5 -16   2         21.06         22.78         0.93 o                         
   6 -16   2          2.79          2.15         0.70 o                         
   7 -16   2         21.58         20.97         1.00 o                         
   8 -16   2          1.30          1.31         0.73 o                         
   9 -16   2          2.90          1.89         0.67 o                         
  -3 -15   2         13.78         13.75         1.25 o                         
  -2 -15   2         25.51         25.35         1.42 o                         
  -1 -15   2          2.81          2.53         0.66 o                         
   0 -15   2         54.24         55.37         1.33 o                         
   1 -15   2          5.63          4.93         0.61 o                         
   2 -15   2         78.89         77.16         1.59 o                         
   3 -15   2          1.38          1.21         0.53 o                         
   4 -15   2          2.98          3.54         0.57 o                         
   5 -15   2         25.83         25.30         0.93 o                         
   6 -15   2         21.50         21.72         1.46 o                         
   7 -15   2          4.05          3.09         0.64 o                         
   8 -15   2         27.96         27.40         1.84 o                         
   9 -15   2          7.34          6.52         0.83 o                         
  10 -15   2          0.67          0.76         0.72 o                         
  11 -15   2          0.11         -0.01         0.93 o                         
  -5 -14   2         52.51         53.14         2.62 o                         
  -4 -14   2         36.79         34.65         1.26 o                         
  -3 -14   2         10.69         10.42         0.85 o                         
  -2 -14   2         15.98         14.16         0.89 o                         
  -1 -14   2         37.58         40.01         1.10 o                         
   0 -14   2          8.10          9.00         0.52 o                         
   1 -14   2          0.59          0.30         0.44 o                         
   2 -14   2         13.63         12.79         0.57 o                         
   3 -14   2        171.11        184.25         2.22 o                         
   4 -14   2         36.22         35.55         0.93 o                         
   5 -14   2         54.02         55.93         1.09 o                         
   6 -14   2         13.60         13.96         0.76 o                         
   7 -14   2         49.42         51.03         1.29 o                         
   8 -14   2          2.04          1.50         0.60 o                         
   9 -14   2          4.44          3.21         0.63 o                         
  10 -14   2        106.90        107.84         2.20 o                         
  11 -14   2         11.47         11.09         0.81 o                         
  12 -14   2          9.21          8.60         0.86 o                         
  -6 -13   2         27.04         25.13         1.15 o                         
  -5 -13   2         18.05         19.33         0.81 o                         
  -4 -13   2          0.35         -0.17         0.55 o                         
  -3 -13   2          0.28         -0.12         0.63 o                         
  -2 -13   2          1.82          1.58         0.56 o                         
  -1 -13   2         19.20         20.83         0.76 o                         
   0 -13   2          2.71          2.15         0.42 o                         
   1 -13   2         28.69         28.40         0.70 o                         
   2 -13   2         19.69         18.50         0.57 o                         
   3 -13   2         43.27         43.44         0.88 o                         
   4 -13   2          0.54         -0.01         0.45 o                         
   5 -13   2        185.19        187.48         2.36 o                         
   6 -13   2          8.02          7.90         0.53 o                         
   7 -13   2         10.07         10.10         0.59 o                         
   8 -13   2         40.02         39.60         1.12 o                         
   9 -13   2          1.15          0.69         0.49 o                         
  10 -13   2          2.71          2.69         0.61 o                         
  11 -13   2         26.34         26.70         1.13 o                         
  12 -13   2         41.13         44.53         1.42 o                         
  13 -13   2          0.71          0.52         0.80 o                         
  -7 -12   2          5.80          5.94         0.68 o                         
  -6 -12   2         27.89         27.85         0.91 o                         
  -5 -12   2         18.31         18.19         0.88 o                         
  -4 -12   2         93.37         91.48         1.74 o                         
  -3 -12   2         83.09         86.14         1.80 o                         
  -2 -12   2         71.88         74.90         1.37 o                         
  -1 -12   2          8.06          8.60         0.51 o                         
   0 -12   2        165.42        169.02         2.19 o                         
   1 -12   2          2.79          3.45         0.38 o                         
   2 -12   2        104.56        102.32         1.49 o                         
   3 -12   2          1.36          0.69         0.32 o                         
   4 -12   2         30.07         29.49         0.69 o                         
   5 -12   2        585.29        588.29         6.56 o                         
   6 -12   2          6.86          6.63         0.44 o                         
   7 -12   2         20.82         22.41         0.64 o                         
   8 -12   2          2.37          2.82         0.48 o                         
   9 -12   2         91.42         89.06         1.52 o                         
  10 -12   2         44.64         44.10         1.11 o                         
  11 -12   2          0.17          0.45         0.57 o                         
  12 -12   2         29.69         26.21         1.33 o                         
  13 -12   2         27.74         27.27         1.01 o                         
  -8 -11   2          0.05         -0.09         0.60 o                         
  -7 -11   2          3.47          3.54         0.54 o                         
  -6 -11   2         13.69         13.20         0.70 o                         
  -5 -11   2        219.66        218.13         3.01 o                         
  -4 -11   2         78.93         80.71         1.40 o                         
  -3 -11   2         36.86         37.80         0.84 o                         
  -2 -11   2          5.60          5.70         0.38 o                         
  -1 -11   2         69.55         70.98         1.54 o                         
   0 -11   2         13.87         12.01         0.41 o                         
   1 -11   2          1.28          0.83         0.27 o                         
   2 -11   2         13.44         14.91         0.47 o                         
   3 -11   2        135.87        132.90         1.74 o                         
   4 -11   2         66.70         65.47         1.09 o                         
   5 -11   2         22.88         22.93         0.56 o                         
   6 -11   2        172.48        180.60         2.00 o                         
   7 -11   2         26.14         26.25         0.78 o                         
   8 -11   2         28.88         27.31         0.81 o                         
   9 -11   2        166.17        169.98         2.35 o                         
  10 -11   2         11.74         12.72         0.75 o                         
  11 -11   2          2.98          1.72         0.56 o                         
  12 -11   2        127.54        127.66         2.25 o                         
  13 -11   2        139.93        136.97         2.30 o                         
  14 -11   2         12.41         11.03         0.89 o                         
  -9 -10   2          0.00          0.67         0.65 o                         
  -8 -10   2         10.36         11.08         0.81 o                         
  -7 -10   2         14.76         13.71         0.60 o                         
  -6 -10   2          9.81         10.00         0.57 o                         
  -5 -10   2        303.00        312.07         3.69 o                         
  -4 -10   2         28.35         29.13         0.68 o                         
  -3 -10   2          5.52          5.46         0.36 o                         
  -2 -10   2          9.29          9.07         0.41 o                         
  -1 -10   2        239.58        242.44         2.44 o                         
   0 -10   2        146.27        143.92         1.53 o                         
   1 -10   2         81.64         80.49         1.04 o                         
   2 -10   2          0.25          0.29         0.23 o                         
   3 -10   2        116.46        118.21         1.57 o                         
   4 -10   2        153.09        154.40         1.79 o                         
   5 -10   2        142.08        144.49         1.73 o                         
   6 -10   2         95.54         96.44         1.33 o                         
   7 -10   2          1.23          0.86         0.30 o                         
   8 -10   2        135.74        133.67         1.92 o                         
   9 -10   2         33.21         33.82         0.92 o                         
  10 -10   2         50.15         48.62         1.14 o                         
  11 -10   2          0.98          0.82         0.46 o                         
  12 -10   2         26.09         26.92         0.95 o                         
  13 -10   2          4.39          3.64         0.56 o                         
  14 -10   2          4.41          4.85         0.71 o                         
 -10  -9   2         52.57         55.39         1.76 o                         
  -9  -9   2         17.55         17.67         0.75 o                         
  -8  -9   2          8.68          8.36         0.57 o                         
  -7  -9   2          2.71          3.93         0.49 o                         
  -6  -9   2        228.24        232.71         4.58 o                         
  -5  -9   2          1.81          1.95         0.39 o                         
  -4  -9   2        180.66        178.69         2.04 o                         
  -3  -9   2        230.15        229.58         2.60 o                         
  -2  -9   2          4.90          3.83         0.29 o                         
  -1  -9   2          6.34          8.23         0.30 o                         
   0  -9   2        154.77        155.41         1.77 o                         
   1  -9   2        633.78        630.51         6.19 o                         
   2  -9   2        114.51        113.95         1.40 o                         
   3  -9   2          0.09         -0.12         0.22 o                         
   4  -9   2        299.31        302.24         2.70 o                         
   5  -9   2       1559.40       1573.26        14.76 o                         
   6  -9   2         14.31         15.94         0.40 o                         
   7  -9   2        238.60        242.60         2.72 o                         
   8  -9   2          3.36          4.63         0.42 o                         
   9  -9   2         99.04         97.99         1.64 o                         
  10  -9   2         16.22         14.74         0.57 o                         
  11  -9   2          4.65          4.43         0.46 o                         
  12  -9   2         41.18         39.88         1.08 o                         
  13  -9   2          6.18          5.98         0.54 o                         
  14  -9   2          7.99          7.85         0.65 o                         
  15  -9   2          0.94          0.88         1.68 o                         
 -11  -8   2          1.27          1.10         0.71 o                         
 -10  -8   2         41.09         40.91         1.37 o                         
  -9  -8   2         94.45        100.76         1.56 o                         
  -8  -8   2         10.40         11.39         0.61 o                         
  -7  -8   2         25.57         25.65         0.79 o                         
  -6  -8   2        164.29        162.97         2.23 o                         
  -5  -8   2        151.34        153.61         1.89 o                         
  -4  -8   2         38.26         40.30         0.72 o                         
  -3  -8   2         81.26         82.39         1.04 o                         
  -2  -8   2         96.66         85.79         1.08 o                         
  -1  -8   2         18.51         15.39         0.42 o                         
   0  -8   2         11.96         12.93         0.37 o                         
   1  -8   2        170.46        175.86         1.93 o                         
   2  -8   2        228.49        218.15         2.26 o                         
   3  -8   2         43.65         51.19         0.68 o                         
   4  -8   2        115.09        127.16         1.34 o                         
   5  -8   2          4.03          4.56         0.26 o                         
   6  -8   2        289.93        291.87         3.17 o                         
   7  -8   2         38.76         36.73         0.68 o                         
   8  -8   2          6.01          6.72         0.39 o                         
   9  -8   2         30.54         32.94         0.77 o                         
  10  -8   2         13.02         12.11         0.49 o                         
  11  -8   2          1.91          2.02         0.39 o                         
  12  -8   2          5.62          5.23         0.65 o                         
  13  -8   2         57.08         58.54         1.08 o                         
  14  -8   2         11.32         11.26         0.74 o                         
  15  -8   2          0.27          0.10         0.82 o                         
 -12  -7   2         82.70         95.81         5.19 o                         
 -11  -7   2         84.12         83.56         1.87 o                         
 -10  -7   2         19.49         18.06         0.73 o                         
  -9  -7   2          0.03          0.15         0.50 o                         
  -8  -7   2        336.33        339.95         3.74 o                         
  -7  -7   2         41.30         38.46         0.78 o                         
  -6  -7   2          0.01         -0.01         0.27 o                         
  -5  -7   2        157.98        164.12         1.81 o                         
  -4  -7   2        128.48        130.97         1.42 o                         
  -3  -7   2          0.22          0.28         0.21 o                         
  -2  -7   2        974.20        980.03         8.92 o                         
  -1  -7   2        363.92        347.22         3.46 o                         
   0  -7   2        485.26        477.11         5.05 o                         
   1  -7   2        353.51        401.38         4.40 o                         
   2  -7   2         32.50         32.71         0.43 o                         
   3  -7   2        180.02        187.12         1.80 o                         
   4  -7   2        669.49        680.85         6.75 o                         
   5  -7   2        173.39        181.37         2.52 o                         
   6  -7   2        396.11        394.77         4.99 o                         
   7  -7   2        255.85        243.96         3.62 o                         
   8  -7   2        152.73        148.57         1.96 o                         
   9  -7   2         11.81         10.27         0.50 o                         
  10  -7   2         24.39         22.56         0.62 o                         
  11  -7   2        147.14        145.42         1.84 o                         
  12  -7   2         16.25         16.12         0.57 o                         
  13  -7   2          6.43          6.28         0.58 o                         
  14  -7   2          3.82          2.79         0.56 o                         
  15  -7   2          0.14          0.31         0.63 o                         
 -12  -6   2          3.35          3.27         0.80 o                         
 -11  -6   2          8.92         10.37         0.72 o                         
 -10  -6   2         48.17         47.73         1.10 o                         
  -9  -6   2         28.02         29.80         0.72 o                         
  -8  -6   2         21.43         20.49         0.60 o                         
  -7  -6   2         49.33         43.22         0.81 o                         
  -6  -6   2        211.15        191.23         2.57 o                         
  -5  -6   2         28.42         27.08         0.71 o                         
  -4  -6   2        327.14        321.41         2.80 o                         
  -3  -6   2        333.35        339.72         2.92 o                         
  -2  -6   2        450.06        436.81         3.69 o                         
  -1  -6   2         36.08         48.17         0.60 o                         
   0  -6   2         16.79         21.19         0.42 o                         
   1  -6   2         18.04          8.04         0.26 o                         
   2  -6   2          9.43         11.63         0.21 o                         
   3  -6   2          1.68          0.98         0.12 o                         
   4  -6   2          5.93          3.44         0.21 o                         
   5  -6   2        743.61        737.95         7.05 o                         
   6  -6   2        124.91        123.50         1.42 o                         
   7  -6   2        217.21        201.60         2.28 o                         
   8  -6   2        548.54        549.17         6.02 o                         
   9  -6   2        174.60        165.03         2.16 o                         
  10  -6   2          1.27          0.99         0.32 o                         
  11  -6   2         94.51         98.17         1.30 o                         
  12  -6   2         96.71         96.66         1.35 o                         
  13  -6   2          9.23          8.29         0.58 o                         
  14  -6   2          3.24          2.47         0.62 o                         
  15  -6   2         15.73         16.19         0.84 o                         
 -13  -5   2         15.94         19.06         1.10 o                         
 -12  -5   2          6.22          6.03         0.71 o                         
 -11  -5   2         13.10         12.42         0.59 o                         
 -10  -5   2        217.75        221.85         2.63 o                         
  -9  -5   2          0.89          1.07         0.33 o                         
  -8  -5   2         54.23         56.94         0.92 o                         
  -7  -5   2         32.06         27.97         0.66 o                         
  -6  -5   2        973.99        923.66         8.51 o                         
  -5  -5   2          4.96          2.47         0.20 o                         
  -4  -5   2        250.50        226.58         1.95 o                         
  -3  -5   2         53.26         69.81         0.72 o                         
  -2  -5   2        445.10        430.13         3.70 o                         
  -1  -5   2        145.82        152.41         1.46 o                         
   0  -5   2        662.13        772.13         7.20 o                         
   1  -5   2        755.60        806.90         7.21 o                         
   2  -5   2         69.88         59.04         0.73 o                         
   3  -5   2        100.32        100.69         0.95 o                         
   4  -5   2        154.25        177.88         2.10 o                         
   5  -5   2         18.97         12.16         0.26 o                         
   6  -5   2         39.21         46.61         0.66 o                         
   7  -5   2          3.20          4.25         0.43 o                         
   8  -5   2        186.52        185.82         2.16 o                         
   9  -5   2        377.97        385.74         4.13 o                         
  10  -5   2         20.76         18.82         0.49 o                         
  11  -5   2          5.98          4.63         0.38 o                         
  12  -5   2         85.54         87.29         1.29 o                         
  13  -5   2          9.82         11.39         0.60 o                         
  14  -5   2         18.47         16.98         0.83 o                         
  15  -5   2          8.98          9.20         0.79 o                         
 -13  -4   2         19.11         20.10         1.00 o                         
 -12  -4   2         25.12         26.54         0.96 o                         
 -11  -4   2         87.83         87.98         1.40 o                         
 -10  -4   2          9.76         11.03         0.48 o                         
  -9  -4   2        142.70        137.46         1.62 o                         
  -8  -4   2          3.29          3.13         0.33 o                         
  -7  -4   2        103.98        120.59         1.44 o                         
  -6  -4   2        169.43        146.51         1.49 o                         
  -5  -4   2        132.70        124.70         1.21 o                         
  -4  -4   2          4.77          7.20         0.18 o                         
  -3  -4   2         43.73         41.06         0.55 o                         
  -2  -4   2       2036.09       2229.08        17.05 o                         
  -1  -4   2         47.33         43.05         0.44 o                         
   0  -4   2       1226.75       1270.55         9.43 o                         
   1  -4   2        169.63        193.95         1.60 o                         
   2  -4   2        288.60        288.10         1.93 o                         
   3  -4   2       1138.99       1296.78         9.43 o                         
   4  -4   2       2797.17       3150.01        24.64 o                         
   5  -4   2        661.08        770.36         6.93 o                         
   6  -4   2       1163.99       1134.58         9.97 o                         
   7  -4   2        336.04        297.95         3.44 o                         
   8  -4   2         46.78         51.93         0.95 o                         
   9  -4   2         41.36         40.76         0.65 o                         
  10  -4   2         13.93         11.84         0.40 o                         
  11  -4   2        140.75        134.88         2.14 o                         
  12  -4   2         60.29         63.86         1.28 o                         
  13  -4   2          5.72          6.03         0.58 o                         
  14  -4   2         29.86         27.52         1.15 o                         
  15  -4   2          0.40          0.11         0.67 o                         
 -14  -3   2          4.61          4.47         0.77 o                         
 -13  -3   2          3.40          2.45         0.63 o                         
 -12  -3   2          0.02         -0.42         0.42 o                         
 -11  -3   2         53.33         54.33         0.93 o                         
 -10  -3   2         83.55         87.03         1.29 o                         
  -9  -3   2         87.45         89.26         1.15 o                         
  -8  -3   2         28.14         27.54         0.53 o                         
  -7  -3   2        521.95        503.89         4.77 o                         
  -6  -3   2        431.89        378.18         3.23 o                         
  -5  -3   2          1.09          1.05         0.14 o                         
  -4  -3   2          5.53          2.50         0.13 o                         
  -3  -3   2        648.37        592.06         4.24 o                         
  -2  -3   2         10.96         17.03         0.22 o                         
   0  -3   2         30.88         35.64         0.55 o                         
   1  -3   2       1120.02       1183.73         9.03 o                         
   2  -3   2        141.45        154.85         1.00 o                         
   3  -3   2       1483.04       1773.70        10.87 o                         
   4  -3   2       2176.87       2428.97        17.43 o                         
   5  -3   2         37.41         40.97         0.43 o                         
   6  -3   2         32.15         37.39         0.49 o                         
   7  -3   2        396.22        378.37         3.24 o                         
   8  -3   2        402.92        398.45         3.41 o                         
   9  -3   2         31.87         29.91         0.54 o                         
  10  -3   2          6.94          7.98         0.39 o                         
  11  -3   2         91.45         92.17         1.29 o                         
  12  -3   2         96.23         92.20         1.47 o                         
  13  -3   2         14.49         13.44         0.69 o                         
  14  -3   2         28.12         28.73         0.97 o                         
  15  -3   2         86.57         91.09         3.10 o                         
 -14  -2   2          5.83          6.43         0.73 o                         
 -13  -2   2          4.11          3.43         0.58 o                         
 -12  -2   2          0.11          0.05         0.42 o                         
 -11  -2   2         42.74         42.93         0.77 o                         
 -10  -2   2        682.05        686.35         6.51 o                         
  -9  -2   2          3.86          2.84         0.30 o                         
  -8  -2   2        127.37        121.42         1.49 o                         
  -7  -2   2         14.61         13.17         0.37 o                         
  -6  -2   2       1556.38       1499.89        12.00 o                         
  -5  -2   2        284.61        302.69         2.55 o                         
  -4  -2   2         12.77         13.19         0.22 o                         
  -3  -2   2        667.87        671.70         4.65 o                         
  -2  -2   2        209.38        232.53         1.99 o                         
  -1  -2   2         19.89         17.89         0.22 o                         
   0  -2   2       1676.51       1831.83        15.50 o                         
   1  -2   2      19602.78      20874.75       141.56 o                         
   2  -2   2       1236.83       1431.75         9.77 o                         
   3  -2   2         75.27         82.27         0.75 o                         
   4  -2   2        114.85        133.81         1.03 o                         
   5  -2   2        512.54        540.59         4.56 o                         
   6  -2   2        923.12        919.38         7.20 o                         
   7  -2   2        107.73        101.22         1.07 o                         
   8  -2   2        110.75        107.51         1.20 o                         
   9  -2   2         63.23         68.00         1.22 o                         
  10  -2   2          1.74          2.04         0.29 o                         
  11  -2   2         54.12         51.42         0.81 o                         
  12  -2   2        124.88        122.78         1.81 o                         
  13  -2   2         45.74         47.04         1.10 o                         
  14  -2   2         43.19         42.96         1.33 o                         
 -15  -1   2         47.51         48.54         3.56 o                         
 -14  -1   2         13.28         13.54         1.11 o                         
 -13  -1   2         70.25         70.02         1.74 o                         
 -12  -1   2          0.02          0.05         0.39 o                         
 -11  -1   2         14.27         13.70         0.49 o                         
 -10  -1   2          0.92          1.35         0.32 o                         
  -9  -1   2        200.18        195.28         2.21 o                         
  -8  -1   2        155.87        155.58         1.79 o                         
  -7  -1   2        126.42        131.98         1.39 o                         
  -6  -1   2         81.98         75.84         0.84 o                         
  -5  -1   2         15.94         17.73         0.28 o                         
  -4  -1   2        584.11        654.14         4.26 o                         
  -3  -1   2        152.30        158.21         1.20 o                         
  -2  -1   2        323.01        350.93         2.66 o                         
  -1  -1   2       3464.75       3668.85        25.35 o                         
   0  -1   2         12.62         18.29         0.22 o                         
   1  -1   2       2291.99       2582.71        23.93 o                         
   2  -1   2       1599.56       1748.53        15.49 o                         
   3  -1   2        228.00        234.24         1.95 o                         
   4  -1   2        130.37        122.52         1.24 o                         
   5  -1   2         54.82         52.27         0.57 o                         
   6  -1   2         47.24         48.73         0.56 o                         
   7  -1   2       1610.34       1586.08        12.73 o                         
   8  -1   2        252.72        237.32         2.17 o                         
   9  -1   2         39.61         38.67         0.61 o                         
  10  -1   2         15.19         15.10         0.42 o                         
  11  -1   2         74.47         75.76         1.27 o                         
  12  -1   2         33.71         33.61         0.86 o                         
  13  -1   2          0.50          0.35         0.59 o                         
  14  -1   2          0.23         -0.57         0.74 o                         
 -15   0   2          0.44         -0.50         0.85 o                         
 -14   0   2         26.23         25.40         1.04 o                         
 -13   0   2         28.67         27.89         0.74 o                         
 -12   0   2          0.01         -0.17         0.37 o                         
 -11   0   2        144.83        145.21         1.67 o                         
 -10   0   2         22.83         21.32         0.53 o                         
  -9   0   2        372.63        360.53         3.57 o                         
  -8   0   2        297.98        286.13         2.73 o                         
  -7   0   2       1182.09       1106.79         8.88 o                         
  -6   0   2        511.64        475.80         3.79 o                         
  -5   0   2        834.42        877.94         7.01 o                         
  -4   0   2       3382.24       3629.18        25.27 o                         
  -3   0   2       1469.00       1531.30        10.46 o                         
  -2   0   2        312.38        351.81         2.33 o                         
  -1   0   2       2158.04       2307.90        17.26 o                         
   0   0   2       1986.25       2144.78        31.67 o                         
   1   0   2          0.11          0.74         0.08 o                         
   2   0   2        276.14        327.76         3.88 o                         
   3   0   2        432.06        470.47         3.86 o                         
   4   0   2        984.93        980.56        10.02 o                         
   5   0   2         71.84         79.37         0.85 o                         
   6   0   2        110.28        122.37         1.21 o                         
   7   0   2        439.82        454.59         3.97 o                         
   8   0   2          3.69          4.00         0.26 o                         
   9   0   2         24.69         23.98         0.48 o                         
  10   0   2         43.71         49.44         0.77 o                         
  11   0   2        138.00        136.63         1.99 o                         
  12   0   2          4.11          4.43         0.54 o                         
  13   0   2          4.79          3.55         0.67 o                         
  14   0   2          0.00         -0.45         0.70 o                         
 -15   1   2         10.38         11.08         0.90 o                         
 -14   1   2          0.43          0.63         0.60 o                         
 -13   1   2          1.24          1.51         0.43 o                         
 -12   1   2         28.43         28.47         0.72 o                         
 -11   1   2         32.36         32.62         0.91 o                         
 -10   1   2        385.43        375.48         3.42 o                         
  -9   1   2         32.41         34.45         0.62 o                         
  -8   1   2         38.67         40.47         0.60 o                         
  -7   1   2        572.00        532.69         4.41 o                         
  -6   1   2       1833.89       1875.02        14.91 o                         
  -5   1   2        168.53        167.23         1.33 o                         
  -4   1   2         41.08         59.36         0.49 o                         
  -3   1   2        979.29       1027.48         6.44 o                         
  -2   1   2         39.69         55.47         0.49 o                         
  -1   1   2        378.72        391.66         3.07 o                         
   0   1   2        300.03        301.25         3.27 o                         
   1   1   2       3426.18       3589.90        39.17 o                         
   2   1   2        284.93        282.18         2.12 o                         
   3   1   2          1.12          0.70         0.09 o                         
   4   1   2        110.92        108.33         1.12 o                         
   5   1   2        898.28        931.31         7.01 o                         
   6   1   2        825.44        785.19         6.62 o                         
   7   1   2          0.15         -0.04         0.20 o                         
   8   1   2        244.02        239.48         2.35 o                         
   9   1   2         72.34         75.65         1.08 o                         
  10   1   2          0.45          0.61         0.39 o                         
  11   1   2          4.65          4.72         0.48 o                         
  12   1   2          6.37          6.43         0.60 o                         
  13   1   2          0.01         -0.16         0.60 o                         
  14   1   2          8.51          8.49         1.69 o                         
 -15   2   2         53.52         55.13         1.47 o                         
 -14   2   2          7.76          8.66         0.55 o                         
 -13   2   2         55.28         56.80         1.01 o                         
 -12   2   2         94.69         93.42         1.51 o                         
 -11   2   2         48.18         50.52         1.02 o                         
 -10   2   2        141.29        136.53         1.66 o                         
  -9   2   2         51.43         48.46         0.71 o                         
  -8   2   2          3.36          3.26         0.19 o                         
  -7   2   2         94.75         93.56         0.94 o                         
  -6   2   2        625.53        649.51         4.84 o                         
  -5   2   2        652.61        689.66         5.08 o                         
  -4   2   2        460.31        547.06         3.92 o                         
  -3   2   2         28.75         31.00         0.30 o                         
  -2   2   2        594.65        630.99         4.58 o                         
  -1   2   2        235.74        243.60         1.73 o                         
   0   2   2        119.89        141.65         1.19 o                         
   1   2   2          0.04          0.40         0.07 o                         
   2   2   2        330.59        353.99         2.49 o                         
   3   2   2          5.97          0.89         0.09 o                         
   4   2   2          5.17          5.63         0.14 o                         
   5   2   2        443.78        394.58         3.43 o                         
   6   2   2        229.32        208.84         1.95 o                         
   7   2   2        449.22        417.60         3.70 o                         
   8   2   2         21.21         19.80         0.50 o                         
   9   2   2         87.09         82.23         1.40 o                         
  10   2   2         87.05         90.67         1.60 o                         
  11   2   2         42.32         41.00         1.01 o                         
  12   2   2         12.75         12.16         0.71 o                         
  13   2   2         25.26         23.75         0.96 o                         
 -16   3   2         13.03         13.05         2.61 o                         
 -15   3   2         51.34         51.06         1.22 o                         
 -14   3   2        101.33        103.42         1.55 o                         
 -13   3   2          1.17          1.29         0.40 o                         
 -12   3   2         49.93         49.14         1.20 o                         
 -11   3   2         42.73         41.96         0.78 o                         
 -10   3   2          0.49         -0.20         0.29 o                         
  -9   3   2        489.23        457.86         4.23 o                         
  -8   3   2        505.68        454.47         3.73 o                         
  -7   3   2         45.90         37.51         0.50 o                         
  -6   3   2        199.67        213.08         1.94 o                         
  -5   3   2        468.44        493.60         3.77 o                         
  -4   3   2       2942.43       3183.93        27.10 o                         
  -3   3   2        219.74        256.20         2.05 o                         
  -2   3   2        543.74        617.88         4.51 o                         
  -1   3   2        127.39        138.89         1.30 o                         
   0   3   2        542.58        533.88         4.50 o                         
   1   3   2        381.85        468.90         3.27 o                         
   2   3   2         17.92         24.94         0.28 o                         
   3   3   2        155.61        146.61         1.23 o                         
   4   3   2        575.89        586.87         4.43 o                         
   5   3   2         76.96         81.22         0.76 o                         
   6   3   2         58.73         52.91         0.66 o                         
   7   3   2        405.12        399.49         3.55 o                         
   8   3   2         17.38         16.88         0.60 o                         
   9   3   2          9.20          8.55         0.51 o                         
  10   3   2         68.45         72.32         1.46 o                         
  11   3   2        102.41        107.24         2.33 o                         
  12   3   2         13.85         12.61         0.73 o                         
  13   3   2          0.04         -0.07         0.61 o                         
 -16   4   2          0.99          1.10         0.68 o                         
 -15   4   2          3.90          4.48         0.57 o                         
 -14   4   2         55.95         56.13         1.57 o                         
 -13   4   2         97.00         96.75         1.95 o                         
 -12   4   2         27.31         26.14         0.75 o                         
 -11   4   2          0.07          0.59         0.31 o                         
 -10   4   2         71.13         70.64         1.01 o                         
  -9   4   2         92.24         92.60         1.09 o                         
  -8   4   2         23.57         16.17         0.38 o                         
  -7   4   2        203.60        188.70         1.79 o                         
  -6   4   2        191.89        168.27         1.52 o                         
  -5   4   2        170.51        161.91         1.50 o                         
  -4   4   2        612.25        689.97         6.19 o                         
  -3   4   2         57.47         53.35         0.57 o                         
  -2   4   2        273.14        295.24         2.30 o                         
  -1   4   2        782.14        955.52         7.15 o                         
   0   4   2        865.15        914.19         6.51 o                         
   1   4   2        265.74        224.58         1.60 o                         
   2   4   2        133.52        145.00         1.19 o                         
   3   4   2         31.89         26.76         0.36 o                         
   4   4   2        744.81        705.24         5.61 o                         
   5   4   2          2.13          1.19         0.20 o                         
   6   4   2        118.80        125.79         1.34 o                         
   7   4   2          0.69          0.39         0.25 o                         
   8   4   2        373.28        376.00         3.91 o                         
   9   4   2        294.58        304.22         5.19 o                         
  10   4   2         41.13         42.38         1.13 o                         
  11   4   2         14.23         12.84         0.81 o                         
  12   4   2         31.47         27.43         1.20 o                         
 -16   5   2          1.16          0.22         0.67 o                         
 -15   5   2         38.93         38.74         0.96 o                         
 -14   5   2         15.49         15.82         0.64 o                         
 -13   5   2          3.61          2.26         0.40 o                         
 -12   5   2        239.84        241.40         2.53 o                         
 -11   5   2          5.25          5.03         0.39 o                         
 -10   5   2        169.03        165.73         1.74 o                         
  -9   5   2        199.94        178.14         1.81 o                         
  -8   5   2         48.57         30.65         0.52 o                         
  -7   5   2         40.50         41.96         0.68 o                         
  -6   5   2        190.86        213.39         1.93 o                         
  -5   5   2       2059.24       2072.18        20.15 o                         
  -4   5   2         41.45         47.21         0.57 o                         
  -3   5   2       1324.30       1406.96        12.49 o                         
  -2   5   2        192.59        223.07         2.84 o                         
  -1   5   2       1013.24       1084.18         9.69 o                         
   0   5   2         10.41          4.15         0.17 o                         
   1   5   2         30.74         29.28         0.51 o                         
   2   5   2         98.86         88.39         1.03 o                         
   3   5   2         76.11         69.65         0.80 o                         
   4   5   2         79.39         70.70         0.86 o                         
   5   5   2        123.95        108.30         1.25 o                         
   6   5   2        209.23        207.84         2.25 o                         
   7   5   2         10.73         10.84         0.46 o                         
   8   5   2        252.14        255.16         3.11 o                         
   9   5   2          0.56          0.32         0.50 o                         
  10   5   2        131.19        142.33         2.19 o                         
  11   5   2          0.34         -0.20         0.66 o                         
  12   5   2         14.25         15.06         1.37 o                         
 -16   6   2         15.27         14.61         0.91 o                         
 -15   6   2         74.62         72.06         1.28 o                         
 -14   6   2         12.18         10.57         0.59 o                         
 -13   6   2          0.10          0.49         0.42 o                         
 -12   6   2          0.46          0.86         0.39 o                         
 -11   6   2         40.98         41.49         0.84 o                         
 -10   6   2          9.76          7.85         0.40 o                         
  -9   6   2          6.54          5.74         0.28 o                         
  -8   6   2        622.23        565.69         5.32 o                         
  -7   6   2         35.42         28.65         0.50 o                         
  -6   6   2        341.39        356.56         4.03 o                         
  -5   6   2         41.84         43.84         0.57 o                         
  -4   6   2       2366.82       2389.18        21.11 o                         
  -3   6   2          1.77          1.37         0.15 o                         
  -2   6   2          0.46          0.72         0.16 o                         
  -1   6   2        167.31        160.95         1.96 o                         
   0   6   2        328.90        318.88         2.93 o                         
   1   6   2        436.67        428.65         3.49 o                         
   2   6   2          0.33         -0.09         0.16 o                         
   3   6   2         80.69         97.96         1.10 o                         
   4   6   2         25.47         26.99         0.51 o                         
   5   6   2         40.15         45.97         0.79 o                         
   6   6   2          1.62          1.48         0.28 o                         
   7   6   2        240.92        243.37         2.63 o                         
   8   6   2         15.96         15.29         0.68 o                         
   9   6   2         79.64         85.35         1.79 o                         
  10   6   2         68.34         70.91         1.67 o                         
  11   6   2         19.38         20.42         1.08 o                         
 -16   7   2          0.23         -0.02         0.75 o                         
 -15   7   2          7.39          7.09         0.57 o                         
 -14   7   2          9.32          8.58         0.56 o                         
 -13   7   2         74.62         76.88         1.27 o                         
 -12   7   2          8.40          7.52         0.49 o                         
 -11   7   2        261.03        253.18         3.03 o                         
 -10   7   2        123.20        128.11         1.55 o                         
  -9   7   2        275.10        279.29         2.84 o                         
  -8   7   2         65.86         56.53         0.76 o                         
  -7   7   2         97.63        101.75         1.06 o                         
  -6   7   2        297.52        294.47         3.11 o                         
  -5   7   2        232.44        233.91         2.60 o                         
  -4   7   2        548.30        544.76         5.00 o                         
  -3   7   2          8.50          6.94         0.23 o                         
  -2   7   2         55.34         51.70         0.76 o                         
  -1   7   2        146.23        156.45         1.67 o                         
   0   7   2       1303.14       1255.90        11.29 o                         
   1   7   2         14.71         12.46         0.27 o                         
   2   7   2        392.67        367.05         3.50 o                         
   3   7   2          0.64          2.09         0.24 o                         
   4   7   2        198.16        202.93         2.32 o                         
   5   7   2          2.10          1.42         0.31 o                         
   6   7   2          1.24          1.03         0.36 o                         
   7   7   2         77.53         77.19         1.26 o                         
   8   7   2         47.94         49.30         1.24 o                         
   9   7   2         75.69         78.69         1.85 o                         
  10   7   2          0.39          0.71         0.64 o                         
 -16   8   2         17.78         16.40         1.39 o                         
 -15   8   2          0.68          0.31         0.50 o                         
 -14   8   2         26.21         26.75         0.77 o                         
 -13   8   2          0.38          0.75         0.45 o                         
 -12   8   2        591.29        592.96         6.38 o                         
 -11   8   2        133.04        130.11         1.93 o                         
 -10   8   2        127.56        122.03         1.78 o                         
  -9   8   2        177.87        171.91         1.88 o                         
  -8   8   2         26.82         23.11         0.54 o                         
  -7   8   2        117.35        109.74         1.38 o                         
  -6   8   2        111.39        105.16         1.29 o                         
  -5   8   2        214.01        216.38         3.36 o                         
  -4   8   2         78.74         82.99         1.07 o                         
  -3   8   2       1069.47       1059.66        10.06 o                         
  -2   8   2          0.03          0.36         0.21 o                         
  -1   8   2        320.57        304.54         2.74 o                         
   0   8   2          6.38          4.15         0.28 o                         
   1   8   2        110.76        118.82         1.28 o                         
   2   8   2        288.78        279.89         2.67 o                         
   3   8   2         18.88         18.10         0.51 o                         
   4   8   2          0.86          0.35         0.34 o                         
   5   8   2        172.41        178.53         2.39 o                         
   6   8   2          5.75          4.62         0.42 o                         
   7   8   2         19.43         20.97         0.95 o                         
   8   8   2         30.74         30.19         1.01 o                         
   9   8   2         30.10         30.61         1.19 o                         
  10   8   2         10.65         10.06         1.42 o                         
 -15   9   2          6.93          7.25         0.65 o                         
 -14   9   2          5.44          5.02         0.51 o                         
 -13   9   2        156.11        158.75         2.08 o                         
 -12   9   2        155.82        163.27         2.62 o                         
 -11   9   2         84.99         81.82         1.73 o                         
 -10   9   2         57.82         56.06         0.93 o                         
  -9   9   2         14.90         15.41         0.46 o                         
  -8   9   2        164.39        156.97         1.75 o                         
  -7   9   2         10.00          9.18         0.43 o                         
  -6   9   2         17.72         16.12         0.45 o                         
  -5   9   2         44.04         39.24         0.86 o                         
  -4   9   2         47.00         47.75         0.65 o                         
  -3   9   2        114.56         97.24         1.19 o                         
  -2   9   2         85.73         75.11         0.98 o                         
  -1   9   2        239.26        213.34         2.51 o                         
   0   9   2         43.45         42.43         0.72 o                         
   1   9   2          5.01          4.46         0.35 o                         
   2   9   2         23.23         25.54         0.60 o                         
   3   9   2        127.10        125.27         1.58 o                         
   4   9   2        134.97        143.05         1.92 o                         
   5   9   2         20.56         22.23         0.70 o                         
   6   9   2          1.72          1.39         0.48 o                         
   7   9   2          1.73          1.85         0.53 o                         
   8   9   2          9.02          9.31         0.80 o                         
   9   9   2         24.88         24.86         1.10 o                         
 -15  10   2         14.51         13.42         0.75 o                         
 -14  10   2          0.03         -0.54         0.54 o                         
 -13  10   2         28.79         26.43         1.15 o                         
 -12  10   2         53.07         50.00         1.29 o                         
 -11  10   2        197.03        205.56         2.93 o                         
 -10  10   2        314.16        322.69         3.40 o                         
  -9  10   2          4.63          3.28         0.36 o                         
  -8  10   2        136.54        132.16         1.62 o                         
  -7  10   2         35.92         35.55         1.12 o                         
  -6  10   2         26.85         27.37         0.80 o                         
  -5  10   2          8.71          8.64         0.36 o                         
  -4  10   2          6.28          4.77         0.32 o                         
  -3  10   2         80.24         88.70         1.23 o                         
  -2  10   2         13.24         10.98         0.41 o                         
  -1  10   2         70.00         64.90         0.99 o                         
   0  10   2        412.43        425.17         4.28 o                         
   1  10   2         13.40         13.08         0.44 o                         
   2  10   2         11.24         10.83         0.54 o                         
   3  10   2         47.19         46.84         1.18 o                         
   4  10   2          0.03          0.35         0.44 o                         
   5  10   2        192.78        202.67         3.64 o                         
   6  10   2          9.13          7.70         0.73 o                         
   7  10   2         41.59         41.59         1.25 o                         
   8  10   2         13.80         14.58         0.93 o                         
 -15  11   2          0.02          0.29         0.72 o                         
 -14  11   2         18.40         17.41         0.89 o                         
 -13  11   2          6.37          4.57         0.73 o                         
 -12  11   2         25.34         25.19         0.93 o                         
 -11  11   2          6.91          7.87         0.56 o                         
 -10  11   2          5.96          5.82         0.44 o                         
  -9  11   2         61.84         64.17         1.07 o                         
  -8  11   2         25.27         25.73         0.71 o                         
  -7  11   2        141.91        137.68         1.84 o                         
  -6  11   2        554.28        544.87         5.65 o                         
  -5  11   2         54.11         55.51         1.23 o                         
  -4  11   2         39.48         40.03         0.91 o                         
  -3  11   2        133.49        139.27         1.77 o                         
  -2  11   2        128.28        128.57         1.54 o                         
  -1  11   2          6.62          6.26         0.37 o                         
   0  11   2          9.13          9.90         0.41 o                         
   1  11   2         59.29         63.77         1.17 o                         
   2  11   2        126.55        129.00         1.94 o                         
   3  11   2         36.38         36.30         0.92 o                         
   4  11   2          1.99          2.29         0.54 o                         
   5  11   2         12.64         13.72         0.70 o                         
   6  11   2         30.86         29.40         1.14 o                         
   7  11   2          1.14          0.66         0.66 o                         
 -14  12   2          0.11          0.36         0.62 o                         
 -13  12   2          0.44         -0.43         0.64 o                         
 -12  12   2         35.31         36.01         1.08 o                         
 -11  12   2         37.14         37.10         1.02 o                         
 -10  12   2        189.27        196.90         2.44 o                         
  -9  12   2         45.24         46.86         1.27 o                         
  -8  12   2         75.50         77.15         1.40 o                         
  -7  12   2          0.09          0.18         0.38 o                         
  -6  12   2         29.50         31.05         0.94 o                         
  -5  12   2         80.16         80.65         1.41 o                         
  -4  12   2         43.79         41.52         1.12 o                         
  -3  12   2         38.00         38.50         0.73 o                         
  -2  12   2         20.14         18.95         0.57 o                         
  -1  12   2         15.46         13.63         0.49 o                         
   0  12   2         80.50         89.47         1.45 o                         
   1  12   2         20.26         20.43         0.71 o                         
   2  12   2         68.15         71.10         1.36 o                         
   3  12   2        194.17        202.68         2.78 o                         
   4  12   2         33.27         34.29         1.00 o                         
   5  12   2         11.19         12.22         0.69 o                         
   6  12   2         23.06         24.03         0.98 o                         
 -14  13   2         24.17         23.88         1.81 o                         
 -13  13   2          0.47          0.02         0.71 o                         
 -12  13   2          2.98          2.92         0.68 o                         
 -11  13   2         29.54         31.71         0.99 o                         
 -10  13   2        104.36        104.83         1.60 o                         
  -9  13   2          0.68          0.57         0.52 o                         
  -8  13   2        101.87         99.21         2.77 o                         
  -7  13   2          4.31          4.09         0.59 o                         
  -6  13   2          7.73          6.84         0.54 o                         
  -5  13   2         20.99         19.28         0.76 o                         
  -4  13   2          0.54         -0.22         0.43 o                         
  -3  13   2        108.96        114.67         1.58 o                         
  -2  13   2          0.28          0.28         0.42 o                         
  -1  13   2         24.69         27.43         0.79 o                         
   0  13   2         10.65         10.55         0.59 o                         
   1  13   2         26.02         28.13         0.89 o                         
   2  13   2          0.25         -0.03         0.49 o                         
   3  13   2        134.27        143.34         2.32 o                         
   4  13   2          2.51          2.09         0.55 o                         
 -13  14   2         49.33         49.43         1.82 o                         
 -12  14   2          0.01         -0.58         0.64 o                         
 -11  14   2         46.07         45.25         1.11 o                         
 -10  14   2          0.93          0.91         0.63 o                         
  -9  14   2         24.15         23.42         0.87 o                         
  -8  14   2         20.63         20.33         0.93 o                         
  -7  14   2          3.94          3.43         0.59 o                         
  -6  14   2         83.25         86.28         1.62 o                         
  -5  14   2         23.99         23.46         0.79 o                         
  -4  14   2          4.67          3.90         0.51 o                         
  -3  14   2         45.83         48.44         1.45 o                         
  -2  14   2        132.04        140.16         2.17 o                         
  -1  14   2          3.22          2.36         0.56 o                         
   0  14   2         30.84         31.92         0.97 o                         
   1  14   2          0.92          0.60         0.57 o                         
   2  14   2         16.19         15.47         0.98 o                         
   3  14   2          0.01         -0.67         0.67 o                         
 -11  15   2         13.81         15.57         0.95 o                         
 -10  15   2        167.96        177.88         2.63 o                         
  -9  15   2        137.07        145.57         2.22 o                         
  -8  15   2          0.74          0.79         0.60 o                         
  -7  15   2          0.52         -0.07         0.53 o                         
  -6  15   2          0.07         -0.21         0.52 o                         
  -5  15   2         69.64         70.17         1.49 o                         
  -4  15   2        107.70        113.02         2.14 o                         
  -3  15   2         21.19         21.13         0.88 o                         
  -2  15   2         15.32         14.27         0.75 o                         
  -1  15   2          0.96          0.59         0.57 o                         
   0  15   2         21.66         20.85         0.86 o                         
   1  15   2         12.04         14.43         0.89 o                         
 -10  16   2          8.07          8.22         1.18 o                         
  -9  16   2          0.41          0.15         0.56 o                         
  -8  16   2         28.77         28.41         0.91 o                         
  -7  16   2          5.65          3.92         0.57 o                         
  -6  16   2          5.14          3.80         0.65 o                         
  -5  16   2         65.77         65.14         1.70 o                         
  -4  16   2          4.44          3.78         0.74 o                         
  -3  16   2         13.27         14.37         0.88 o                         
  -2  16   2         13.58         13.24         0.95 o                         
  -1  16   2          0.12          0.72         0.78 o                         
  -7  17   2          2.67          1.98         1.45 o                         
  -6  17   2         22.95         22.55         2.34 o                         
  -5  17   2          8.77          8.83         1.83 o                         
   2 -17   3        108.10        107.03         5.78 o                         
   3 -17   3          2.43          3.79         1.90 o                         
   4 -17   3          6.01          5.25         0.79 o                         
   5 -17   3          0.66          0.23         0.71 o                         
   6 -17   3         11.49         10.71         2.39 o                         
  -1 -16   3          8.83         11.50         3.58 o                         
   0 -16   3          6.03          5.89         0.82 o                         
   1 -16   3         54.40         59.05         1.52 o                         
   2 -16   3         10.03          9.09         0.85 o                         
   3 -16   3        131.45        136.88         2.62 o                         
   4 -16   3         12.42         11.03         0.76 o                         
   5 -16   3         11.88         12.37         0.78 o                         
   6 -16   3         11.02         10.70         0.93 o                         
   7 -16   3          1.84          2.36         0.68 o                         
   8 -16   3          3.74          4.68         0.79 o                         
   9 -16   3          0.97          1.48         0.77 o                         
  -3 -15   3         41.40         43.00         1.54 o                         
  -2 -15   3          7.39          7.71         0.76 o                         
  -1 -15   3         13.52         13.05         0.82 o                         
   0 -15   3         29.14         29.91         1.07 o                         
   1 -15   3          1.61          1.30         0.55 o                         
   2 -15   3         13.57         14.31         0.71 o                         
   3 -15   3         13.68         12.79         0.67 o                         
   4 -15   3          0.54          0.41         0.46 o                         
   5 -15   3         65.69         68.47         1.73 o                         
   6 -15   3         12.66         10.97         0.87 o                         
   7 -15   3         14.73         14.47         0.83 o                         
   8 -15   3          0.45          0.24         0.67 o                         
   9 -15   3          3.98          2.42         0.75 o                         
  10 -15   3          9.07          8.98         1.24 o                         
  -5 -14   3          1.88          2.32         1.00 o                         
  -4 -14   3          3.91          3.92         0.65 o                         
  -3 -14   3          1.60          1.67         0.58 o                         
  -2 -14   3          1.33          1.18         0.54 o                         
  -1 -14   3         24.95         23.99         0.96 o                         
   0 -14   3         21.77         19.91         0.75 o                         
   1 -14   3         22.15         22.30         0.77 o                         
   2 -14   3        120.85        121.18         1.90 o                         
   3 -14   3         71.41         75.54         1.41 o                         
   4 -14   3          7.69          5.61         0.65 o                         
   5 -14   3         62.23         61.65         1.22 o                         
   6 -14   3          7.33          6.65         0.81 o                         
   7 -14   3        298.67        304.57         4.71 o                         
   8 -14   3          2.06          1.11         0.59 o                         
   9 -14   3         17.96         18.73         1.35 o                         
  10 -14   3          0.82          0.02         0.63 o                         
  11 -14   3         31.38         31.68         1.48 o                         
  12 -14   3          0.00         -1.08         1.66 o                         
  -6 -13   3          2.52          1.19         0.69 o                         
  -5 -13   3         19.87         19.44         0.85 o                         
  -4 -13   3          0.78          0.45         0.61 o                         
  -3 -13   3        111.29        112.45         1.89 o                         
  -2 -13   3         23.98         24.64         0.72 o                         
  -1 -13   3         64.78         66.93         1.16 o                         
   0 -13   3         33.92         33.85         0.78 o                         
   1 -13   3         14.73         14.67         0.62 o                         
   2 -13   3         16.99         14.66         0.65 o                         
   3 -13   3         51.21         51.75         1.07 o                         
   4 -13   3         82.31         84.79         1.39 o                         
   5 -13   3          2.32          2.08         0.42 o                         
   6 -13   3          0.64          0.92         0.45 o                         
   7 -13   3         12.89         13.76         0.69 o                         
   8 -13   3         59.19         61.60         1.30 o                         
   9 -13   3         43.02         43.13         1.10 o                         
  10 -13   3          0.02         -0.62         0.62 o                         
  11 -13   3         49.20         51.98         1.51 o                         
  12 -13   3          4.44          3.77         0.71 o                         
  -7 -12   3          1.64          1.05         0.53 o                         
  -6 -12   3          0.03          0.03         0.59 o                         
  -5 -12   3         26.49         25.23         0.91 o                         
  -4 -12   3         28.98         28.21         1.18 o                         
  -3 -12   3        155.38        156.98         2.11 o                         
  -2 -12   3          6.43          6.18         0.45 o                         
  -1 -12   3         16.86         15.96         0.53 o                         
   0 -12   3          2.05          2.16         0.37 o                         
   1 -12   3        164.66        167.13         2.03 o                         
   2 -12   3        246.35        244.90         2.53 o                         
   3 -12   3          7.93          7.86         0.42 o                         
   4 -12   3         93.79         92.29         1.47 o                         
   5 -12   3         72.91         74.81         1.25 o                         
   6 -12   3          0.89          1.12         0.37 o                         
   7 -12   3         11.90         12.34         0.52 o                         
   8 -12   3         90.62         92.41         1.61 o                         
   9 -12   3          2.97          3.25         0.50 o                         
  10 -12   3         37.06         31.92         0.95 o                         
  11 -12   3          3.65          3.28         0.60 o                         
  12 -12   3          0.16          0.30         0.59 o                         
  13 -12   3          2.72          2.69         0.64 o                         
  -8 -11   3         61.20         62.45         1.24 o                         
  -7 -11   3         26.49         26.15         0.94 o                         
  -6 -11   3         21.51         20.26         0.84 o                         
  -5 -11   3          6.67          6.86         0.55 o                         
  -4 -11   3         10.89         10.90         0.54 o                         
  -3 -11   3         10.35          9.56         0.43 o                         
  -2 -11   3         29.97         32.15         0.65 o                         
  -1 -11   3        104.31         98.17         1.25 o                         
   0 -11   3        116.16        114.64         1.36 o                         
   1 -11   3         30.14         29.84         0.57 o                         
   2 -11   3         97.03         96.07         1.31 o                         
   3 -11   3        526.85        519.91         6.12 o                         
   4 -11   3         75.34         76.43         1.15 o                         
   5 -11   3        203.77        206.92         2.78 o                         
   6 -11   3         39.87         38.82         0.78 o                         
   7 -11   3        165.07        170.82         2.14 o                         
   8 -11   3          0.03          0.48         0.45 o                         
   9 -11   3         17.51         18.38         0.74 o                         
  10 -11   3         16.44         15.54         0.72 o                         
  11 -11   3        130.16        135.56         2.06 o                         
  12 -11   3         11.32         10.95         0.88 o                         
  13 -11   3          3.56          3.27         0.63 o                         
  14 -11   3         24.47         23.38         1.75 o                         
  -9 -10   3          3.16          2.46         0.57 o                         
  -8 -10   3         65.56         66.99         1.35 o                         
  -7 -10   3          8.45          9.54         0.61 o                         
  -6 -10   3          0.32          0.30         0.50 o                         
  -5 -10   3          0.26         -0.08         0.42 o                         
  -4 -10   3        164.13        169.11         1.99 o                         
  -3 -10   3        171.83        167.38         2.04 o                         
  -2 -10   3          0.36          0.12         0.27 o                         
  -1 -10   3         16.34         15.37         0.42 o                         
   0 -10   3        458.87        450.06         4.35 o                         
   1 -10   3         31.40         31.70         0.61 o                         
   2 -10   3         72.82         68.86         1.01 o                         
   3 -10   3         68.82         68.20         1.10 o                         
   4 -10   3         36.77         33.76         0.58 o                         
   5 -10   3         83.11         80.48         1.16 o                         
   6 -10   3         34.98         36.68         0.93 o                         
   7 -10   3         61.60         60.99         1.05 o                         
   8 -10   3         40.24         43.16         0.94 o                         
   9 -10   3         29.35         29.58         0.92 o                         
  10 -10   3          0.54         -0.20         0.48 o                         
  11 -10   3         45.36         45.83         1.06 o                         
  12 -10   3         21.09         19.90         0.98 o                         
  13 -10   3         19.01         17.27         0.89 o                         
  14 -10   3          0.12          0.52         0.64 o                         
 -10  -9   3         40.19         41.08         1.23 o                         
  -9  -9   3        166.53        170.48         2.24 o                         
  -8  -9   3         21.51         20.37         0.79 o                         
  -7  -9   3        100.85        106.18         1.88 o                         
  -6  -9   3         55.87         60.03         1.12 o                         
  -5  -9   3          0.31          0.08         0.37 o                         
  -4  -9   3        140.44        143.69         1.72 o                         
  -3  -9   3        124.86        123.28         1.56 o                         
  -2  -9   3        156.00        151.54         1.65 o                         
  -1  -9   3         46.14         46.51         0.70 o                         
   0  -9   3        173.83        178.08         1.97 o                         
   1  -9   3        329.25        321.87         3.35 o                         
   2  -9   3        280.15        282.32         3.33 o                         
   3  -9   3        176.83        183.07         1.92 o                         
   4  -9   3        641.57        652.21         6.11 o                         
   5  -9   3        113.11        117.08         1.46 o                         
   6  -9   3         63.96         65.86         0.96 o                         
   7  -9   3          7.66          7.95         0.36 o                         
   8  -9   3        374.20        372.70         4.96 o                         
   9  -9   3         39.11         41.64         0.99 o                         
  10  -9   3          0.64          0.35         0.46 o                         
  11  -9   3         58.41         60.32         1.20 o                         
  12  -9   3         39.84         44.26         1.05 o                         
  13  -9   3         14.54         14.61         0.77 o                         
  14  -9   3         10.23         10.76         0.73 o                         
 -11  -8   3         39.24         37.71         1.28 o                         
 -10  -8   3          7.87          6.68         0.60 o                         
  -9  -8   3         67.01         69.13         1.31 o                         
  -8  -8   3         68.86         70.96         1.36 o                         
  -7  -8   3         17.01         17.44         0.63 o                         
  -6  -8   3        349.69        344.26         3.72 o                         
  -5  -8   3         79.44         76.56         1.14 o                         
  -4  -8   3          1.15          0.94         0.27 o                         
  -3  -8   3         59.30         59.23         0.81 o                         
  -2  -8   3        252.96        242.75         2.31 o                         
  -1  -8   3         60.03         61.28         0.88 o                         
   0  -8   3         85.68         84.85         1.23 o                         
   1  -8   3          2.54          4.46         0.30 o                         
   2  -8   3         44.11         44.26         0.65 o                         
   3  -8   3         59.87         58.58         0.94 o                         
   4  -8   3          6.06          6.09         0.27 o                         
   5  -8   3        380.05        369.05         4.04 o                         
   6  -8   3        294.31        297.50         4.60 o                         
   7  -8   3         11.17         13.55         0.47 o                         
   8  -8   3          0.65          0.60         0.33 o                         
   9  -8   3         19.12         16.94         0.63 o                         
  10  -8   3         39.56         39.17         0.90 o                         
  11  -8   3         26.18         27.52         0.79 o                         
  12  -8   3          0.05         -0.20         0.44 o                         
  13  -8   3         19.75         16.65         0.76 o                         
  14  -8   3         57.90         55.00         1.28 o                         
 -12  -7   3         83.17         83.49         2.96 o                         
 -11  -7   3         19.85         21.35         1.16 o                         
 -10  -7   3        110.34        115.25         1.78 o                         
  -9  -7   3         77.16         78.64         1.39 o                         
  -8  -7   3        258.83        263.01         3.18 o                         
  -7  -7   3         14.51         12.58         0.54 o                         
  -6  -7   3         18.96         16.65         0.49 o                         
  -5  -7   3          3.10          3.89         0.29 o                         
  -4  -7   3        257.25        255.25         2.29 o                         
  -3  -7   3          1.38          1.36         0.22 o                         
  -2  -7   3          8.70          6.48         0.35 o                         
  -1  -7   3         52.95         54.22         0.77 o                         
   0  -7   3        846.20        857.65         7.52 o                         
   1  -7   3        399.90        403.73         3.98 o                         
   2  -7   3         22.39         14.70         0.33 o                         
   3  -7   3        716.03        749.47         6.70 o                         
   4  -7   3         32.70         30.07         0.43 o                         
   5  -7   3         24.75         29.45         0.70 o                         
   6  -7   3         26.63         24.53         0.53 o                         
   7  -7   3         49.90         52.72         1.32 o                         
   8  -7   3         72.59         71.46         1.16 o                         
   9  -7   3         21.76         22.32         0.89 o                         
  10  -7   3        131.20        132.53         2.16 o                         
  11  -7   3         78.53         78.59         1.58 o                         
  12  -7   3         15.68         15.28         0.61 o                         
  13  -7   3         23.95         23.78         0.84 o                         
  14  -7   3         15.73         15.71         0.75 o                         
 -12  -6   3          5.14          4.96         0.69 o                         
 -11  -6   3        116.40        119.48         1.76 o                         
 -10  -6   3         36.66         36.59         0.89 o                         
  -9  -6   3          1.38          0.96         0.37 o                         
  -8  -6   3         17.34         17.46         0.54 o                         
  -7  -6   3        176.44        179.10         1.95 o                         
  -6  -6   3        151.19        143.11         1.62 o                         
  -5  -6   3          0.11          0.42         0.22 o                         
  -4  -6   3         60.19         65.60         0.88 o                         
  -3  -6   3        137.11        125.73         1.25 o                         
  -2  -6   3          4.60          5.17         0.25 o                         
  -1  -6   3         18.53         17.44         0.34 o                         
   0  -6   3        604.75        626.27         5.52 o                         
   1  -6   3        191.44        202.38         2.10 o                         
   2  -6   3        241.50        246.72         2.16 o                         
   3  -6   3         29.31         37.09         0.55 o                         
   4  -6   3       1111.66       1178.80        10.34 o                         
   5  -6   3        674.74        697.65         6.11 o                         
   6  -6   3          0.01          0.60         0.21 o                         
   7  -6   3         67.77         51.89         0.99 o                         
   8  -6   3        263.75        286.10         5.34 o                         
   9  -6   3        158.89        150.89         2.02 o                         
  10  -6   3         22.09         24.00         0.62 o                         
  11  -6   3          6.61          7.34         0.40 o                         
  12  -6   3          3.08          3.31         0.50 o                         
  13  -6   3         97.92         98.52         1.77 o                         
  14  -6   3         16.40         16.94         0.89 o                         
  15  -6   3          7.91          7.70         1.94 o                         
 -13  -5   3         33.82         35.98         1.34 o                         
 -12  -5   3          4.69          5.25         0.66 o                         
 -11  -5   3         25.47         26.53         0.91 o                         
 -10  -5   3          5.92          4.70         0.44 o                         
  -9  -5   3         26.33         25.35         0.59 o                         
  -8  -5   3         66.13         64.71         0.96 o                         
  -7  -5   3        470.04        454.16         3.97 o                         
  -6  -5   3         46.95         45.00         0.58 o                         
  -5  -5   3        239.35        234.99         2.05 o                         
  -4  -5   3        493.61        455.40         3.97 o                         
  -3  -5   3         18.20         13.15         0.35 o                         
  -2  -5   3          9.55         10.97         0.27 o                         
  -1  -5   3       1055.01       1091.98         8.99 o                         
   0  -5   3         51.84         49.73         0.56 o                         
   1  -5   3        599.25        610.46         5.13 o                         
   2  -5   3        162.36        147.78         1.36 o                         
   3  -5   3          0.14          0.19         0.09 o                         
   4  -5   3         23.56         27.64         0.44 o                         
   6  -5   3        503.90        497.80         4.67 o                         
   7  -5   3          3.20          4.17         0.29 o                         
   8  -5   3         89.07         94.81         1.62 o                         
   9  -5   3          3.87          4.13         0.37 o                         
  10  -5   3        156.14        162.19         1.84 o                         
  11  -5   3         44.42         44.89         1.36 o                         
  12  -5   3          0.05         -0.09         0.47 o                         
  13  -5   3         57.77         53.44         1.16 o                         
  14  -5   3         48.43         45.65         1.95 o                         
  15  -5   3         14.18         13.48         2.20 o                         
 -13  -4   3         24.99         25.64         0.99 o                         
 -12  -4   3         38.69         38.63         0.86 o                         
 -11  -4   3         36.38         39.65         0.85 o                         
 -10  -4   3         79.14         83.96         1.46 o                         
  -9  -4   3         36.82         38.68         0.76 o                         
  -8  -4   3        642.44        641.10         5.64 o                         
  -7  -4   3         31.16         32.75         0.62 o                         
  -6  -4   3         10.74         10.28         0.33 o                         
  -5  -4   3        453.78        441.59         3.40 o                         
  -4  -4   3        432.67        445.69         3.61 o                         
  -3  -4   3          4.22          7.15         0.23 o                         
  -2  -4   3        261.38        278.09         2.33 o                         
  -1  -4   3        581.35        580.38         4.52 o                         
   0  -4   3         74.94         76.95         0.69 o                         
   1  -4   3         66.60         69.00         0.61 o                         
   2  -4   3         11.86         14.24         0.23 o                         
   3  -4   3       4654.78       5048.28        35.32 o                         
   4  -4   3        155.99        178.11         1.56 o                         
   5  -4   3         13.08         11.73         0.23 o                         
   6  -4   3        369.68        341.42         3.01 o                         
   7  -4   3         30.45         33.34         0.62 o                         
   8  -4   3         87.49         92.15         1.29 o                         
   9  -4   3          1.02          1.25         0.24 o                         
  10  -4   3        381.71        375.73         3.72 o                         
  11  -4   3        179.77        182.43         2.07 o                         
  12  -4   3          0.01          0.11         0.46 o                         
  13  -4   3        125.48        130.34         2.08 o                         
  14  -4   3         17.38         16.44         0.92 o                         
 -14  -3   3         30.24         27.88         0.99 o                         
 -13  -3   3         55.34         54.93         2.01 o                         
 -12  -3   3          0.05         -0.04         0.42 o                         
 -11  -3   3         64.00         60.46         1.08 o                         
 -10  -3   3          1.16          1.13         0.36 o                         
  -9  -3   3          2.56          2.30         0.29 o                         
  -8  -3   3         29.04         26.22         0.51 o                         
  -7  -3   3        141.25        137.21         1.38 o                         
  -6  -3   3        320.80        319.45         2.88 o                         
  -5  -3   3        231.91        226.77         1.99 o                         
  -4  -3   3       1822.43       1755.05        13.30 o                         
  -3  -3   3        198.35        217.82         2.07 o                         
  -2  -3   3        140.28        148.86         1.35 o                         
  -1  -3   3        182.78        211.91         1.58 o                         
   0  -3   3         70.46         56.91         0.51 o                         
   1  -3   3        325.31        410.93         2.65 o                         
   2  -3   3         45.74         48.53         0.39 o                         
   3  -3   3       2223.84       2491.05        18.43 o                         
   4  -3   3        420.46        437.06         3.61 o                         
   5  -3   3        368.08        370.82         3.10 o                         
   6  -3   3         25.74         21.05         0.35 o                         
   7  -3   3       1462.52       1368.36        11.42 o                         
   8  -3   3         15.64         15.53         0.38 o                         
   9  -3   3        136.08        131.05         1.44 o                         
  10  -3   3         49.77         50.42         0.88 o                         
  11  -3   3         41.25         41.28         0.93 o                         
  12  -3   3         27.92         26.14         0.74 o                         
  13  -3   3         55.45         56.34         1.22 o                         
  14  -3   3          2.95          3.51         0.64 o                         
 -14  -2   3         32.25         31.59         1.02 o                         
 -13  -2   3         46.18         48.41         1.02 o                         
 -12  -2   3          0.74          0.81         0.44 o                         
 -11  -2   3         98.38         97.24         1.32 o                         
 -10  -2   3        152.73        153.81         1.81 o                         
  -9  -2   3         61.58         62.47         0.89 o                         
  -8  -2   3         79.88         81.10         1.21 o                         
  -7  -2   3       1822.34       1771.52        14.19 o                         
  -6  -2   3        133.46        143.32         1.25 o                         
  -5  -2   3        183.65        156.83         1.44 o                         
  -4  -2   3          5.55          7.90         0.28 o                         
  -3  -2   3        543.02        505.86         4.54 o                         
  -2  -2   3       1966.51       2088.37        13.75 o                         
  -1  -2   3        836.58        864.48         5.93 o                         
   0  -2   3       2751.18       3056.04        28.64 o                         
   1  -2   3       2365.13       2678.38        16.67 o                         
   2  -2   3        703.37        738.52         5.12 o                         
   3  -2   3         65.34         77.77         0.70 o                         
   4  -2   3        225.27        246.30         2.08 o                         
   5  -2   3         29.60         39.80         0.54 o                         
   6  -2   3         64.05         62.48         0.73 o                         
   7  -2   3        315.64        324.69         2.80 o                         
   8  -2   3         70.66         70.25         0.84 o                         
   9  -2   3         42.67         44.34         0.66 o                         
  10  -2   3        137.19        133.80         1.51 o                         
  11  -2   3          0.98          1.35         0.38 o                         
  12  -2   3          3.67          3.22         0.45 o                         
  13  -2   3        223.44        228.87         3.71 o                         
  14  -2   3          0.50         -0.06         0.65 o                         
 -15  -1   3         11.57         13.03         0.97 o                         
 -14  -1   3         16.97         15.47         0.90 o                         
 -13  -1   3          2.19          1.65         0.45 o                         
 -12  -1   3        203.20        204.16         2.42 o                         
 -11  -1   3         14.76         13.31         0.49 o                         
 -10  -1   3         41.73         40.82         0.72 o                         
  -9  -1   3         35.30         38.53         0.64 o                         
  -8  -1   3        191.35        193.37         1.91 o                         
  -7  -1   3          5.16          2.78         0.20 o                         
  -6  -1   3        683.55        666.47         5.26 o                         
  -5  -1   3        520.75        536.12         4.39 o                         
  -4  -1   3        273.73        300.15         2.78 o                         
  -3  -1   3          9.07         10.22         0.16 o                         
  -2  -1   3       2037.51       2193.98        13.26 o                         
  -1  -1   3       3966.92       4241.96        25.72 o                         
   0  -1   3          4.25          2.80         0.08 o                         
   1  -1   3        127.80        165.34         1.91 o                         
   2  -1   3         67.77         51.59         0.60 o                         
   3  -1   3       1403.75       1500.13        11.73 o                         
   4  -1   3         73.98         70.80         0.69 o                         
   5  -1   3        322.33        343.92         3.27 o                         
   6  -1   3        472.16        467.58         3.66 o                         
   7  -1   3         11.87          9.40         0.25 o                         
   8  -1   3         55.43         59.44         0.76 o                         
   9  -1   3         92.54         89.95         1.05 o                         
  10  -1   3        124.02        123.10         1.62 o                         
  11  -1   3          7.77          8.53         0.53 o                         
  12  -1   3          7.35          6.16         0.62 o                         
  13  -1   3          9.31          8.95         0.93 o                         
  14  -1   3         35.79         33.80         1.39 o                         
 -15   0   3        137.88        146.90         2.63 o                         
 -14   0   3         32.47         33.50         1.09 o                         
 -13   0   3         13.09         12.42         0.57 o                         
 -12   0   3        210.86        211.91         2.31 o                         
 -11   0   3         94.65         98.54         1.33 o                         
 -10   0   3          3.81          4.33         0.33 o                         
  -9   0   3         54.14         53.34         0.85 o                         
  -8   0   3         14.68         14.85         0.34 o                         
  -7   0   3         60.55         66.41         0.79 o                         
  -6   0   3         15.96         20.89         0.30 o                         
  -5   0   3        537.43        631.32         4.92 o                         
  -4   0   3       2599.12       2709.75        20.64 o                         
  -3   0   3        686.39        673.48         4.07 o                         
  -2   0   3        182.12        208.91         1.45 o                         
  -1   0   3        650.69        664.05         4.36 o                         
   0   0   3       4324.49       4454.09        41.23 o                         
   1   0   3       1682.46       1798.42        20.22 o                         
   2   0   3        216.69        244.25         3.57 o                         
   3   0   3        314.74        308.59         3.98 o                         
   4   0   3          8.96         13.13         0.31 o                         
   5   0   3         37.71         46.43         0.61 o                         
   6   0   3          9.42         11.27         0.27 o                         
   7   0   3        442.42        412.45         3.80 o                         
   8   0   3        140.93        138.09         1.48 o                         
   9   0   3         97.89         98.58         1.28 o                         
  10   0   3         23.96         26.13         0.83 o                         
  11   0   3         49.81         49.46         1.12 o                         
  12   0   3         28.41         29.66         1.02 o                         
  13   0   3         23.37         22.30         0.96 o                         
  14   0   3          0.28          0.00         1.25 o                         
 -15   1   3          8.70          8.98         0.87 o                         
 -14   1   3        311.92        323.09         3.82 o                         
 -13   1   3        115.32        117.28         1.73 o                         
 -12   1   3          4.87          5.16         0.46 o                         
 -11   1   3        142.13        139.26         1.79 o                         
 -10   1   3         94.24         91.94         1.12 o                         
  -9   1   3          6.86          9.47         0.33 o                         
  -8   1   3        127.47        115.72         1.20 o                         
  -7   1   3        275.77        277.65         2.59 o                         
  -6   1   3        624.90        590.63         4.81 o                         
  -5   1   3          0.63          0.30         0.12 o                         
  -4   1   3        744.21        847.74         6.37 o                         
  -3   1   3        512.70        554.06         3.84 o                         
  -2   1   3        438.05        441.60         4.03 o                         
  -1   1   3         51.15         45.92         0.36 o                         
   0   1   3         76.81         77.79         0.68 o                         
   1   1   3         75.40         74.26         0.74 o                         
   2   1   3       1373.58       1466.97        19.70 o                         
   3   1   3       1924.23       2122.78        19.98 o                         
   4   1   3        226.45        228.53         4.25 o                         
   5   1   3        276.90        282.57         3.07 o                         
   6   1   3         24.76         30.00         0.41 o                         
   7   1   3         12.49         14.01         0.41 o                         
   8   1   3         20.45         20.35         0.68 o                         
   9   1   3          4.90          5.68         0.42 o                         
  10   1   3          3.56          3.47         0.42 o                         
  11   1   3         21.01         21.36         1.06 o                         
  12   1   3         42.83         40.68         1.04 o                         
  13   1   3        113.18        117.97         2.22 o                         
 -16   2   3          0.06         -1.69         1.69 o                         
 -15   2   3          5.61          4.57         0.69 o                         
 -14   2   3        103.76        103.17         1.81 o                         
 -13   2   3         78.63         81.22         1.36 o                         
 -12   2   3         43.66         44.14         0.93 o                         
 -11   2   3        138.74        136.69         1.69 o                         
 -10   2   3        114.73        104.07         1.30 o                         
  -9   2   3        147.80        150.40         1.53 o                         
  -8   2   3        224.50        220.00         2.14 o                         
  -7   2   3        137.72        119.25         1.17 o                         
  -6   2   3        130.42        131.16         1.26 o                         
  -4   2   3         17.70         21.63         0.26 o                         
  -3   2   3        221.06        244.53         1.86 o                         
  -2   2   3        703.44        740.63         4.48 o                         
  -1   2   3        265.31        252.92         1.57 o                         
   0   2   3         25.05         24.05         0.30 o                         
   1   2   3         34.88         52.65         0.93 o                         
   2   2   3       1191.09       1235.12         9.73 o                         
   3   2   3          1.42          2.83         0.11 o                         
   4   2   3         77.85         73.82         0.79 o                         
   5   2   3        174.67        145.36         1.72 o                         
   6   2   3        634.94        621.62         5.76 o                         
   7   2   3        319.08        290.27         3.02 o                         
   8   2   3          2.18          1.96         0.38 o                         
   9   2   3        117.36        117.14         1.64 o                         
  10   2   3        251.69        252.51         3.08 o                         
  11   2   3         37.78         36.64         1.00 o                         
  12   2   3          6.59          5.97         0.66 o                         
  13   2   3          0.20         -0.61         0.66 o                         
 -16   3   3          2.23          2.91         0.69 o                         
 -15   3   3         50.98         53.96         1.12 o                         
 -14   3   3         59.40         63.88         1.27 o                         
 -13   3   3          9.59          9.87         0.55 o                         
 -12   3   3        314.06        335.45         4.02 o                         
 -11   3   3         72.14         65.65         1.02 o                         
 -10   3   3         12.39         14.10         0.42 o                         
  -9   3   3        273.58        241.28         2.28 o                         
  -8   3   3         34.55         46.87         0.52 o                         
  -7   3   3        180.72        166.30         1.42 o                         
  -6   3   3          0.69          0.26         0.12 o                         
  -5   3   3        224.79        212.45         1.81 o                         
  -4   3   3         91.46         73.28         0.72 o                         
  -3   3   3       1980.28       2093.27        15.07 o                         
  -2   3   3         27.95         31.64         0.29 o                         
  -1   3   3        756.29        728.81         4.70 o                         
   0   3   3        184.23        198.08         1.96 o                         
   1   3   3       1076.83       1145.92        13.87 o                         
   2   3   3         21.88         18.71         0.31 o                         
   3   3   3        809.09        805.00         6.22 o                         
   4   3   3        272.45        276.38         2.36 o                         
   5   3   3        138.39        108.22         1.09 o                         
   6   3   3        475.18        429.52         4.30 o                         
   7   3   3         68.71         63.65         0.88 o                         
   8   3   3          0.48          0.38         0.37 o                         
   9   3   3         19.35         17.56         0.75 o                         
  10   3   3        111.49        116.66         2.15 o                         
  11   3   3          1.85          2.29         0.63 o                         
  12   3   3         16.99         16.57         0.84 o                         
 -16   4   3          2.34          1.63         0.64 o                         
 -15   4   3         28.96         27.39         0.77 o                         
 -14   4   3         17.25         18.73         1.10 o                         
 -13   4   3         68.18         68.76         1.22 o                         
 -12   4   3          1.21          0.89         0.35 o                         
 -11   4   3         82.90         85.44         1.18 o                         
 -10   4   3        270.81        258.23         2.50 o                         
  -9   4   3         24.62         22.04         0.44 o                         
  -8   4   3        350.50        309.64         2.71 o                         
  -7   4   3          7.68          7.68         0.28 o                         
  -6   4   3        655.21        610.47         5.61 o                         
  -5   4   3         17.57         10.68         0.28 o                         
  -4   4   3        903.92        907.77         8.50 o                         
  -3   4   3        173.10        207.75         2.32 o                         
  -2   4   3        812.24        855.79         6.04 o                         
  -1   4   3         54.91         57.73         0.55 o                         
   0   4   3         50.37         44.33         0.50 o                         
   1   4   3        923.99        909.43        11.46 o                         
   2   4   3        510.48        483.08         3.99 o                         
   3   4   3          0.09          0.18         0.16 o                         
   4   4   3        206.78        181.23         1.66 o                         
   5   4   3        342.08        362.43         3.36 o                         
   6   4   3         17.43         13.03         0.37 o                         
   7   4   3         33.15         28.89         0.60 o                         
   8   4   3         27.51         26.03         0.78 o                         
   9   4   3         14.79         14.95         0.73 o                         
  10   4   3         12.47         10.90         0.68 o                         
  11   4   3          1.43          1.53         0.62 o                         
  12   4   3         27.14         25.14         1.07 o                         
 -16   5   3          0.99          0.22         0.61 o                         
 -15   5   3          5.84          6.19         0.59 o                         
 -14   5   3          5.21          5.97         0.52 o                         
 -13   5   3        350.61        344.91         3.80 o                         
 -12   5   3         13.32         15.81         0.49 o                         
 -11   5   3         56.28         56.37         0.96 o                         
 -10   5   3          4.35          3.50         0.29 o                         
  -9   5   3        252.66        260.77         2.68 o                         
  -7   5   3        209.19        194.80         1.97 o                         
  -6   5   3         13.07         12.09         0.31 o                         
  -5   5   3        136.43        151.30         1.60 o                         
  -4   5   3         50.27         70.20         1.02 o                         
  -3   5   3         45.48         39.35         0.58 o                         
  -2   5   3       1459.10       1492.29        12.60 o                         
  -1   5   3         11.71          9.64         0.29 o                         
   0   5   3         39.51         45.48         0.53 o                         
   1   5   3          2.60          2.95         0.15 o                         
   2   5   3       1722.14       1588.13        13.49 o                         
   3   5   3          5.91          6.17         0.31 o                         
   4   5   3         76.21         65.31         0.95 o                         
   5   5   3         17.38         24.50         0.54 o                         
   6   5   3         39.24         37.10         0.66 o                         
   7   5   3         64.70         62.78         1.08 o                         
   8   5   3         13.59         13.70         0.64 o                         
   9   5   3        151.04        155.32         2.94 o                         
  10   5   3         12.36         11.87         0.70 o                         
  11   5   3         48.00         47.46         1.38 o                         
 -16   6   3         39.41         38.57         1.11 o                         
 -15   6   3          0.19         -0.52         0.52 o                         
 -14   6   3         95.44        101.68         1.72 o                         
 -13   6   3         37.95         40.61         0.88 o                         
 -12   6   3        419.04        429.13         4.34 o                         
 -11   6   3          2.29          1.80         0.33 o                         
 -10   6   3         34.05         34.79         0.64 o                         
  -9   6   3        403.76        387.49         5.11 o                         
  -8   6   3        144.87        128.21         1.60 o                         
  -7   6   3         94.54        102.03         1.47 o                         
  -6   6   3         84.54         73.62         0.95 o                         
  -5   6   3        459.41        454.10         4.20 o                         
  -4   6   3        277.65        269.00         2.83 o                         
  -3   6   3        330.31        333.26         3.15 o                         
  -2   6   3        118.46        103.58         1.56 o                         
  -1   6   3       1478.80       1386.93        16.68 o                         
   0   6   3         22.20         29.66         0.44 o                         
   1   6   3          6.29          6.20         0.22 o                         
   2   6   3          0.12          0.02         0.15 o                         
   3   6   3        144.47        155.63         1.81 o                         
   4   6   3        510.86        511.01         5.60 o                         
   5   6   3         12.29         11.31         0.41 o                         
   6   6   3        139.77        132.65         1.66 o                         
   7   6   3         66.04         70.43         1.32 o                         
   8   6   3          5.18          5.05         0.72 o                         
   9   6   3         85.15         87.52         1.72 o                         
  10   6   3          1.62          0.99         0.58 o                         
  11   6   3          0.01         -0.55         1.06 o                         
 -16   7   3         19.68         19.69         0.82 o                         
 -15   7   3         15.96         14.20         0.70 o                         
 -14   7   3         13.35         12.56         0.65 o                         
 -13   7   3        107.92        111.00         1.54 o                         
 -12   7   3         47.57         47.62         0.91 o                         
 -11   7   3         39.79         38.95         0.99 o                         
 -10   7   3        499.61        495.45         5.03 o                         
  -9   7   3         37.46         38.14         0.68 o                         
  -8   7   3        170.37        169.00         1.64 o                         
  -7   7   3          4.03          3.12         0.22 o                         
  -6   7   3       1043.40        975.44         8.88 o                         
  -5   7   3         58.74         60.49         0.83 o                         
  -4   7   3         97.81         90.76         1.18 o                         
  -3   7   3        110.64        120.62         1.34 o                         
  -2   7   3         24.56         33.48         0.58 o                         
  -1   7   3        613.94        534.34         5.27 o                         
   0   7   3         72.81         60.52         0.99 o                         
   1   7   3        406.54        374.33         4.42 o                         
   2   7   3         66.60         56.93         0.77 o                         
   3   7   3         19.84         22.66         0.61 o                         
   4   7   3         73.00         77.88         1.14 o                         
   5   7   3        142.90        141.62         1.77 o                         
   6   7   3          9.25          9.55         0.48 o                         
   7   7   3         45.96         44.33         1.77 o                         
   8   7   3         25.23         23.98         0.86 o                         
   9   7   3          1.79          1.43         0.57 o                         
  10   7   3          0.26          0.10         0.60 o                         
 -16   8   3          2.75          3.66         0.77 o                         
 -15   8   3          0.30          0.91         0.53 o                         
 -14   8   3         10.79         10.62         0.63 o                         
 -13   8   3        100.26        105.72         1.50 o                         
 -12   8   3        191.47        202.02         2.45 o                         
 -11   8   3        267.73        264.53         3.15 o                         
 -10   8   3        160.85        167.54         2.23 o                         
  -9   8   3        149.18        151.96         1.71 o                         
  -8   8   3          3.04          1.65         0.20 o                         
  -7   8   3          0.25          0.52         0.19 o                         
  -6   8   3         58.59         61.06         0.76 o                         
  -5   8   3        308.81        294.15         3.05 o                         
  -4   8   3         14.44         11.88         0.40 o                         
  -3   8   3        195.96        181.05         2.03 o                         
  -2   8   3          0.81          0.01         0.25 o                         
  -1   8   3         69.34         73.32         1.04 o                         
   0   8   3          5.30          5.17         0.25 o                         
   1   8   3        199.40        185.87         2.43 o                         
   2   8   3        233.90        239.65         2.73 o                         
   3   8   3          1.39          1.51         0.32 o                         
   4   8   3         52.55         52.45         0.97 o                         
   5   8   3        112.08        114.24         1.55 o                         
   6   8   3         36.03         36.37         1.20 o                         
   7   8   3         41.68         43.55         1.13 o                         
   8   8   3         23.10         24.68         0.95 o                         
   9   8   3         53.43         54.09         1.39 o                         
 -16   9   3         11.18          9.94         2.15 o                         
 -15   9   3         28.73         29.43         0.95 o                         
 -14   9   3         27.95         28.52         0.85 o                         
 -13   9   3         17.74         17.99         0.66 o                         
 -12   9   3         72.27         75.35         1.38 o                         
 -11   9   3          7.67          7.50         0.49 o                         
 -10   9   3         11.67         12.57         0.45 o                         
  -9   9   3        234.67        227.47         2.39 o                         
  -8   9   3         12.50         10.92         0.39 o                         
  -7   9   3          8.82          7.43         0.43 o                         
  -6   9   3         82.44         82.37         1.64 o                         
  -5   9   3        227.95        224.24         2.80 o                         
  -4   9   3        700.19        676.14         6.03 o                         
  -3   9   3          9.92          8.78         0.34 o                         
  -2   9   3          0.07          0.13         0.23 o                         
  -1   9   3         26.12         29.77         0.85 o                         
   0   9   3        244.05        232.41         2.46 o                         
   1   9   3          7.04          8.48         0.42 o                         
   2   9   3         36.14         37.67         0.75 o                         
   3   9   3          5.56          4.78         0.39 o                         
   4   9   3        144.18        141.46         2.45 o                         
   5   9   3          3.78          4.63         0.60 o                         
   6   9   3         45.37         46.39         1.56 o                         
   7   9   3         12.81         12.62         0.83 o                         
   8   9   3          2.37          1.53         0.76 o                         
 -15  10   3          0.84          0.22         0.61 o                         
 -14  10   3          8.35          8.11         0.57 o                         
 -13  10   3          1.76          1.75         0.53 o                         
 -12  10   3         87.89         88.45         1.65 o                         
 -11  10   3        180.77        180.71         2.30 o                         
 -10  10   3         16.66         18.02         0.61 o                         
  -9  10   3          3.87          3.43         0.39 o                         
  -8  10   3        296.01        299.99         3.27 o                         
  -7  10   3          3.79          4.53         0.39 o                         
  -6  10   3        268.27        258.72         3.33 o                         
  -5  10   3         33.90         32.60         0.66 o                         
  -4  10   3          5.12          4.22         0.29 o                         
  -3  10   3        398.37        385.29         3.95 o                         
  -2  10   3         38.42         33.35         0.70 o                         
  -1  10   3        106.13        109.42         1.48 o                         
   0  10   3        118.28        118.12         1.41 o                         
   1  10   3         68.36         67.18         1.09 o                         
   2  10   3         25.62         27.77         0.81 o                         
   3  10   3         41.77         44.08         0.98 o                         
   4  10   3        164.76        170.85         2.42 o                         
   5  10   3        117.32        119.20         2.03 o                         
   6  10   3          1.74          1.19         0.58 o                         
   7  10   3          0.13          0.17         0.62 o                         
   8  10   3          4.10          5.04         1.91 o                         
 -15  11   3          7.58          6.43         0.81 o                         
 -14  11   3         21.78         21.65         0.84 o                         
 -13  11   3         74.16         78.97         1.75 o                         
 -12  11   3         85.76         92.26         1.54 o                         
 -11  11   3         11.78         11.79         0.66 o                         
 -10  11   3         68.09         72.40         1.31 o                         
  -9  11   3         31.03         29.42         0.79 o                         
  -8  11   3         26.90         24.80         0.64 o                         
  -7  11   3         33.74         31.45         0.69 o                         
  -6  11   3          2.94          2.48         0.43 o                         
  -5  11   3          0.01         -0.13         0.34 o                         
  -4  11   3          3.70          3.18         0.34 o                         
  -3  11   3         47.28         48.80         0.87 o                         
  -2  11   3         78.78         78.49         1.20 o                         
  -1  11   3        100.84        101.19         1.30 o                         
   0  11   3          0.46          0.31         0.36 o                         
   1  11   3        139.72        140.52         2.22 o                         
   2  11   3          3.78          2.67         0.48 o                         
   3  11   3         31.74         30.48         0.86 o                         
   4  11   3          7.58          8.89         0.67 o                         
   5  11   3         75.31         78.84         1.45 o                         
   6  11   3         29.69         29.63         1.03 o                         
   7  11   3          3.91          3.04         1.09 o                         
 -14  12   3          0.05         -0.39         0.57 o                         
 -13  12   3         42.12         41.99         1.24 o                         
 -12  12   3          0.00          0.43         0.55 o                         
 -11  12   3          3.69          3.59         0.60 o                         
 -10  12   3          0.11          0.38         0.43 o                         
  -9  12   3          9.69         10.79         0.51 o                         
  -8  12   3         92.50         93.68         1.54 o                         
  -7  12   3         21.40         21.04         0.67 o                         
  -6  12   3          9.81          8.81         0.58 o                         
  -5  12   3         40.91         36.65         1.00 o                         
  -4  12   3        145.60        150.21         2.15 o                         
  -3  12   3         31.15         33.28         0.84 o                         
  -2  12   3        189.85        186.72         2.07 o                         
  -1  12   3         42.84         43.43         1.06 o                         
   0  12   3         43.33         45.52         1.03 o                         
   1  12   3          0.18         -0.42         0.45 o                         
   2  12   3         58.32         59.49         1.50 o                         
   3  12   3         85.07         90.51         1.69 o                         
   4  12   3          2.72          1.94         0.59 o                         
   5  12   3          2.32          1.51         0.56 o                         
   6  12   3         14.24         11.97         1.93 o                         
 -14  13   3          0.29          0.20         1.74 o                         
 -13  13   3          0.17         -0.01         0.65 o                         
 -12  13   3         11.96         12.99         0.80 o                         
 -11  13   3        244.51        257.15         3.42 o                         
 -10  13   3         61.43         61.62         1.28 o                         
  -9  13   3         11.05         10.20         0.64 o                         
  -8  13   3          2.97          2.90         0.52 o                         
  -7  13   3        177.00        183.90         2.52 o                         
  -6  13   3         49.99         51.68         1.08 o                         
  -5  13   3          3.05          2.69         0.48 o                         
  -4  13   3        108.73        109.52         2.43 o                         
  -3  13   3        190.29        192.04         2.40 o                         
  -2  13   3         50.50         47.89         1.01 o                         
  -1  13   3          4.30          3.91         0.54 o                         
   0  13   3         30.38         31.59         1.15 o                         
   1  13   3          2.27          0.98         0.55 o                         
   2  13   3         43.86         45.08         1.20 o                         
   3  13   3         33.90         34.65         1.15 o                         
   4  13   3         67.45         73.13         1.57 o                         
 -13  14   3          0.15         -0.46         1.79 o                         
 -12  14   3         10.28          8.56         0.79 o                         
 -11  14   3         18.57         18.80         0.89 o                         
 -10  14   3        152.99        156.94         2.53 o                         
  -9  14   3          1.05          1.03         0.47 o                         
  -8  14   3          8.76          8.20         0.60 o                         
  -7  14   3         92.17         94.48         1.72 o                         
  -6  14   3          5.20          5.07         0.57 o                         
  -5  14   3          0.48          0.53         0.45 o                         
  -4  14   3         56.00         58.80         1.26 o                         
  -3  14   3         32.26         31.52         0.91 o                         
  -2  14   3          0.46          0.54         0.53 o                         
  -1  14   3         18.23         18.00         0.80 o                         
   0  14   3          8.72          8.86         0.67 o                         
   1  14   3         45.79         45.57         1.18 o                         
   2  14   3          2.62          2.90         0.63 o                         
   3  14   3          5.42          5.64         1.62 o                         
 -11  15   3          0.59          0.54         0.67 o                         
 -10  15   3        156.36        163.66         2.35 o                         
  -9  15   3          0.68          0.68         0.50 o                         
  -8  15   3          0.93          0.46         0.56 o                         
  -7  15   3         18.30         18.28         0.80 o                         
  -6  15   3         10.69         10.31         0.66 o                         
  -5  15   3          4.37          2.92         0.80 o                         
  -4  15   3        149.40        157.48         3.29 o                         
  -3  15   3          4.97          4.56         0.61 o                         
  -2  15   3         29.31         29.08         1.01 o                         
  -1  15   3          9.00          9.93         0.70 o                         
   0  15   3          0.26          0.14         0.57 o                         
   1  15   3          4.12          4.38         0.90 o                         
 -10  16   3         24.19         21.75         1.76 o                         
  -9  16   3         16.06         14.39         0.97 o                         
  -8  16   3         28.28         28.83         1.98 o                         
  -7  16   3          0.71          0.18         0.70 o                         
  -6  16   3          6.70          7.93         0.93 o                         
  -5  16   3          0.77          1.57         0.70 o                         
  -4  16   3          5.69          5.47         0.73 o                         
  -3  16   3          8.61          7.84         0.71 o                         
  -2  16   3          0.59          0.54         0.71 o                         
  -1  16   3          6.20          4.46         1.85 o                         
   2 -17   4          0.38          0.98         1.92 o                         
   4 -17   4          2.69          3.43         1.60 o                         
   5 -17   4          1.16          3.05         1.75 o                         
  -1 -16   4          8.04          7.95         1.44 o                         
   0 -16   4         29.54         31.53         1.72 o                         
   1 -16   4         19.53         18.49         1.02 o                         
   2 -16   4         29.72         28.61         0.95 o                         
   3 -16   4         82.32         79.89         1.51 o                         
   4 -16   4         20.66         19.11         0.88 o                         
   5 -16   4         10.19         10.29         0.81 o                         
   6 -16   4         16.30         15.13         0.89 o                         
   7 -16   4          8.54          6.19         0.74 o                         
   8 -16   4          1.45          1.06         0.67 o                         
   9 -16   4         82.32         80.42         4.45 o                         
  -3 -15   4          2.25          1.80         0.67 o                         
  -2 -15   4          0.10         -0.58         0.58 o                         
  -1 -15   4         38.59         38.15         2.01 o                         
   0 -15   4         10.36          9.51         0.73 o                         
   1 -15   4          0.54          0.06         0.56 o                         
   2 -15   4         32.37         33.68         0.96 o                         
   3 -15   4          0.19         -0.45         0.46 o                         
   4 -15   4         16.70         17.05         0.72 o                         
   5 -15   4          1.24          0.91         0.69 o                         
   6 -15   4         31.68         31.54         1.58 o                         
   7 -15   4          0.05         -0.36         0.66 o                         
   8 -15   4         15.43         14.40         0.92 o                         
   9 -15   4         13.48         12.24         1.01 o                         
  10 -15   4          3.30          3.92         1.12 o                         
  -5 -14   4          7.92          7.98         1.50 o                         
  -4 -14   4         18.82         18.69         0.85 o                         
  -3 -14   4          0.05          0.58         0.57 o                         
  -2 -14   4          2.70          2.24         0.60 o                         
  -1 -14   4        167.69        174.17         2.36 o                         
   0 -14   4          8.10          7.55         0.65 o                         
   1 -14   4         25.29         24.37         0.86 o                         
   2 -14   4         24.25         24.79         0.86 o                         
   3 -14   4          4.66          3.79         0.54 o                         
   4 -14   4          1.24          1.33         0.48 o                         
   5 -14   4          9.05          8.34         0.57 o                         
   6 -14   4        141.03        141.73         4.36 o                         
   7 -14   4         11.15         11.90         0.75 o                         
   8 -14   4         10.33          9.56         0.73 o                         
   9 -14   4          5.38          7.47         0.80 o                         
  10 -14   4         40.38         44.11         1.70 o                         
  11 -14   4          7.14          5.52         0.78 o                         
  -6 -13   4          2.48          2.41         0.72 o                         
  -5 -13   4          3.39          4.07         0.62 o                         
  -4 -13   4         18.74         17.28         0.78 o                         
  -3 -13   4          0.80          0.55         0.50 o                         
  -2 -13   4         57.35         59.22         1.46 o                         
  -1 -13   4          5.17          4.49         0.47 o                         
   0 -13   4         75.71         79.47         1.31 o                         
   1 -13   4         54.13         55.42         1.19 o                         
   2 -13   4         47.27         50.13         1.08 o                         
   3 -13   4        163.78        164.11         2.06 o                         
   4 -13   4          1.93          1.76         0.42 o                         
   5 -13   4         30.65         29.96         0.83 o                         
   6 -13   4          1.91          1.71         0.53 o                         
   7 -13   4        110.21        113.98         1.89 o                         
   8 -13   4          0.01         -0.34         0.49 o                         
   9 -13   4        144.66        148.67         2.31 o                         
  10 -13   4          3.46          3.66         0.60 o                         
  11 -13   4         19.72         19.72         1.05 o                         
  12 -13   4          2.58          1.94         0.80 o                         
  -7 -12   4          5.79          4.75         0.66 o                         
  -6 -12   4         56.72         57.81         1.32 o                         
  -5 -12   4         13.29         12.73         0.98 o                         
  -4 -12   4         23.10         23.35         0.83 o                         
  -3 -12   4          1.88          1.62         0.45 o                         
  -2 -12   4        179.71        185.78         2.29 o                         
  -1 -12   4          0.28          0.23         0.38 o                         
   0 -12   4         22.57         21.90         0.60 o                         
   1 -12   4         37.21         36.78         0.76 o                         
   2 -12   4         97.09         97.00         1.21 o                         
   3 -12   4          0.06         -0.06         0.32 o                         
   4 -12   4          9.52          9.61         0.52 o                         
   5 -12   4         54.28         54.63         1.08 o                         
   6 -12   4         78.11         77.30         1.27 o                         
   7 -12   4          6.25          7.49         0.58 o                         
   8 -12   4         17.22         16.40         0.66 o                         
   9 -12   4         71.54         73.66         1.60 o                         
  10 -12   4         13.44         12.70         0.70 o                         
  11 -12   4         13.26         13.45         0.77 o                         
  12 -12   4         14.14         12.96         0.85 o                         
  13 -12   4          0.77         -0.20         0.99 o                         
  -8 -11   4         17.00         17.07         0.85 o                         
  -7 -11   4         14.62         14.99         0.85 o                         
  -6 -11   4          4.91          4.90         0.54 o                         
  -5 -11   4        107.02        113.06         1.62 o                         
  -4 -11   4        104.46        108.80         1.61 o                         
  -3 -11   4          5.55          5.96         0.39 o                         
  -2 -11   4          1.63          1.81         0.32 o                         
  -1 -11   4        182.68        179.19         1.92 o                         
   0 -11   4         29.74         30.95         0.74 o                         
   1 -11   4         51.08         54.50         0.80 o                         
   2 -11   4        551.04        565.97         5.15 o                         
   3 -11   4          0.83          0.49         0.32 o                         
   4 -11   4        118.00        117.39         1.67 o                         
   5 -11   4         14.83         13.96         0.58 o                         
   6 -11   4        383.60        387.31         4.45 o                         
   7 -11   4          0.70          0.78         0.35 o                         
   8 -11   4         28.00         26.49         0.90 o                         
   9 -11   4         21.11         21.10         0.78 o                         
  10 -11   4        164.89        170.85         2.54 o                         
  11 -11   4        138.54        148.21         2.20 o                         
  12 -11   4          1.74          0.48         0.57 o                         
  13 -11   4          7.92          7.91         0.74 o                         
  -9 -10   4         55.05         53.91         1.21 o                         
  -8 -10   4         36.28         34.90         0.96 o                         
  -7 -10   4         15.63         14.86         0.68 o                         
  -6 -10   4         23.44         24.24         0.71 o                         
  -5 -10   4         60.44         61.55         1.09 o                         
  -4 -10   4        180.28        185.16         2.13 o                         
  -3 -10   4        150.30        145.98         1.73 o                         
  -2 -10   4         14.68         14.22         0.45 o                         
  -1 -10   4          0.32          0.16         0.26 o                         
   0 -10   4         78.54         78.48         1.00 o                         
   1 -10   4         84.98         86.81         1.04 o                         
   2 -10   4         19.69         18.20         0.45 o                         
   3 -10   4        206.34        199.90         2.46 o                         
   4 -10   4          1.06          1.47         0.30 o                         
   5 -10   4        175.34        182.89         2.18 o                         
   6 -10   4          3.57          4.10         0.37 o                         
   7 -10   4        130.92        129.15         2.38 o                         
   8 -10   4         67.14         67.11         1.49 o                         
   9 -10   4          1.07          1.48         0.48 o                         
  10 -10   4          3.11          3.85         0.57 o                         
  11 -10   4          0.17         -0.21         0.50 o                         
  12 -10   4         78.72         78.06         1.58 o                         
  13 -10   4          0.04         -0.64         0.64 o                         
  14 -10   4         27.12         23.90         1.43 o                         
 -10  -9   4         15.65         16.69         0.81 o                         
  -9  -9   4          0.22         -0.09         0.52 o                         
  -8  -9   4         26.83         23.47         0.82 o                         
  -7  -9   4         60.06         61.66         1.23 o                         
  -6  -9   4         71.72         73.15         1.20 o                         
  -5  -9   4          2.38          2.46         0.38 o                         
  -4  -9   4         96.47         96.08         1.27 o                         
  -3  -9   4         30.62         28.67         0.67 o                         
  -2  -9   4        635.38        649.56         5.85 o                         
  -1  -9   4          0.00          0.12         0.18 o                         
   0  -9   4        536.16        522.43         4.76 o                         
   1  -9   4        292.03        302.81         3.03 o                         
   2  -9   4          1.02          0.34         0.19 o                         
   3  -9   4         64.40         66.41         0.93 o                         
   4  -9   4         16.18         16.31         0.46 o                         
   5  -9   4          1.73          2.58         0.31 o                         
   6  -9   4         40.08         35.13         0.73 o                         
   7  -9   4          1.27          2.16         0.35 o                         
   8  -9   4         65.57         61.23         1.12 o                         
   9  -9   4         80.91         82.31         1.57 o                         
  10  -9   4         20.20         21.86         0.81 o                         
  11  -9   4         59.62         61.60         1.29 o                         
  12  -9   4         95.66         99.12         2.16 o                         
  13  -9   4         17.51         15.90         0.86 o                         
  14  -9   4         17.71         17.53         0.90 o                         
 -11  -8   4          0.29          0.21         0.63 o                         
 -10  -8   4          5.21          5.56         0.64 o                         
  -9  -8   4         38.46         38.33         0.96 o                         
  -8  -8   4          4.70          4.97         0.47 o                         
  -7  -8   4          1.96          1.75         0.41 o                         
  -6  -8   4         26.58         24.31         0.78 o                         
  -5  -8   4        120.81        113.63         1.33 o                         
  -4  -8   4          1.43          1.39         0.28 o                         
  -3  -8   4         90.32         88.21         1.08 o                         
  -2  -8   4        108.81        109.80         1.41 o                         
  -1  -8   4        639.86        641.84         5.51 o                         
   0  -8   4         39.28         42.36         0.60 o                         
   1  -8   4         23.80         27.18         0.42 o                         
   2  -8   4        386.81        387.18         3.69 o                         
   3  -8   4        254.80        264.98         2.64 o                         
   4  -8   4         24.64         22.25         0.49 o                         
   5  -8   4        279.68        275.37         3.28 o                         
   6  -8   4        143.97        146.38         1.90 o                         
   7  -8   4         25.78         26.19         0.63 o                         
   8  -8   4         21.10         20.01         0.64 o                         
   9  -8   4        121.85        119.18         2.08 o                         
  10  -8   4        198.43        201.37         2.65 o                         
  11  -8   4        115.94        124.60         1.97 o                         
  12  -8   4          1.82          1.46         0.56 o                         
  13  -8   4         40.15         40.90         1.24 o                         
  14  -8   4         11.54         11.09         0.77 o                         
 -12  -7   4         14.33         15.79         0.87 o                         
 -11  -7   4         34.03         35.32         0.97 o                         
 -10  -7   4         60.48         61.55         1.19 o                         
  -9  -7   4         86.60         89.99         1.36 o                         
  -8  -7   4          0.03         -0.39         0.39 o                         
  -7  -7   4         27.26         27.41         0.65 o                         
  -6  -7   4          7.29          6.03         0.36 o                         
  -5  -7   4        607.91        585.07         5.62 o                         
  -4  -7   4          7.79          9.18         0.30 o                         
  -3  -7   4         21.19         17.34         0.32 o                         
  -2  -7   4        304.20        294.24         3.17 o                         
  -1  -7   4        585.12        561.71         4.66 o                         
   0  -7   4        394.66        413.54         3.48 o                         
   1  -7   4        276.39        299.73         2.76 o                         
   2  -7   4         90.50         87.37         0.92 o                         
   3  -7   4        214.63        194.22         1.91 o                         
   4  -7   4        129.69        122.53         1.50 o                         
   5  -7   4          7.33          8.21         0.28 o                         
   6  -7   4         26.12         25.63         0.59 o                         
   7  -7   4         12.97          8.48         0.38 o                         
   8  -7   4         65.91         63.85         0.96 o                         
   9  -7   4         12.47         13.66         0.51 o                         
  10  -7   4        237.65        239.87         3.85 o                         
  11  -7   4          0.16          0.12         0.38 o                         
  12  -7   4         29.99         29.88         0.94 o                         
  13  -7   4         11.90         12.24         0.72 o                         
  14  -7   4          9.38          9.79         0.70 o                         
 -12  -6   4         30.77         28.76         0.98 o                         
 -11  -6   4         15.57         16.23         0.70 o                         
 -10  -6   4         23.27         22.13         0.74 o                         
  -9  -6   4          2.78          1.94         0.36 o                         
  -8  -6   4         67.93         70.10         0.96 o                         
  -7  -6   4         21.26         18.65         0.52 o                         
  -6  -6   4        247.73        260.00         2.61 o                         
  -5  -6   4         32.76         29.40         0.64 o                         
  -4  -6   4          5.48          4.59         0.25 o                         
  -3  -6   4         53.37         52.06         0.76 o                         
  -2  -6   4         24.04         28.79         0.45 o                         
  -1  -6   4         36.53         43.49         0.51 o                         
   0  -6   4        174.75        182.46         1.63 o                         
   1  -6   4       2033.74       2149.50        18.58 o                         
   2  -6   4         81.50         89.97         0.90 o                         
   3  -6   4        116.79        112.99         1.23 o                         
   4  -6   4        818.50        864.94         8.96 o                         
   5  -6   4        395.76        432.78         4.09 o                         
   6  -6   4          1.59          0.42         0.20 o                         
   7  -6   4         13.24         12.42         0.40 o                         
   8  -6   4         25.34         25.59         0.75 o                         
   9  -6   4         12.75         13.85         0.53 o                         
  10  -6   4          0.84          0.95         0.31 o                         
  11  -6   4        112.78        115.74         1.59 o                         
  12  -6   4        247.31        257.33         3.48 o                         
  13  -6   4          1.74          1.60         0.55 o                         
  14  -6   4          0.50          0.49         0.64 o                         
 -13  -5   4         65.45         67.32         1.73 o                         
 -12  -5   4         30.37         30.47         0.87 o                         
 -11  -5   4          4.02          4.01         0.46 o                         
 -10  -5   4          2.08          1.89         0.38 o                         
  -9  -5   4        157.73        155.20         1.74 o                         
  -8  -5   4          0.07          2.22         0.30 o                         
  -7  -5   4          0.55          0.26         0.26 o                         
  -6  -5   4        216.38        219.98         2.14 o                         
  -5  -5   4         56.03         52.73         0.61 o                         
  -4  -5   4        231.91        212.56         2.23 o                         
  -3  -5   4          3.06          2.35         0.23 o                         
  -2  -5   4        859.21        803.90         7.42 o                         
  -1  -5   4         53.34         60.85         0.62 o                         
   0  -5   4          8.68         11.61         0.25 o                         
   1  -5   4          2.30          1.90         0.14 o                         
   2  -5   4        599.78        600.04         5.21 o                         
   3  -5   4         14.64         22.12         0.43 o                         
   4  -5   4        173.19        225.33         2.18 o                         
   5  -5   4       2629.49       2733.04        23.29 o                         
   6  -5   4         17.55         18.90         0.37 o                         
   7  -5   4          1.91          1.29         0.25 o                         
   8  -5   4        183.80        175.19         2.24 o                         
   9  -5   4        313.37        294.44         3.01 o                         
  10  -5   4          1.75          1.32         0.29 o                         
  11  -5   4         39.13         39.21         0.83 o                         
  12  -5   4          0.79          1.57         0.47 o                         
  13  -5   4        195.12        193.87         2.68 o                         
  14  -5   4          6.96          6.70         0.77 o                         
 -14  -4   4          0.02         -0.18         1.08 o                         
 -13  -4   4         25.56         24.55         0.95 o                         
 -12  -4   4          1.55          1.42         0.45 o                         
 -11  -4   4          0.86          0.27         0.40 o                         
 -10  -4   4         64.05         65.53         1.37 o                         
  -9  -4   4        162.27        164.19         1.88 o                         
  -8  -4   4          1.72          1.48         0.26 o                         
  -7  -4   4        164.29        150.19         1.49 o                         
  -6  -4   4         89.44         84.18         0.95 o                         
  -5  -4   4       1030.70        991.47         8.08 o                         
  -4  -4   4        610.90        635.26         5.82 o                         
  -3  -4   4         52.04         49.51         0.68 o                         
  -2  -4   4         71.44         61.60         0.69 o                         
  -1  -4   4        322.21        319.65         2.74 o                         
   0  -4   4       2033.97       2203.46        15.84 o                         
   1  -4   4         78.28         91.91         0.89 o                         
   2  -4   4       2281.82       2471.43        18.35 o                         
   3  -4   4       1187.72       1376.28        10.69 o                         
   4  -4   4         59.60         51.48         0.69 o                         
   5  -4   4         40.21         46.88         0.75 o                         
   6  -4   4         56.50         56.04         0.80 o                         
   7  -4   4          6.67          4.52         0.25 o                         
   8  -4   4         64.76         64.11         0.85 o                         
   9  -4   4         27.56         30.89         0.54 o                         
  10  -4   4         21.69         22.66         0.56 o                         
  11  -4   4         18.84         18.40         0.68 o                         
  12  -4   4         97.93         98.30         1.61 o                         
  13  -4   4        153.82        154.87         2.38 o                         
  14  -4   4         22.04         22.36         1.37 o                         
 -14  -3   4         59.00         57.83         1.26 o                         
 -13  -3   4          0.16          0.06         0.46 o                         
 -12  -3   4        118.64        119.78         1.65 o                         
 -11  -3   4          7.87          7.22         0.49 o                         
 -10  -3   4         15.06         14.84         0.86 o                         
  -9  -3   4          1.61          1.88         0.27 o                         
  -8  -3   4         82.11         81.31         1.05 o                         
  -7  -3   4         98.30        105.31         1.15 o                         
  -6  -3   4        253.48        247.85         2.08 o                         
  -5  -3   4         97.99         90.05         0.92 o                         
  -4  -3   4         95.95         78.72         0.83 o                         
  -3  -3   4       1306.71       1353.17        11.98 o                         
  -2  -3   4         63.90         69.96         0.72 o                         
  -1  -3   4        285.30        304.43         3.56 o                         
   0  -3   4        146.57        182.82         1.26 o                         
   1  -3   4       1282.64       1354.09         8.44 o                         
   2  -3   4         40.38         37.34         0.57 o                         
   3  -3   4        943.10       1036.87         7.01 o                         
   4  -3   4        395.00        366.20         2.95 o                         
   5  -3   4         11.37          9.87         0.28 o                         
   6  -3   4         21.00         17.04         0.44 o                         
   7  -3   4        183.03        169.88         1.60 o                         
   8  -3   4        417.45        408.27         3.69 o                         
   9  -3   4          4.05          3.26         0.26 o                         
  10  -3   4          2.16          2.26         0.37 o                         
  11  -3   4          9.61          9.08         0.55 o                         
  12  -3   4         44.14         46.96         1.00 o                         
  13  -3   4         30.83         28.68         0.97 o                         
  14  -3   4         54.97         54.76         1.75 o                         
 -15  -2   4         20.81         19.44         2.41 o                         
 -14  -2   4         47.83         46.63         1.50 o                         
 -13  -2   4         50.27         53.91         1.31 o                         
 -12  -2   4          4.94          4.89         0.48 o                         
 -11  -2   4          5.12          5.22         0.45 o                         
 -10  -2   4         44.69         44.87         0.79 o                         
  -9  -2   4        111.33        110.15         1.36 o                         
  -8  -2   4         95.48         90.56         1.10 o                         
  -7  -2   4        103.18        110.35         1.18 o                         
  -6  -2   4        509.61        461.48         3.87 o                         
  -5  -2   4         92.14         86.37         0.92 o                         
  -4  -2   4        184.05        214.87         2.07 o                         
  -3  -2   4       1363.12       1485.80        11.73 o                         
  -2  -2   4       1318.67       1328.44         8.90 o                         
  -1  -2   4        280.91        280.54         1.91 o                         
   0  -2   4       2182.61       2404.54        14.63 o                         
   1  -2   4         33.43         21.82         0.28 o                         
   2  -2   4          2.17          6.18         0.17 o                         
   3  -2   4        237.59        259.96         2.17 o                         
   4  -2   4         42.31         48.94         0.62 o                         
   5  -2   4       1013.76        983.34         8.19 o                         
   6  -2   4        188.64        190.74         1.80 o                         
   7  -2   4         24.22         21.33         0.36 o                         
   8  -2   4         16.48         18.42         0.37 o                         
   9  -2   4        212.91        206.81         2.47 o                         
  10  -2   4         98.23         92.88         1.45 o                         
  11  -2   4          1.69          1.45         0.42 o                         
  12  -2   4         12.96         10.69         0.70 o                         
  13  -2   4          8.60          8.09         0.76 o                         
  14  -2   4          6.77          6.03         0.97 o                         
 -15  -1   4         44.67         46.68         1.37 o                         
 -14  -1   4         43.90         43.14         1.12 o                         
 -13  -1   4         39.69         39.83         0.91 o                         
 -12  -1   4          0.49          0.46         0.37 o                         
 -11  -1   4         33.68         35.73         0.83 o                         
 -10  -1   4        293.62        285.55         2.76 o                         
  -9  -1   4        228.51        232.05         2.28 o                         
  -8  -1   4         17.78         12.55         0.26 o                         
  -7  -1   4        199.68        187.88         1.66 o                         
  -6  -1   4        382.07        340.73         2.90 o                         
  -5  -1   4       1121.57       1145.22        10.23 o                         
  -4  -1   4        263.25        250.47         2.12 o                         
  -3  -1   4         31.17         36.07         0.35 o                         
  -2  -1   4       1116.50       1211.52         7.76 o                         
  -1  -1   4        754.78        883.94         5.03 o                         
   0  -1   4        583.62        595.93         4.21 o                         
   1  -1   4        230.34        299.76         3.12 o                         
   2  -1   4       3143.75       3360.69        30.62 o                         
   3  -1   4       1052.35       1122.78         9.17 o                         
   4  -1   4         10.42         10.40         0.25 o                         
   5  -1   4          0.07          0.25         0.17 o                         
   6  -1   4        174.64        181.96         2.36 o                         
   7  -1   4          1.64          1.82         0.25 o                         
   8  -1   4        237.25        235.35         2.65 o                         
   9  -1   4          6.19          6.24         0.39 o                         
  10  -1   4          8.38          9.50         0.57 o                         
  11  -1   4          4.34          4.15         0.48 o                         
  12  -1   4         14.84         14.82         0.87 o                         
  13  -1   4         68.69         68.71         1.70 o                         
 -15   0   4        112.49        123.12         2.23 o                         
 -14   0   4          0.17          0.61         0.52 o                         
 -13   0   4          1.02          1.29         0.45 o                         
 -12   0   4        196.68        194.80         2.09 o                         
 -11   0   4        352.98        342.35         3.26 o                         
 -10   0   4         33.90         35.09         0.63 o                         
  -9   0   4          2.21          2.62         0.24 o                         
  -8   0   4        930.76        844.97         6.94 o                         
  -7   0   4        143.63        142.46         1.43 o                         
  -6   0   4         90.39         86.99         1.00 o                         
  -5   0   4         21.48         19.21         0.25 o                         
  -4   0   4          8.53         12.84         0.21 o                         
  -3   0   4         28.59         16.82         0.19 o                         
  -2   0   4          2.31          3.12         0.10 o                         
  -1   0   4        163.88        181.19         1.20 o                         
   0   0   4        340.01        355.77         3.55 o                         
   1   0   4        309.88        330.56         2.98 o                         
   2   0   4         37.06         41.95         0.75 o                         
   3   0   4         99.36        102.79         1.78 o                         
   4   0   4        399.04        400.14         9.04 o                         
   5   0   4         90.71         99.53         2.17 o                         
   6   0   4        152.34        145.38         1.69 o                         
   7   0   4        258.61        249.66         3.13 o                         
   8   0   4        456.47        442.07         4.31 o                         
   9   0   4        156.12        153.43         1.97 o                         
  10   0   4         15.72         12.24         0.70 o                         
  11   0   4         45.06         47.53         1.49 o                         
  12   0   4         70.57         72.69         1.61 o                         
  13   0   4         96.58         99.13         2.46 o                         
 -15   1   4         15.06         16.81         0.98 o                         
 -14   1   4        256.62        266.36         3.29 o                         
 -13   1   4         22.23         22.31         0.70 o                         
 -12   1   4         26.34         25.99         0.65 o                         
 -11   1   4          1.12          0.56         0.33 o                         
 -10   1   4          9.86         14.72         0.41 o                         
  -9   1   4          3.39          2.98         0.24 o                         
  -8   1   4          3.57          3.66         0.20 o                         
  -7   1   4          7.95          9.05         0.23 o                         
  -6   1   4        469.10        459.30         3.79 o                         
  -5   1   4        996.14       1053.46         7.68 o                         
  -4   1   4         25.81         32.09         0.32 o                         
  -3   1   4       1808.69       1884.21        12.52 o                         
  -2   1   4        153.04        175.47         1.11 o                         
  -1   1   4        857.87        872.79         5.82 o                         
   0   1   4         20.18         23.95         0.36 o                         
   1   1   4        681.87        670.00         8.02 o                         
   2   1   4        370.52        429.87         5.33 o                         
   3   1   4         14.13         16.77         0.39 o                         
   4   1   4        115.33        125.17         3.56 o                         
   5   1   4        355.55        328.75         3.68 o                         
   6   1   4          0.42          1.20         0.24 o                         
   7   1   4        143.38        141.84         2.01 o                         
   8   1   4         39.88         40.38         1.18 o                         
   9   1   4        101.38        106.27         1.47 o                         
  10   1   4         33.11         31.98         0.88 o                         
  11   1   4         34.08         35.80         0.95 o                         
  12   1   4        114.25        115.78         2.16 o                         
  13   1   4         30.72         30.66         1.55 o                         
 -16   2   4          5.30          6.64         1.21 o                         
 -15   2   4          0.12         -0.37         0.55 o                         
 -14   2   4          6.43          7.14         0.54 o                         
 -13   2   4        101.54        101.48         1.59 o                         
 -12   2   4         59.57         56.14         1.17 o                         
 -11   2   4         42.28         40.84         0.87 o                         
 -10   2   4         54.23         55.03         0.79 o                         
  -9   2   4          1.61          1.76         0.24 o                         
  -8   2   4        151.95        145.09         1.50 o                         
  -7   2   4         12.42         13.01         0.36 o                         
  -6   2   4        549.75        527.51         4.85 o                         
  -5   2   4        295.46        309.71         2.51 o                         
  -4   2   4        978.90       1047.47         7.63 o                         
  -3   2   4        100.38        111.93         0.85 o                         
  -2   2   4       1345.73       1393.11         8.35 o                         
  -1   2   4       2893.89       3223.46        20.26 o                         
   0   2   4        581.47        622.28         4.98 o                         
   1   2   4        129.32        132.63         1.53 o                         
   2   2   4        541.17        509.92         4.63 o                         
   3   2   4       1012.12       1026.10        14.09 o                         
   4   2   4         12.49         10.65         0.23 o                         
   5   2   4        263.87        266.61         2.64 o                         
   6   2   4          2.98          1.54         0.23 o                         
   7   2   4         54.77         60.12         0.93 o                         
   8   2   4         84.99         84.72         1.34 o                         
   9   2   4          9.92          9.98         0.55 o                         
  10   2   4         36.91         38.57         0.98 o                         
  11   2   4         23.96         23.32         0.95 o                         
  12   2   4         18.08         16.33         1.10 o                         
 -16   3   4          4.63          4.08         0.82 o                         
 -15   3   4          9.23         10.42         0.66 o                         
 -14   3   4          7.17          8.44         0.57 o                         
 -13   3   4         92.78         96.47         1.82 o                         
 -12   3   4         68.51         71.61         1.22 o                         
 -11   3   4        377.37        364.68         3.64 o                         
 -10   3   4         18.21         22.86         0.61 o                         
  -9   3   4          6.98         13.05         0.31 o                         
  -8   3   4         49.74         38.31         0.51 o                         
  -7   3   4        446.30        452.88         4.25 o                         
  -6   3   4        244.26        229.88         2.33 o                         
  -5   3   4        222.13        245.16         2.03 o                         
  -4   3   4        607.68        594.06         5.21 o                         
  -3   3   4        732.00        781.09         6.97 o                         
  -2   3   4       1427.32       1569.84        10.55 o                         
  -1   3   4        123.60        126.15         1.01 o                         
   0   3   4        964.45       1042.92         8.54 o                         
   2   3   4          0.43          0.20         0.13 o                         
   3   3   4          2.15          3.14         0.14 o                         
   4   3   4        263.75        237.07         2.14 o                         
   5   3   4          0.82          1.55         0.21 o                         
   6   3   4         66.64         66.02         1.06 o                         
   7   3   4         93.90         98.74         1.44 o                         
   8   3   4        198.27        200.48         2.67 o                         
   9   3   4          4.62          4.97         0.56 o                         
  10   3   4          8.00          7.91         0.80 o                         
  11   3   4        142.10        145.98         2.55 o                         
  12   3   4          6.05          4.21         0.85 o                         
 -16   4   4          0.64         -0.13         0.76 o                         
 -15   4   4         56.84         57.64         1.18 o                         
 -14   4   4        228.74        230.95         2.89 o                         
 -13   4   4          0.91          1.74         0.44 o                         
 -12   4   4          1.33          1.37         0.33 o                         
 -11   4   4         99.05         92.81         1.19 o                         
 -10   4   4         39.55         41.14         0.68 o                         
  -9   4   4          4.31          5.34         0.31 o                         
  -8   4   4        424.21        382.63         3.84 o                         
  -7   4   4        198.36        196.72         2.09 o                         
  -6   4   4          2.54          2.15         0.14 o                         
  -5   4   4         38.60         35.56         0.60 o                         
  -4   4   4         85.88        114.93         1.14 o                         
  -3   4   4       2195.73       2206.13        18.02 o                         
  -2   4   4         62.50         57.06         0.53 o                         
  -1   4   4        113.88        141.44         1.08 o                         
   0   4   4        758.61        758.68         5.70 o                         
   1   4   4         99.02         99.95         1.35 o                         
   2   4   4        838.65        823.79         7.22 o                         
   3   4   4         83.89         85.13         0.97 o                         
   4   4   4        394.64        398.74         3.81 o                         
   5   4   4          2.39          2.17         0.23 o                         
   6   4   4         56.24         57.45         1.09 o                         
   7   4   4          1.36          1.13         0.39 o                         
   8   4   4         67.92         71.89         1.33 o                         
   9   4   4        293.82        302.62         4.04 o                         
  10   4   4          7.87          6.42         0.62 o                         
  11   4   4         14.23         12.82         0.86 o                         
 -16   5   4          6.57          5.61         0.64 o                         
 -15   5   4          0.28         -0.35         0.56 o                         
 -14   5   4         46.27         46.49         1.10 o                         
 -13   5   4          0.96          1.12         0.40 o                         
 -12   5   4         40.00         38.38         0.70 o                         
 -11   5   4         33.56         30.84         0.63 o                         
 -10   5   4        512.31        495.13         4.42 o                         
  -9   5   4         23.30         27.26         0.50 o                         
  -8   5   4       1273.32       1172.58        11.55 o                         
  -7   5   4          1.16          1.16         0.20 o                         
  -6   5   4        696.25        668.04         6.14 o                         
  -5   5   4        143.96        139.39         1.52 o                         
  -4   5   4         12.06         13.37         0.30 o                         
  -3   5   4         27.10         24.65         0.39 o                         
  -2   5   4         41.54         34.18         0.48 o                         
  -1   5   4        512.67        507.79         4.61 o                         
   0   5   4        328.97        325.13         3.70 o                         
   1   5   4       1422.20       1276.16        11.56 o                         
   2   5   4          9.17          7.67         0.32 o                         
   3   5   4        783.76        725.53         6.47 o                         
   4   5   4         23.31         18.62         0.48 o                         
   5   5   4        141.32        144.63         1.70 o                         
   6   5   4         61.57         59.98         1.10 o                         
   7   5   4          0.57         -0.09         0.51 o                         
   8   5   4          0.01          0.05         0.57 o                         
   9   5   4         97.05        103.98         1.90 o                         
  10   5   4         39.03         39.67         1.27 o                         
  11   5   4          0.01          0.84         0.76 o                         
 -16   6   4         15.79         16.06         0.74 o                         
 -15   6   4         68.69         74.07         1.38 o                         
 -14   6   4          2.19          2.34         0.49 o                         
 -13   6   4         93.86         99.82         1.42 o                         
 -12   6   4        208.00        210.90         2.20 o                         
 -11   6   4        159.28        157.08         1.72 o                         
 -10   6   4        185.67        172.32         1.96 o                         
  -9   6   4        177.76        175.26         2.13 o                         
  -8   6   4         96.54        105.66         1.17 o                         
  -7   6   4        194.78        183.18         1.87 o                         
  -6   6   4        330.68        317.33         3.07 o                         
  -5   6   4        233.06        229.39         2.38 o                         
  -4   6   4        672.36        662.40         6.33 o                         
  -3   6   4         11.02         14.83         0.44 o                         
  -2   6   4        265.06        277.99         3.41 o                         
  -1   6   4         53.33         42.64         0.55 o                         
   0   6   4         73.42         76.01         1.09 o                         
   1   6   4        551.64        500.72         5.21 o                         
   2   6   4         23.38         23.58         0.41 o                         
   3   6   4        370.41        358.32         5.03 o                         
   4   6   4          2.24          1.83         0.25 o                         
   5   6   4         34.15         32.19         0.64 o                         
   6   6   4         19.81         19.88         0.77 o                         
   7   6   4         12.99         12.19         0.77 o                         
   8   6   4         18.70         18.92         0.83 o                         
   9   6   4         20.14         20.47         1.02 o                         
  10   6   4          0.62         -0.47         0.70 o                         
 -16   7   4          0.83          0.88         0.56 o                         
 -15   7   4         22.05         20.83         0.76 o                         
 -14   7   4         93.97         98.41         1.54 o                         
 -13   7   4          3.15          3.20         0.44 o                         
 -12   7   4         42.82         42.19         0.90 o                         
 -11   7   4        180.50        176.67         2.07 o                         
 -10   7   4         66.24         67.40         1.10 o                         
  -9   7   4        166.72        163.10         2.18 o                         
  -8   7   4         13.02         12.37         0.36 o                         
  -7   7   4        236.88        218.27         2.11 o                         
  -6   7   4        222.39        210.82         2.16 o                         
  -5   7   4         87.95         83.46         1.00 o                         
  -4   7   4        137.69        123.11         1.37 o                         
  -3   7   4        391.02        355.15         3.44 o                         
  -2   7   4        229.79        241.43         2.43 o                         
  -1   7   4        462.96        426.72         4.41 o                         
   0   7   4        136.02        126.45         1.29 o                         
   1   7   4          5.20          3.09         0.30 o                         
   2   7   4         60.71         60.51         0.92 o                         
   3   7   4          1.71          1.35         0.28 o                         
   4   7   4        233.64        230.87         2.37 o                         
   5   7   4        179.71        183.18         2.54 o                         
   6   7   4         29.34         28.65         0.95 o                         
   7   7   4          0.39          0.25         0.55 o                         
   8   7   4          0.19          0.38         0.59 o                         
   9   7   4          1.48          1.44         0.62 o                         
 -16   8   4          3.17          1.86         0.62 o                         
 -15   8   4         27.06         26.92         0.83 o                         
 -14   8   4          6.36          5.29         0.53 o                         
 -13   8   4          7.19          8.59         0.53 o                         
 -12   8   4        149.63        150.85         1.88 o                         
 -11   8   4          0.38          0.53         0.43 o                         
 -10   8   4         40.44         37.72         0.85 o                         
  -9   8   4        245.68        248.08         2.41 o                         
  -8   8   4         28.40         24.75         0.76 o                         
  -7   8   4         10.65         10.30         0.39 o                         
  -6   8   4        844.45        793.62         6.67 o                         
  -5   8   4        518.49        519.91         4.91 o                         
  -4   8   4          2.41          1.88         0.20 o                         
  -3   8   4          1.29          1.74         0.23 o                         
  -2   8   4         35.25         48.78         0.87 o                         
  -1   8   4         89.26         92.57         1.28 o                         
   0   8   4         74.51         72.61         0.95 o                         
   1   8   4        173.22        173.88         2.13 o                         
   2   8   4          2.04          1.71         0.33 o                         
   3   8   4        148.16        145.15         1.80 o                         
   4   8   4          6.83          7.34         0.39 o                         
   5   8   4          0.80          0.83         0.39 o                         
   6   8   4        240.75        247.98         3.06 o                         
   7   8   4         56.98         58.72         1.36 o                         
   8   8   4          0.30         -0.54         0.67 o                         
   9   8   4          0.30         -0.01         0.87 o                         
 -16   9   4          2.58          2.36         1.68 o                         
 -15   9   4         16.31         16.32         0.74 o                         
 -14   9   4          9.75         10.84         0.63 o                         
 -13   9   4         30.32         32.15         0.92 o                         
 -12   9   4         97.18        100.77         1.49 o                         
 -11   9   4         18.98         18.27         0.68 o                         
 -10   9   4         10.27         10.29         0.43 o                         
  -9   9   4         60.96         59.35         0.98 o                         
  -8   9   4         25.65         28.69         0.61 o                         
  -7   9   4         78.05         76.87         1.09 o                         
  -6   9   4         49.20         43.27         0.73 o                         
  -5   9   4        102.45        102.41         1.19 o                         
  -4   9   4        260.98        268.09         2.66 o                         
  -3   9   4        255.96        234.99         2.55 o                         
  -2   9   4        193.49        183.26         2.23 o                         
  -1   9   4        216.20        210.55         2.36 o                         
   0   9   4          1.64          1.92         0.25 o                         
   1   9   4         29.44         27.64         0.68 o                         
   2   9   4          0.10         -0.05         0.35 o                         
   3   9   4         77.48         73.52         1.24 o                         
   4   9   4          3.27          3.56         0.44 o                         
   5   9   4         91.36         96.59         2.10 o                         
   6   9   4         65.76         68.34         1.44 o                         
   7   9   4         83.90         84.73         1.85 o                         
   8   9   4          7.95          8.78         0.89 o                         
 -15  10   4          4.50          3.26         0.59 o                         
 -14  10   4         12.35         12.07         0.63 o                         
 -13  10   4          4.05          3.08         0.54 o                         
 -12  10   4          0.31         -0.28         0.51 o                         
 -11  10   4         59.09         55.64         1.13 o                         
 -10  10   4          6.49          7.76         0.45 o                         
  -9  10   4         25.76         24.53         0.72 o                         
  -8  10   4         18.16         18.44         0.58 o                         
  -7  10   4        199.89        199.53         2.43 o                         
  -6  10   4        106.11        103.49         1.33 o                         
  -5  10   4          6.57          6.84         0.37 o                         
  -4  10   4        225.99        220.84         2.48 o                         
  -3  10   4         18.37         17.87         0.43 o                         
  -2  10   4         21.38         20.19         0.54 o                         
  -1  10   4          0.13          0.00         0.26 o                         
   0  10   4         63.52         57.61         1.20 o                         
   1  10   4        205.16        215.15         2.53 o                         
   2  10   4          9.73         10.34         0.52 o                         
   3  10   4          3.67          2.80         0.48 o                         
   4  10   4        221.15        223.05         3.63 o                         
   5  10   4         67.80         69.89         1.46 o                         
   6  10   4          2.02          2.34         0.60 o                         
   7  10   4          9.07          9.62         0.92 o                         
 -15  11   4          4.81          5.73         0.80 o                         
 -14  11   4          1.10          0.60         0.58 o                         
 -13  11   4         54.09         57.30         1.31 o                         
 -12  11   4         28.83         30.25         0.88 o                         
 -11  11   4         36.22         37.16         0.94 o                         
 -10  11   4          3.94          3.16         0.40 o                         
  -9  11   4         49.78         49.29         0.94 o                         
  -8  11   4          0.03          0.32         0.35 o                         
  -7  11   4         45.47         47.17         0.84 o                         
  -6  11   4         52.81         56.10         0.95 o                         
  -5  11   4        285.48        287.57         3.15 o                         
  -4  11   4         56.80         57.47         1.33 o                         
  -3  11   4         61.42         59.15         1.06 o                         
  -2  11   4         87.06         86.78         1.78 o                         
  -1  11   4         77.98         82.40         1.32 o                         
   0  11   4         88.84         87.92         1.29 o                         
   1  11   4         32.43         32.10         0.79 o                         
   2  11   4          0.87          0.26         0.46 o                         
   3  11   4        100.40        100.31         1.92 o                         
   4  11   4        108.57        115.66         2.42 o                         
   5  11   4         15.05         14.72         0.78 o                         
   6  11   4          8.98          9.01         0.73 o                         
 -14  12   4          0.45          0.14         0.62 o                         
 -13  12   4          1.40          1.44         0.63 o                         
 -12  12   4        148.24        152.03         2.32 o                         
 -11  12   4          0.62          0.94         0.52 o                         
 -10  12   4         15.63         14.82         0.58 o                         
  -9  12   4         16.52         15.60         0.62 o                         
  -8  12   4         38.29         37.68         0.78 o                         
  -7  12   4          7.72          7.13         0.46 o                         
  -6  12   4          7.25          7.50         0.51 o                         
  -5  12   4        271.21        262.01         3.13 o                         
  -4  12   4         19.62         19.36         0.65 o                         
  -3  12   4         32.19         31.04         0.79 o                         
  -2  12   4         11.07         11.11         0.62 o                         
  -1  12   4        380.29        382.88         4.18 o                         
   0  12   4          0.16         -0.43         0.46 o                         
   1  12   4         29.16         30.37         0.81 o                         
   2  12   4          2.53          2.59         0.52 o                         
   3  12   4         10.86          9.35         0.66 o                         
   4  12   4          6.65          8.73         0.73 o                         
   5  12   4         37.37         38.20         1.10 o                         
 -14  13   4         19.89         19.06         2.35 o                         
 -13  13   4         10.10          9.62         0.88 o                         
 -12  13   4          8.58          9.46         0.81 o                         
 -11  13   4          6.24          7.10         0.59 o                         
 -10  13   4         33.83         33.27         0.92 o                         
  -9  13   4          7.82          8.46         0.57 o                         
  -8  13   4         70.34         72.19         1.31 o                         
  -7  13   4         17.98         15.05         0.66 o                         
  -6  13   4         23.36         23.39         0.69 o                         
  -5  13   4          6.31          5.95         0.52 o                         
  -4  13   4        416.38        418.94         4.70 o                         
  -3  13   4          0.05         -0.40         0.48 o                         
  -2  13   4         14.67         13.98         0.67 o                         
  -1  13   4         23.83         23.01         1.08 o                         
   0  13   4         11.16         10.90         0.64 o                         
   1  13   4          0.27         -0.07         0.54 o                         
   2  13   4          0.11          0.34         0.58 o                         
   3  13   4          6.58          6.93         0.77 o                         
   4  13   4          6.74          5.55         1.65 o                         
 -13  14   4         10.16         11.37         2.13 o                         
 -12  14   4          5.96          6.71         0.73 o                         
 -11  14   4          1.85          3.81         0.78 o                         
 -10  14   4         57.64         59.18         1.37 o                         
  -9  14   4          1.58          1.56         0.50 o                         
  -8  14   4          3.10          2.06         0.53 o                         
  -7  14   4         13.96         13.71         0.71 o                         
  -6  14   4          0.09         -0.41         0.43 o                         
  -5  14   4          1.29          1.16         0.52 o                         
  -4  14   4         35.45         37.34         1.02 o                         
  -3  14   4        110.11        118.26         1.96 o                         
  -2  14   4        131.36        136.66         2.05 o                         
  -1  14   4         42.46         40.85         1.66 o                         
   0  14   4          6.82          5.82         0.63 o                         
   1  14   4          7.26          7.15         0.67 o                         
   2  14   4          1.32          0.69         0.66 o                         
 -11  15   4          1.15          2.03         0.67 o                         
 -10  15   4         19.48         19.59         0.93 o                         
  -9  15   4          1.37          1.40         0.61 o                         
  -8  15   4          9.68          9.02         0.79 o                         
  -7  15   4          0.66         -0.33         0.64 o                         
  -6  15   4          1.72          1.37         0.55 o                         
  -5  15   4         34.10         34.29         1.16 o                         
  -4  15   4          0.00          0.25         0.57 o                         
  -3  15   4         23.86         25.93         0.97 o                         
  -2  15   4         14.45         14.23         0.77 o                         
  -1  15   4         25.59         22.70         0.94 o                         
   0  15   4         31.86         32.93         1.29 o                         
  -9  16   4          5.37          4.71         1.11 o                         
  -8  16   4          1.41          1.62         0.73 o                         
  -7  16   4          0.34         -0.71         0.84 o                         
  -6  16   4          4.05          3.91         0.96 o                         
  -5  16   4          8.91          8.89         0.87 o                         
  -4  16   4         31.36         31.28         1.23 o                         
  -3  16   4          3.37          3.31         0.75 o                         
  -2  16   4          0.01          0.19         1.44 o                         
   3 -17   5          9.32          9.07         1.88 o                         
  -1 -16   5          2.72          2.24         1.55 o                         
   0 -16   5          7.62          6.81         0.76 o                         
   1 -16   5         22.40         21.78         0.85 o                         
   2 -16   5          0.91          0.61         0.52 o                         
   3 -16   5         19.19         17.96         0.72 o                         
   4 -16   5          0.02         -0.52         0.60 o                         
   5 -16   5          9.30          9.43         0.96 o                         
   6 -16   5         10.87          9.82         0.75 o                         
   7 -16   5          5.22          5.69         0.83 o                         
   8 -16   5        131.20        133.84         6.26 o                         
  -3 -15   5         12.12         12.70         1.08 o                         
  -2 -15   5         58.22         60.23         1.68 o                         
  -1 -15   5         38.82         39.59         1.17 o                         
   0 -15   5          6.15          6.44         0.58 o                         
   1 -15   5         81.38         86.10         1.50 o                         
   2 -15   5          1.60          0.72         0.50 o                         
   3 -15   5          2.99          2.83         0.52 o                         
   4 -15   5          2.96          2.83         0.54 o                         
   5 -15   5         10.63         10.86         0.78 o                         
   6 -15   5          6.11          4.70         0.69 o                         
   7 -15   5          5.40          5.74         0.69 o                         
   8 -15   5          3.63          3.46         0.82 o                         
   9 -15   5        124.45        121.50         2.68 o                         
  10 -15   5          0.50          0.44         1.76 o                         
  -5 -14   5          0.10         -0.52         1.29 o                         
  -4 -14   5         13.25         16.34         0.96 o                         
  -3 -14   5          1.02          0.82         0.60 o                         
  -2 -14   5        128.18        127.31         2.02 o                         
  -1 -14   5          0.29          0.54         0.48 o                         
   0 -14   5        104.28        106.73         1.77 o                         
   1 -14   5          0.82          0.40         0.48 o                         
   2 -14   5         23.89         25.02         0.95 o                         
   3 -14   5         31.11         32.76         0.93 o                         
   4 -14   5         98.45         97.87         1.64 o                         
   5 -14   5          5.65          5.51         0.53 o                         
   6 -14   5         20.16         20.62         0.94 o                         
   7 -14   5          1.18          0.56         0.59 o                         
   8 -14   5          3.47          3.24         0.65 o                         
   9 -14   5         15.87         15.53         1.32 o                         
  10 -14   5          3.80          3.62         0.72 o                         
  11 -14   5         34.21         30.49         1.68 o                         
  -6 -13   5          0.62          0.82         0.65 o                         
  -5 -13   5          1.37          1.55         0.65 o                         
  -4 -13   5          6.31          5.17         0.60 o                         
  -3 -13   5         66.25         68.60         1.85 o                         
  -2 -13   5          3.52          3.86         0.55 o                         
  -1 -13   5         38.24         39.98         0.93 o                         
   0 -13   5         81.74         82.30         1.38 o                         
   1 -13   5         47.39         47.10         1.01 o                         
   2 -13   5        107.04        106.46         1.71 o                         
   3 -13   5         39.15         38.71         0.93 o                         
   4 -13   5         56.84         60.24         1.15 o                         
   5 -13   5         14.08         14.12         0.67 o                         
   6 -13   5         14.37         13.26         0.78 o                         
   7 -13   5          4.11          3.50         0.63 o                         
   8 -13   5        133.56        135.77         2.33 o                         
   9 -13   5         62.16         66.07         2.01 o                         
  10 -13   5         68.66         70.59         2.26 o                         
  11 -13   5         45.12         44.21         1.41 o                         
  12 -13   5         58.58         54.14         3.10 o                         
  -7 -12   5         48.42         51.09         1.36 o                         
  -6 -12   5          9.65         10.50         0.78 o                         
  -5 -12   5         40.78         41.60         1.79 o                         
  -4 -12   5          8.12          8.34         0.59 o                         
  -3 -12   5        115.72        122.56         2.13 o                         
  -2 -12   5        110.64        107.78         1.45 o                         
  -1 -12   5         27.43         27.71         0.76 o                         
   0 -12   5         11.59         11.63         0.44 o                         
   1 -12   5        220.63        222.40         2.62 o                         
   2 -12   5         12.72         11.96         0.48 o                         
   3 -12   5         15.17         15.30         0.70 o                         
   4 -12   5         15.27         15.54         0.60 o                         
   5 -12   5         22.50         21.51         0.68 o                         
   6 -12   5         19.69         19.05         0.68 o                         
   7 -12   5         10.13          8.52         0.58 o                         
   8 -12   5         11.97         11.76         0.63 o                         
   9 -12   5         68.32         71.95         1.76 o                         
  10 -12   5          2.96          3.87         0.66 o                         
  11 -12   5         15.92         13.72         0.90 o                         
  12 -12   5         94.52         95.36         2.54 o                         
  -9 -11   5         29.74         31.36         1.64 o                         
  -8 -11   5         46.82         48.50         1.11 o                         
  -7 -11   5          5.18          4.57         0.67 o                         
  -6 -11   5         55.63         57.37         1.23 o                         
  -5 -11   5         13.54         14.51         0.60 o                         
  -4 -11   5         16.83         16.94         0.66 o                         
  -3 -11   5          7.92          8.20         0.43 o                         
  -2 -11   5        355.17        353.51         3.46 o                         
  -1 -11   5          7.25          7.47         0.39 o                         
   0 -11   5          0.13          0.01         0.31 o                         
   1 -11   5          2.35          2.04         0.28 o                         
   2 -11   5        146.77        146.86         1.56 o                         
   3 -11   5         58.87         63.89         0.93 o                         
   4 -11   5        141.98        142.07         1.84 o                         
   5 -11   5         73.86         73.89         1.28 o                         
   6 -11   5          1.40          1.16         0.39 o                         
   7 -11   5         37.80         38.45         0.80 o                         
   8 -11   5          1.16          0.75         0.52 o                         
   9 -11   5         96.07        102.31         2.06 o                         
  10 -11   5         44.27         46.31         1.19 o                         
  11 -11   5         39.29         36.29         1.03 o                         
  12 -11   5          7.65          6.64         0.77 o                         
  13 -11   5         14.69         12.32         1.04 o                         
 -10 -10   5         12.45         12.27         1.22 o                         
  -9 -10   5          0.13          0.37         0.53 o                         
  -8 -10   5         33.89         32.98         0.90 o                         
  -7 -10   5         95.39         98.61         1.62 o                         
  -6 -10   5          1.77          1.57         0.45 o                         
  -5 -10   5        182.44        188.08         2.43 o                         
  -4 -10   5         21.32         23.74         0.70 o                         
  -3 -10   5          1.92          1.92         0.32 o                         
  -2 -10   5         54.20         54.29         0.81 o                         
  -1 -10   5        202.75        205.47         2.13 o                         
   0 -10   5        176.80        176.78         1.80 o                         
   1 -10   5         23.20         23.07         0.46 o                         
   2 -10   5         50.44         51.50         0.77 o                         
   3 -10   5        151.17        151.12         1.76 o                         
   4 -10   5         52.96         56.74         0.96 o                         
   5 -10   5         24.38         25.59         0.85 o                         
   6 -10   5         21.77         21.52         0.66 o                         
   7 -10   5         62.10         61.64         1.24 o                         
   8 -10   5         76.07         78.69         1.63 o                         
   9 -10   5         59.96         63.94         1.43 o                         
  10 -10   5         61.43         62.64         1.38 o                         
  11 -10   5        120.74        123.32         2.01 o                         
  12 -10   5         11.35          9.38         0.81 o                         
  13 -10   5          0.08          0.02         0.66 o                         
 -10  -9   5        153.33        164.71         2.68 o                         
  -9  -9   5         59.76         60.44         1.84 o                         
  -8  -9   5          4.92          4.66         0.52 o                         
  -7  -9   5         71.37         72.87         1.41 o                         
  -6  -9   5          0.46          0.38         0.40 o                         
  -5  -9   5          1.01          0.73         0.35 o                         
  -4  -9   5         25.94         24.51         0.58 o                         
  -3  -9   5        175.37        177.31         2.15 o                         
  -2  -9   5        154.59        166.43         2.22 o                         
  -1  -9   5         48.79         48.45         0.62 o                         
   0  -9   5          4.91          5.53         0.26 o                         
   1  -9   5        720.77        723.68         5.97 o                         
   2  -9   5        298.83        304.80         3.02 o                         
   3  -9   5          0.28          0.39         0.29 o                         
   4  -9   5         40.74         42.73         0.78 o                         
   5  -9   5        390.12        383.69         4.64 o                         
   6  -9   5        108.69        101.30         1.40 o                         
   7  -9   5         27.34         24.00         0.63 o                         
   8  -9   5          0.07         -0.24         0.35 o                         
   9  -9   5          2.84          2.32         0.47 o                         
  10  -9   5          4.25          4.75         0.60 o                         
  11  -9   5         40.35         39.56         1.03 o                         
  12  -9   5         67.84         66.95         1.61 o                         
  13  -9   5          2.09          1.53         0.66 o                         
 -11  -8   5          2.21          2.21         0.57 o                         
 -10  -8   5         55.36         56.51         1.17 o                         
  -9  -8   5        147.71        155.93         2.07 o                         
  -8  -8   5          8.37          7.80         0.48 o                         
  -7  -8   5         11.35         12.39         0.57 o                         
  -6  -8   5         80.05         84.18         1.72 o                         
  -5  -8   5         82.44         82.86         1.23 o                         
  -4  -8   5         91.52         95.84         1.25 o                         
  -3  -8   5         85.12         88.95         1.30 o                         
  -2  -8   5         48.82         47.04         0.77 o                         
  -1  -8   5         46.97         46.61         0.60 o                         
   0  -8   5         59.56         66.49         0.76 o                         
   1  -8   5        518.72        537.45         4.35 o                         
   2  -8   5          3.90          3.69         0.24 o                         
   3  -8   5        146.75        150.36         1.72 o                         
   4  -8   5         43.63         40.56         0.70 o                         
   5  -8   5          6.64          8.49         0.37 o                         
   6  -8   5         46.83         48.20         1.03 o                         
   7  -8   5        213.79        227.53         2.96 o                         
   8  -8   5         26.80         27.96         0.76 o                         
   9  -8   5         39.55         41.64         0.99 o                         
  10  -8   5        169.08        172.51         2.57 o                         
  11  -8   5         34.00         35.11         0.96 o                         
  12  -8   5         36.59         35.52         1.10 o                         
  13  -8   5          4.11          3.76         0.65 o                         
  14  -8   5         19.78         18.55         1.26 o                         
 -12  -7   5          8.36          9.25         0.76 o                         
 -11  -7   5         15.99         15.46         0.72 o                         
 -10  -7   5         90.96         91.90         1.50 o                         
  -9  -7   5          7.85          7.29         0.50 o                         
  -8  -7   5         19.99         17.60         0.55 o                         
  -7  -7   5        197.76        188.58         2.24 o                         
  -6  -7   5         15.38         16.36         0.61 o                         
  -5  -7   5         10.70          9.66         0.34 o                         
  -4  -7   5        380.70        386.48         3.91 o                         
  -3  -7   5        147.49        142.07         1.49 o                         
  -2  -7   5         49.81         55.35         1.03 o                         
  -1  -7   5          0.01         -0.01         0.14 o                         
   0  -7   5        342.03        325.86         2.92 o                         
   1  -7   5          4.24          3.19         0.21 o                         
   2  -7   5        235.27        235.24         2.57 o                         
   3  -7   5        145.77        125.32         1.33 o                         
   4  -7   5         15.54         15.76         0.56 o                         
   5  -7   5         15.71         17.38         0.50 o                         
   6  -7   5         24.50         32.62         0.77 o                         
   7  -7   5        955.56        940.43        10.70 o                         
   8  -7   5          0.42          0.53         0.33 o                         
   9  -7   5          2.09          1.81         0.42 o                         
  10  -7   5         26.78         27.31         0.78 o                         
  11  -7   5        272.40        275.58         3.46 o                         
  12  -7   5         17.72         16.52         0.81 o                         
  13  -7   5          3.63          3.48         0.59 o                         
  14  -7   5         37.47         35.62         1.67 o                         
 -13  -6   5          0.00          0.68         0.94 o                         
 -12  -6   5         10.10          9.26         0.63 o                         
 -11  -6   5          0.17          0.47         0.50 o                         
 -10  -6   5          2.91          2.78         0.44 o                         
  -9  -6   5         10.60         10.35         0.45 o                         
  -8  -6   5          4.42          4.86         0.36 o                         
  -7  -6   5        494.43        487.03         4.97 o                         
  -6  -6   5          9.66          8.57         0.37 o                         
  -5  -6   5         42.68         36.96         0.58 o                         
  -4  -6   5        554.54        554.98         5.45 o                         
  -3  -6   5        205.80        197.09         2.03 o                         
  -2  -6   5        183.12        185.54         1.83 o                         
  -1  -6   5         29.81         31.24         0.42 o                         
   0  -6   5        637.27        646.77         5.12 o                         
   1  -6   5          1.90          5.95         0.20 o                         
   2  -6   5        245.23        242.68         2.19 o                         
   3  -6   5        118.49        127.02         1.55 o                         
   4  -6   5        700.16        739.76         7.13 o                         
   5  -6   5        408.75        427.40         4.74 o                         
   6  -6   5        509.57        517.98         5.60 o                         
   7  -6   5          0.51          1.14         0.27 o                         
   8  -6   5         59.59         59.02         0.93 o                         
   9  -6   5          7.87          7.92         0.46 o                         
  10  -6   5          0.07         -0.07         0.33 o                         
  11  -6   5        267.53        272.28         3.24 o                         
  12  -6   5          1.77          1.91         0.52 o                         
  13  -6   5         41.19         40.69         1.30 o                         
  14  -6   5         31.07         30.88         1.42 o                         
 -13  -5   5         69.90         72.08         1.76 o                         
 -12  -5   5         39.47         42.55         1.08 o                         
 -11  -5   5          0.45          0.42         0.44 o                         
 -10  -5   5        107.92        101.92         1.39 o                         
  -9  -5   5         19.56         16.83         0.51 o                         
  -8  -5   5          0.45          0.10         0.28 o                         
  -7  -5   5          1.34          1.28         0.26 o                         
  -6  -5   5        412.76        394.36         3.71 o                         
  -5  -5   5        444.93        443.91         3.88 o                         
  -4  -5   5         99.42         98.40         1.18 o                         
  -3  -5   5       1570.66       1571.72        13.01 o                         
  -2  -5   5        107.84        108.04         1.18 o                         
  -1  -5   5        593.37        614.48         5.23 o                         
   0  -5   5         82.12        106.25         1.15 o                         
   1  -5   5        149.32        139.19         1.27 o                         
   2  -5   5        126.01        120.17         1.11 o                         
   3  -5   5         54.26         55.32         0.77 o                         
   4  -5   5        480.94        508.52         4.46 o                         
   5  -5   5        201.41        215.35         2.53 o                         
   6  -5   5         93.49         90.49         1.21 o                         
   7  -5   5         69.87         72.33         1.02 o                         
   8  -5   5        135.23        126.97         1.75 o                         
   9  -5   5         15.76         17.51         0.46 o                         
  10  -5   5        222.08        223.94         2.59 o                         
  11  -5   5        111.42        113.49         1.67 o                         
  12  -5   5         51.38         56.48         1.28 o                         
  13  -5   5         20.93         22.21         0.92 o                         
  14  -5   5         19.63         16.61         1.68 o                         
 -14  -4   5         22.66         20.39         1.19 o                         
 -13  -4   5          0.54          0.50         0.49 o                         
 -12  -4   5         48.42         50.23         1.24 o                         
 -11  -4   5        132.65        136.66         1.72 o                         
 -10  -4   5         45.76         49.17         0.88 o                         
  -9  -4   5          0.07         -0.10         0.33 o                         
  -8  -4   5        233.38        232.73         2.24 o                         
  -7  -4   5         29.92         31.46         0.53 o                         
  -6  -4   5        172.31        168.64         1.53 o                         
  -5  -4   5          9.06          5.77         0.32 o                         
  -4  -4   5        198.50        170.50         1.79 o                         
  -3  -4   5          3.26          3.88         0.15 o                         
  -2  -4   5         90.57         77.78         0.86 o                         
  -1  -4   5        910.08        979.42         8.10 o                         
   0  -4   5        186.04        166.48         1.54 o                         
   1  -4   5        323.12        351.93         3.10 o                         
   2  -4   5        281.62        309.95         3.51 o                         
   3  -4   5        417.52        394.69         3.68 o                         
   4  -4   5          2.02          0.91         0.15 o                         
   5  -4   5          4.90          4.43         0.26 o                         
   6  -4   5        171.66        163.23         2.33 o                         
   7  -4   5        694.85        675.83         6.57 o                         
   8  -4   5         44.72         47.48         0.68 o                         
   9  -4   5         15.17         13.06         0.47 o                         
  10  -4   5          8.24          8.06         0.53 o                         
  11  -4   5          0.28          0.73         0.46 o                         
  12  -4   5         38.93         35.63         1.10 o                         
  13  -4   5         20.34         19.30         0.93 o                         
  14  -4   5         52.44         53.10         3.02 o                         
 -14  -3   5          9.42          9.05         0.71 o                         
 -13  -3   5          1.03          0.36         0.48 o                         
 -12  -3   5         23.25         23.00         0.75 o                         
 -11  -3   5        136.63        142.90         1.96 o                         
 -10  -3   5         16.01         15.80         0.57 o                         
  -9  -3   5         32.30         31.81         0.58 o                         
  -8  -3   5         34.20         37.56         0.98 o                         
  -7  -3   5        399.01        408.28         3.41 o                         
  -6  -3   5          9.99         13.58         0.27 o                         
  -5  -3   5        171.34        168.68         1.52 o                         
  -4  -3   5        666.21        623.11         4.89 o                         
  -3  -3   5          1.70          2.80         0.18 o                         
  -2  -3   5          6.95         11.39         0.19 o                         
  -1  -3   5       1838.30       1975.71        15.12 o                         
   0  -3   5       3406.75       3581.76        25.00 o                         
   1  -3   5        704.01        813.86         5.93 o                         
   2  -3   5         18.39         23.51         0.26 o                         
   3  -3   5         30.14         25.66         0.37 o                         
   4  -3   5        539.52        569.11         6.73 o                         
   5  -3   5        149.02        151.62         1.45 o                         
   6  -3   5          5.38          7.09         0.26 o                         
   7  -3   5         75.53         73.64         0.85 o                         
   8  -3   5        223.95        226.32         2.08 o                         
   9  -3   5        118.54        119.01         1.53 o                         
  10  -3   5         31.62         31.58         0.86 o                         
  11  -3   5         85.17         86.15         1.45 o                         
  12  -3   5         54.78         54.78         1.76 o                         
  13  -3   5         34.01         32.79         1.38 o                         
 -15  -2   5        111.06        110.75         4.11 o                         
 -14  -2   5         27.84         27.75         0.85 o                         
 -13  -2   5         47.75         49.48         1.08 o                         
 -12  -2   5          0.71          0.79         0.44 o                         
 -11  -2   5         84.57         90.56         1.42 o                         
 -10  -2   5        410.90        413.62         4.30 o                         
  -9  -2   5        478.63        455.31         4.44 o                         
  -8  -2   5         57.07         50.57         0.66 o                         
  -7  -2   5          4.51          7.06         0.29 o                         
  -6  -2   5        173.35        136.19         1.32 o                         
  -5  -2   5        521.52        503.82         4.46 o                         
  -4  -2   5          0.25          1.20         0.14 o                         
  -3  -2   5       1740.21       1848.37        14.08 o                         
  -2  -2   5         50.91         68.93         0.58 o                         
  -1  -2   5        364.71        384.58         2.71 o                         
   0  -2   5        341.30        367.74         3.67 o                         
   1  -2   5       1218.31       1300.56        14.48 o                         
   2  -2   5        258.83        248.09         2.68 o                         
   3  -2   5          5.92          5.18         0.17 o                         
   4  -2   5        152.90        146.11         1.27 o                         
   5  -2   5         44.01         41.59         0.66 o                         
   6  -2   5         59.31         58.26         0.84 o                         
   7  -2   5         89.85         88.23         1.11 o                         
   8  -2   5        308.01        297.64         3.01 o                         
   9  -2   5        128.31        120.47         1.83 o                         
  10  -2   5        275.03        280.23         3.10 o                         
  11  -2   5         45.42         46.43         1.01 o                         
  12  -2   5         82.58         83.90         1.77 o                         
  13  -2   5         47.66         44.82         2.02 o                         
 -15  -1   5          6.44          6.26         0.73 o                         
 -14  -1   5         98.84        101.41         1.62 o                         
 -13  -1   5         40.35         42.05         0.91 o                         
 -12  -1   5         28.94         29.23         0.72 o                         
 -11  -1   5         87.26         89.18         1.16 o                         
 -10  -1   5          1.53          2.45         0.32 o                         
  -9  -1   5         30.49         30.47         0.53 o                         
  -8  -1   5        364.07        376.59         3.05 o                         
  -7  -1   5         78.75         83.45         0.91 o                         
  -6  -1   5        155.37        148.95         1.43 o                         
  -5  -1   5        436.51        436.73         3.78 o                         
  -4  -1   5        112.08        107.65         0.97 o                         
  -3  -1   5        109.33        118.69         1.00 o                         
  -2  -1   5          7.50         10.70         0.15 o                         
  -1  -1   5        116.21        181.58         1.56 o                         
   0  -1   5         17.66         18.33         0.31 o                         
   1  -1   5          9.24         15.84         0.22 o                         
   2  -1   5        311.64        343.48         5.88 o                         
   3  -1   5        253.03        218.27         2.78 o                         
   4  -1   5        502.33        524.22         5.59 o                         
   5  -1   5          7.60          6.39         0.25 o                         
   6  -1   5         28.82         29.91         0.91 o                         
   7  -1   5        295.15        285.89         3.13 o                         
   8  -1   5         64.13         61.09         1.33 o                         
   9  -1   5          6.54          6.20         0.40 o                         
  10  -1   5         55.34         54.03         1.01 o                         
  11  -1   5          2.78          2.36         0.63 o                         
  12  -1   5         18.17         19.30         1.18 o                         
  13  -1   5        104.73        102.42         2.53 o                         
 -15   0   5          2.75          2.72         0.58 o                         
 -14   0   5          1.64          1.77         0.54 o                         
 -13   0   5         36.40         37.12         0.86 o                         
 -12   0   5         68.71         67.29         1.01 o                         
 -11   0   5         65.73         63.20         0.92 o                         
 -10   0   5         88.76         82.24         0.99 o                         
  -9   0   5         58.35         49.54         0.72 o                         
  -8   0   5        433.12        449.70         4.00 o                         
  -7   0   5        150.11        156.77         1.66 o                         
  -6   0   5        257.22        241.83         2.25 o                         
  -5   0   5        339.58        383.55         2.83 o                         
  -4   0   5       1417.25       1387.54        10.94 o                         
  -3   0   5        374.59        436.44         3.15 o                         
  -2   0   5        176.09        223.31         1.41 o                         
  -1   0   5        536.38        578.05         4.41 o                         
   0   0   5        614.98        617.26         5.38 o                         
   1   0   5       1511.18       1681.30        32.12 o                         
   2   0   5         68.66         85.46         1.64 o                         
   3   0   5        776.61        779.44         8.13 o                         
   4   0   5         29.02         25.46         0.93 o                         
   5   0   5        402.65        402.37         7.62 o                         
   6   0   5         42.72         40.38         0.74 o                         
   7   0   5        154.12        157.30         2.11 o                         
   8   0   5         28.94         29.91         0.68 o                         
   9   0   5         68.46         68.68         1.20 o                         
  10   0   5          1.79          1.15         0.49 o                         
  11   0   5        154.23        157.76         2.43 o                         
  12   0   5         39.39         36.85         1.27 o                         
  13   0   5          9.70         10.01         1.12 o                         
 -16   1   5          3.87          1.08         1.72 o                         
 -15   1   5          8.59          7.11         0.58 o                         
 -14   1   5         16.77         16.80         0.68 o                         
 -13   1   5          0.44         -0.02         0.40 o                         
 -12   1   5         75.79         74.39         1.12 o                         
 -11   1   5        138.99        150.32         1.83 o                         
 -10   1   5          8.42          8.02         0.34 o                         
  -9   1   5        423.12        395.58         3.72 o                         
  -8   1   5         39.40         35.46         0.64 o                         
  -7   1   5        445.65        451.17         3.64 o                         
  -6   1   5        306.05        298.61         2.48 o                         
  -5   1   5         81.59         68.54         0.67 o                         
  -4   1   5        173.29        197.63         1.60 o                         
  -3   1   5        533.97        550.25         3.58 o                         
  -2   1   5        556.17        585.42         4.32 o                         
  -1   1   5        881.56        955.66         5.76 o                         
   0   1   5         78.99         63.42         0.90 o                         
   1   1   5        300.21        332.35         5.50 o                         
   2   1   5        558.74        558.35         5.84 o                         
   3   1   5        101.66        116.23         1.25 o                         
   4   1   5        165.02        145.63         4.00 o                         
   5   1   5        134.78        132.28         3.01 o                         
   6   1   5        312.28        291.06         3.55 o                         
   7   1   5         73.43         70.79         1.31 o                         
   8   1   5        196.28        189.22         2.20 o                         
   9   1   5        104.31        106.07         1.98 o                         
  10   1   5         11.79         12.34         0.66 o                         
  11   1   5          3.34          2.82         0.60 o                         
  12   1   5          3.80          4.31         0.86 o                         
 -16   2   5         96.19        104.08         3.24 o                         
 -15   2   5         17.18         16.99         0.71 o                         
 -14   2   5         56.47         57.11         1.27 o                         
 -13   2   5         39.63         42.33         0.88 o                         
 -12   2   5        146.47        141.60         1.78 o                         
 -11   2   5         65.70         67.38         0.99 o                         
 -10   2   5          0.40          0.31         0.20 o                         
  -9   2   5        183.95        164.97         1.64 o                         
  -8   2   5        247.00        214.95         2.19 o                         
  -7   2   5         30.16         28.45         0.48 o                         
  -6   2   5          9.45          8.96         0.23 o                         
  -5   2   5       1099.43       1166.20         9.00 o                         
  -4   2   5        563.01        594.79         4.67 o                         
  -3   2   5        736.95        792.36         5.49 o                         
  -2   2   5        921.05       1009.10         6.10 o                         
  -1   2   5         97.28         77.62         0.61 o                         
   0   2   5         45.08         53.80         0.66 o                         
   1   2   5         51.24         56.06         0.62 o                         
   2   2   5       1229.62       1231.37        12.02 o                         
   3   2   5         39.49         34.90         0.74 o                         
   4   2   5         36.44         42.15         0.77 o                         
   5   2   5        243.57        222.54         3.08 o                         
   6   2   5        375.84        363.45         4.63 o                         
   7   2   5         27.78         26.91         0.66 o                         
   8   2   5         20.62         23.78         0.82 o                         
   9   2   5         62.58         62.82         1.23 o                         
  10   2   5         40.47         40.35         1.07 o                         
  11   2   5          1.76          1.33         0.77 o                         
  12   2   5          0.83          1.39         0.89 o                         
 -16   3   5          0.34          0.05         0.59 o                         
 -15   3   5          6.27          6.30         0.55 o                         
 -14   3   5          0.00          0.14         0.44 o                         
 -13   3   5          3.48          3.91         0.44 o                         
 -12   3   5         65.01         58.36         1.20 o                         
 -11   3   5         25.70         21.55         0.57 o                         
 -10   3   5          0.18          0.57         0.21 o                         
  -9   3   5        175.03        150.61         1.45 o                         
  -8   3   5       1151.08       1061.16         9.70 o                         
  -7   3   5        152.84        164.42         1.71 o                         
  -6   3   5        600.78        575.02         4.43 o                         
  -5   3   5         12.22         14.79         0.28 o                         
  -4   3   5        710.47        739.17         5.78 o                         
  -3   3   5        116.88        110.23         0.97 o                         
  -2   3   5         12.82         12.26         0.20 o                         
  -1   3   5        697.59        699.81         6.31 o                         
   0   3   5        164.95        164.20         1.27 o                         
   1   3   5        538.03        575.39         8.65 o                         
   2   3   5         96.10         86.00         1.33 o                         
   3   3   5       1297.95       1255.40        12.47 o                         
   4   3   5          1.00          1.93         0.24 o                         
   5   3   5         18.11         21.25         0.91 o                         
   6   3   5          5.36          2.43         0.38 o                         
   7   3   5         28.85         27.42         0.91 o                         
   8   3   5        237.53        243.74         3.56 o                         
   9   3   5          2.09          2.04         0.50 o                         
  10   3   5         31.56         31.80         0.93 o                         
  11   3   5         79.97         81.97         2.05 o                         
 -16   4   5          6.78          5.62         0.61 o                         
 -15   4   5         47.31         49.81         1.07 o                         
 -14   4   5         90.00         96.06         1.41 o                         
 -13   4   5         27.73         30.53         0.81 o                         
 -12   4   5         20.70         19.78         0.60 o                         
 -11   4   5         77.33         78.86         1.11 o                         
 -10   4   5          0.19          0.11         0.26 o                         
  -9   4   5         88.88         94.98         1.36 o                         
  -8   4   5        107.39        115.04         1.24 o                         
  -7   4   5         72.23         64.47         0.84 o                         
  -6   4   5       1797.99       1728.44        14.21 o                         
  -5   4   5          0.04          0.35         0.13 o                         
  -4   4   5        206.74        223.25         2.15 o                         
  -3   4   5          6.54          9.71         0.21 o                         
  -2   4   5        425.79        418.38         3.26 o                         
  -1   4   5        439.33        449.29         3.28 o                         
   0   4   5        119.38         91.11         0.83 o                         
   1   4   5        494.93        447.57         4.80 o                         
   2   4   5         25.40         28.27         0.45 o                         
   3   4   5        309.57        296.70         2.80 o                         
   4   4   5          0.31          0.06         0.25 o                         
   5   4   5        326.26        312.33         3.82 o                         
   6   4   5          0.33          0.39         0.35 o                         
   7   4   5        131.53        126.22         1.87 o                         
   8   4   5         20.60         23.89         0.78 o                         
   9   4   5        103.48        105.94         2.04 o                         
  10   4   5          1.20          0.93         0.71 o                         
  11   4   5         19.48         19.00         1.09 o                         
 -16   5   5        124.92        129.09         2.05 o                         
 -15   5   5          3.46          3.52         0.58 o                         
 -14   5   5         29.00         29.02         0.86 o                         
 -13   5   5          5.18          4.15         0.48 o                         
 -12   5   5          0.79          0.64         0.33 o                         
 -11   5   5          3.43          3.74         0.33 o                         
 -10   5   5         39.59         41.84         0.70 o                         
  -9   5   5        614.13        572.69         5.94 o                         
  -8   5   5        152.41        163.56         1.86 o                         
  -7   5   5        379.38        373.83         3.59 o                         
  -6   5   5         74.26         69.32         0.92 o                         
  -5   5   5       1745.79       1678.63        14.89 o                         
  -4   5   5        104.64        108.97         1.18 o                         
  -3   5   5        287.18        291.13         2.57 o                         
  -2   5   5        798.34        821.20         6.63 o                         
  -1   5   5          3.89          4.14         0.13 o                         
   0   5   5         41.61         37.05         0.57 o                         
   1   5   5        408.65        367.06         5.42 o                         
   2   5   5        199.54        190.96         1.90 o                         
   3   5   5         55.58         54.99         0.85 o                         
   4   5   5         15.27         12.22         0.42 o                         
   5   5   5         22.94         25.39         0.62 o                         
   6   5   5        257.79        257.12         3.06 o                         
   7   5   5         22.55         24.15         0.84 o                         
   8   5   5         26.93         29.29         0.95 o                         
   9   5   5          0.50          0.81         0.69 o                         
  10   5   5          0.68          0.99         0.83 o                         
 -16   6   5          3.89          3.09         0.57 o                         
 -15   6   5         25.95         24.70         0.83 o                         
 -14   6   5          3.64          4.19         0.56 o                         
 -13   6   5        147.60        148.98         2.07 o                         
 -12   6   5         31.87         32.27         0.77 o                         
 -11   6   5         10.90         12.39         0.47 o                         
 -10   6   5         31.13         31.46         0.65 o                         
  -9   6   5         21.31         23.07         0.60 o                         
  -8   6   5        494.31        481.91         4.81 o                         
  -7   6   5         38.31         36.15         0.60 o                         
  -6   6   5        342.30        327.05         3.46 o                         
  -5   6   5        566.49        531.62         4.96 o                         
  -4   6   5        346.67        331.77         3.04 o                         
  -3   6   5        202.35        178.82         1.62 o                         
  -2   6   5         66.89         48.03         0.64 o                         
  -1   6   5         12.34          7.57         0.23 o                         
   0   6   5         10.43         11.40         0.43 o                         
   1   6   5        453.53        447.08         4.75 o                         
   2   6   5          7.62          4.69         0.28 o                         
   3   6   5        326.17        332.84         3.24 o                         
   4   6   5          3.86          4.50         0.34 o                         
   5   6   5         34.03         36.22         0.77 o                         
   6   6   5         27.09         30.83         0.80 o                         
   7   6   5         28.30         28.96         0.88 o                         
   8   6   5        112.56        117.59         2.04 o                         
   9   6   5         12.74         13.04         1.19 o                         
  10   6   5         26.11         28.25         1.35 o                         
 -16   7   5          0.03         -0.26         0.56 o                         
 -15   7   5         87.74         92.69         1.76 o                         
 -14   7   5        172.25        181.29         2.58 o                         
 -13   7   5        146.09        146.44         2.01 o                         
 -12   7   5         19.70         20.23         0.62 o                         
 -11   7   5         42.70         44.82         1.01 o                         
 -10   7   5         28.06         27.51         0.64 o                         
  -9   7   5          4.01          4.06         0.30 o                         
  -8   7   5         30.04         29.59         0.59 o                         
  -7   7   5         17.50         16.67         0.51 o                         
  -6   7   5          2.70          3.55         0.25 o                         
  -5   7   5          4.27          6.75         0.25 o                         
  -4   7   5        794.43        742.28         7.10 o                         
  -3   7   5       1371.98       1274.38        11.51 o                         
  -2   7   5          6.86          5.70         0.30 o                         
  -1   7   5          0.38          0.08         0.13 o                         
   0   7   5          3.97          5.63         0.35 o                         
   1   7   5        116.46        105.56         1.44 o                         
   2   7   5         11.27          9.56         0.44 o                         
   3   7   5         46.29         47.55         0.81 o                         
   4   7   5          0.24          0.29         0.35 o                         
   5   7   5         62.50         58.92         1.04 o                         
   6   7   5          1.56          1.87         0.45 o                         
   7   7   5        111.67        112.77         1.87 o                         
   8   7   5         67.49         70.30         1.88 o                         
   9   7   5         48.27         46.18         1.74 o                         
 -16   8   5         26.96         29.44         1.12 o                         
 -15   8   5          0.44         -0.10         0.55 o                         
 -14   8   5         41.65         42.99         1.08 o                         
 -13   8   5         59.26         58.33         1.10 o                         
 -12   8   5        107.89        110.65         1.46 o                         
 -11   8   5          9.62         10.25         0.52 o                         
 -10   8   5          4.07          4.56         0.41 o                         
  -9   8   5        129.88        117.47         1.38 o                         
  -8   8   5         49.26         43.79         0.70 o                         
  -7   8   5        166.02        159.24         1.66 o                         
  -6   8   5         35.70         38.57         0.64 o                         
  -5   8   5        249.35        243.40         2.93 o                         
  -4   8   5          0.39          1.46         0.25 o                         
  -3   8   5         17.30         15.39         0.45 o                         
  -2   8   5        800.74        743.91         6.64 o                         
  -1   8   5         12.05         10.40         0.26 o                         
   0   8   5          9.72          7.78         0.42 o                         
   1   8   5         23.80         22.95         0.61 o                         
   2   8   5        198.34        191.55         2.36 o                         
   3   8   5        296.66        293.28         3.11 o                         
   4   8   5          8.76          9.09         0.54 o                         
   5   8   5         18.58         18.92         0.66 o                         
   6   8   5        188.65        193.86         2.53 o                         
   7   8   5          7.73          8.76         0.75 o                         
   8   8   5          5.85          6.88         0.86 o                         
 -16   9   5         21.43         23.34         2.64 o                         
 -15   9   5          2.83          2.96         0.62 o                         
 -14   9   5         27.99         29.34         0.98 o                         
 -13   9   5         52.09         55.38         1.05 o                         
 -12   9   5          1.47          1.08         0.44 o                         
 -11   9   5         32.64         36.75         0.86 o                         
 -10   9   5          2.71          2.11         0.44 o                         
  -9   9   5         16.02         16.40         0.56 o                         
  -8   9   5         12.67         11.32         0.44 o                         
  -7   9   5         20.87         20.93         0.52 o                         
  -6   9   5         75.34         75.43         0.96 o                         
  -5   9   5        262.71        261.45         2.82 o                         
  -4   9   5         64.68         66.57         1.05 o                         
  -3   9   5         17.18         13.19         0.47 o                         
  -2   9   5         62.65         60.54         0.93 o                         
  -1   9   5        101.24         93.76         1.24 o                         
   0   9   5          3.92          3.89         0.40 o                         
   1   9   5        335.12        336.02         3.98 o                         
   2   9   5          6.05          5.02         0.43 o                         
   3   9   5          5.67          4.44         0.50 o                         
   4   9   5          6.75          6.55         0.53 o                         
   5   9   5         20.48         20.11         0.99 o                         
   6   9   5         47.10         49.04         1.11 o                         
   7   9   5         66.59         73.37         2.16 o                         
 -15  10   5         40.92         42.71         1.34 o                         
 -14  10   5         68.01         69.88         1.39 o                         
 -13  10   5          2.03          1.33         0.47 o                         
 -12  10   5         25.35         23.69         0.74 o                         
 -11  10   5          6.29          5.43         0.51 o                         
 -10  10   5        298.27        297.42         3.53 o                         
  -9  10   5         14.90         13.86         0.53 o                         
  -8  10   5          8.68          8.45         0.44 o                         
  -7  10   5        236.11        230.88         2.33 o                         
  -6  10   5         51.66         51.08         0.79 o                         
  -5  10   5          0.04          0.33         0.30 o                         
  -4  10   5         49.58         49.47         0.85 o                         
  -3  10   5        468.42        470.02         4.84 o                         
  -2  10   5          2.25          1.88         0.28 o                         
  -1  10   5        153.12        151.84         2.13 o                         
   0  10   5          5.36          4.66         0.43 o                         
   1  10   5        177.30        181.33         2.47 o                         
   2  10   5          1.38          0.98         0.41 o                         
   3  10   5         19.20         20.58         0.75 o                         
   4  10   5         18.83         17.02         0.78 o                         
   5  10   5         17.34         16.35         0.75 o                         
   6  10   5          0.64         -0.45         0.65 o                         
   7  10   5         21.34         24.47         2.55 o                         
 -15  11   5          0.94          1.62         1.35 o                         
 -14  11   5          1.79          1.14         0.69 o                         
 -13  11   5         10.69          9.89         0.61 o                         
 -12  11   5         31.82         31.90         0.94 o                         
 -11  11   5         30.47         31.21         0.83 o                         
 -10  11   5         36.97         36.31         0.87 o                         
  -9  11   5         25.92         23.93         0.70 o                         
  -8  11   5          0.00         -0.27         0.36 o                         
  -7  11   5          0.48          0.76         0.34 o                         
  -6  11   5        440.12        447.42         4.42 o                         
  -5  11   5         12.33         11.88         0.51 o                         
  -4  11   5         51.18         51.47         1.07 o                         
  -3  11   5          2.95          2.33         0.37 o                         
  -2  11   5        157.90        155.49         2.23 o                         
  -1  11   5         35.23         33.43         1.07 o                         
   0  11   5          2.13          2.19         0.43 o                         
   1  11   5         12.59         11.56         0.60 o                         
   2  11   5        111.57        113.82         2.03 o                         
   3  11   5         35.23         35.89         1.08 o                         
   4  11   5          2.73          2.58         0.57 o                         
   5  11   5         28.13         29.31         1.07 o                         
 -14  12   5          0.40          0.54         0.62 o                         
 -13  12   5         88.08         90.46         1.61 o                         
 -12  12   5          0.56         -0.32         0.56 o                         
 -11  12   5         39.56         40.93         0.91 o                         
 -10  12   5         12.44         12.68         0.74 o                         
  -9  12   5        124.58        123.71         1.70 o                         
  -8  12   5          3.83          3.33         0.42 o                         
  -7  12   5          5.21          4.73         0.42 o                         
  -6  12   5         43.05         43.81         1.01 o                         
  -5  12   5         41.20         42.99         0.98 o                         
  -4  12   5         42.78         41.31         0.91 o                         
  -3  12   5        302.84        305.10         3.82 o                         
  -2  12   5        164.65        166.73         2.40 o                         
  -1  12   5          0.51          0.09         0.48 o                         
   0  12   5         40.56         40.36         1.37 o                         
   1  12   5          0.11          0.42         0.51 o                         
   2  12   5         24.69         24.97         0.96 o                         
   3  12   5         35.95         37.27         1.12 o                         
   4  12   5          7.67          7.10         0.76 o                         
 -14  13   5         69.13         72.99         4.22 o                         
 -13  13   5          3.87          3.90         0.69 o                         
 -12  13   5         45.79         41.76         1.16 o                         
 -11  13   5         14.37         14.38         0.76 o                         
 -10  13   5        239.19        249.51         3.39 o                         
  -9  13   5          1.52          0.93         0.55 o                         
  -8  13   5         34.26         34.52         0.83 o                         
  -7  13   5          8.73          7.52         0.50 o                         
  -6  13   5          1.83          2.16         0.42 o                         
  -5  13   5          1.97          1.15         0.49 o                         
  -4  13   5         28.59         30.31         0.91 o                         
  -3  13   5         58.37         59.71         1.32 o                         
  -2  13   5          9.83          8.68         0.61 o                         
  -1  13   5         18.71         19.15         0.89 o                         
   0  13   5         33.04         34.43         1.47 o                         
   1  13   5          1.59          1.78         0.57 o                         
   2  13   5         12.58         14.22         0.85 o                         
   3  13   5         37.45         38.33         1.31 o                         
 -12  14   5         31.62         31.14         1.09 o                         
 -11  14   5         12.90         13.35         0.76 o                         
 -10  14   5         23.10         23.32         0.92 o                         
  -9  14   5          0.26         -0.62         0.62 o                         
  -8  14   5          0.56          0.01         0.63 o                         
  -7  14   5          7.95          7.96         0.59 o                         
  -6  14   5         20.57         18.46         0.75 o                         
  -5  14   5          0.01          0.09         0.53 o                         
  -4  14   5         15.00         15.35         0.76 o                         
  -3  14   5         94.24         96.94         1.72 o                         
  -2  14   5          0.01         -0.45         0.56 o                         
  -1  14   5         36.67         34.27         1.03 o                         
   0  14   5          6.55          6.40         0.65 o                         
   1  14   5         15.30         15.40         0.80 o                         
 -11  15   5          3.92          3.99         0.76 o                         
 -10  15   5          7.03          6.24         0.73 o                         
  -9  15   5         76.93         79.50         2.50 o                         
  -8  15   5         99.56        103.00         2.49 o                         
  -7  15   5          5.92          5.69         0.72 o                         
  -6  15   5         16.63         15.46         0.80 o                         
  -5  15   5          7.76          7.89         0.70 o                         
  -4  15   5          2.42          1.90         0.57 o                         
  -3  15   5         46.17         46.30         1.26 o                         
  -2  15   5         12.18         10.95         0.76 o                         
  -1  15   5         13.34         13.51         0.86 o                         
  -8  16   5          4.42          1.49         1.32 o                         
  -7  16   5         17.26         16.41         1.16 o                         
  -6  16   5          0.10         -0.50         0.78 o                         
  -5  16   5          1.32          1.09         0.86 o                         
  -4  16   5         39.01         38.03         1.87 o                         
  -1 -16   6          2.55          2.15         1.65 o                         
   0 -16   6         74.37         74.65         2.00 o                         
   1 -16   6          0.91          1.01         0.54 o                         
   2 -16   6         32.95         29.96         0.94 o                         
   3 -16   6         26.35         27.25         0.96 o                         
   4 -16   6         36.27         37.81         1.20 o                         
   5 -16   6         12.33         11.51         0.86 o                         
   6 -16   6         29.04         26.75         1.19 o                         
   7 -16   6          3.09          2.45         0.95 o                         
  -3 -15   6          7.80          9.21         1.54 o                         
  -2 -15   6          2.32          0.88         0.65 o                         
  -1 -15   6          3.39          3.70         0.58 o                         
   0 -15   6          9.27          7.98         0.71 o                         
   1 -15   6          0.55          0.21         0.49 o                         
   2 -15   6          0.71          1.11         0.53 o                         
   3 -15   6         16.72         16.35         0.75 o                         
   4 -15   6         16.38         16.70         0.85 o                         
   5 -15   6          0.05         -0.59         0.67 o                         
   6 -15   6         73.68         72.17         1.62 o                         
   7 -15   6          2.34          1.56         0.80 o                         
   8 -15   6         91.20         89.63         2.22 o                         
   9 -15   6         47.04         45.48         1.55 o                         
  -5 -14   6         32.27         33.65         2.27 o                         
  -4 -14   6          6.23          5.92         0.69 o                         
  -3 -14   6          1.20          0.76         0.61 o                         
  -2 -14   6          0.05         -0.50         0.50 o                         
  -1 -14   6         93.70        101.35         1.74 o                         
   0 -14   6          0.01          0.73         0.48 o                         
   1 -14   6          0.64          0.46         0.47 o                         
   2 -14   6          0.63          0.41         0.53 o                         
   3 -14   6        100.37        102.92         1.86 o                         
   4 -14   6          1.89          1.73         0.50 o                         
   5 -14   6          7.51          9.23         0.76 o                         
   6 -14   6          4.28          3.41         0.61 o                         
   7 -14   6         95.90         99.00         3.76 o                         
   8 -14   6          1.56          2.13         0.75 o                         
   9 -14   6         32.27         30.31         1.27 o                         
  10 -14   6         51.76         51.74         1.62 o                         
  -6 -13   6          3.41          2.52         0.68 o                         
  -5 -13   6          5.58          5.19         0.80 o                         
  -4 -13   6         65.17         66.41         1.40 o                         
  -3 -13   6          9.50         10.25         0.62 o                         
  -2 -13   6          1.53          0.58         0.48 o                         
  -1 -13   6         59.11         59.66         1.07 o                         
   0 -13   6         84.94         86.62         1.26 o                         
   1 -13   6         27.27         26.65         0.75 o                         
   2 -13   6         11.60         11.14         0.56 o                         
   3 -13   6          4.61          5.34         0.51 o                         
   4 -13   6        186.20        185.84         2.38 o                         
   5 -13   6         20.11         19.46         1.02 o                         
   6 -13   6          3.56          2.74         0.58 o                         
   7 -13   6         25.42         23.81         0.98 o                         
   8 -13   6          0.71          1.17         0.72 o                         
   9 -13   6         36.98         36.85         2.14 o                         
  10 -13   6         12.34         11.12         0.84 o                         
  11 -13   6          0.64         -0.10         0.77 o                         
  -7 -12   6         32.21         32.25         1.04 o                         
  -6 -12   6         29.31         27.07         1.29 o                         
  -5 -12   6          1.31          1.91         0.57 o                         
  -4 -12   6          4.25          4.38         0.50 o                         
  -3 -12   6        153.46        159.18         1.87 o                         
  -2 -12   6         85.59         85.02         1.17 o                         
  -1 -12   6          1.20          1.18         0.36 o                         
   0 -12   6          3.26          3.57         0.39 o                         
   1 -12   6         26.38         25.74         0.66 o                         
   2 -12   6         59.02         61.02         1.11 o                         
   3 -12   6         21.89         21.07         0.74 o                         
   4 -12   6         89.98         92.48         1.42 o                         
   5 -12   6          6.21          5.19         0.56 o                         
   6 -12   6          0.76          0.38         0.46 o                         
   7 -12   6         31.89         32.10         0.91 o                         
   8 -12   6        107.82        108.40         1.97 o                         
   9 -12   6        142.39        147.84         2.65 o                         
  10 -12   6          2.08          1.47         0.58 o                         
  11 -12   6         19.33         17.95         1.04 o                         
  12 -12   6         25.33         22.94         1.44 o                         
  -9 -11   6          1.38          1.00         1.42 o                         
  -8 -11   6         48.62         52.35         1.25 o                         
  -7 -11   6          0.72          0.06         0.56 o                         
  -6 -11   6          1.53          1.82         0.49 o                         
  -5 -11   6         12.61         12.64         0.57 o                         
  -4 -11   6          9.74          8.84         0.48 o                         
  -3 -11   6         20.94         19.80         0.54 o                         
  -2 -11   6        131.60        130.19         1.50 o                         
  -1 -11   6        147.45        147.85         1.71 o                         
   0 -11   6          1.29          1.13         0.30 o                         
   1 -11   6        186.29        188.24         1.95 o                         
   2 -11   6         38.68         42.14         0.73 o                         
   3 -11   6        133.17        134.86         1.82 o                         
   4 -11   6        454.26        461.67         6.67 o                         
   5 -11   6         66.75         69.99         1.27 o                         
   6 -11   6          3.04          3.65         0.43 o                         
   7 -11   6         51.77         52.71         0.97 o                         
   8 -11   6         36.76         37.33         1.08 o                         
   9 -11   6          0.73          0.14         0.55 o                         
  10 -11   6         16.00         15.48         0.86 o                         
  11 -11   6         18.84         18.42         0.85 o                         
  12 -11   6          0.01         -0.75         0.75 o                         
 -10 -10   6          6.97          5.28         1.27 o                         
  -9 -10   6          5.71          4.53         0.63 o                         
  -8 -10   6         89.82         95.63         1.62 o                         
  -7 -10   6          0.90          1.18         0.51 o                         
  -6 -10   6          0.37          0.17         0.43 o                         
  -5 -10   6         21.45         19.76         0.61 o                         
  -4 -10   6         76.14         76.85         1.19 o                         
  -3 -10   6          1.04          0.79         0.32 o                         
  -2 -10   6          7.31          6.38         0.38 o                         
  -1 -10   6        206.47        213.30         2.33 o                         
   0 -10   6         83.74         84.97         1.05 o                         
   1 -10   6          1.95          1.90         0.28 o                         
   2 -10   6          2.79          2.48         0.31 o                         
   3 -10   6        167.79        172.15         2.11 o                         
   4 -10   6         94.91        103.72         1.85 o                         
   5 -10   6        170.88        176.18         2.83 o                         
   6 -10   6          2.52          2.36         0.34 o                         
   7 -10   6        186.18        191.00         2.48 o                         
   8 -10   6         87.12         89.41         3.23 o                         
   9 -10   6         26.87         26.92         0.94 o                         
  10 -10   6         54.96         55.54         1.76 o                         
  11 -10   6          0.08         -0.26         0.55 o                         
  12 -10   6          0.31         -0.02         0.62 o                         
  13 -10   6         16.50         16.68         3.97 o                         
 -10  -9   6         17.22         16.75         0.86 o                         
  -9  -9   6         38.41         38.05         1.13 o                         
  -8  -9   6          0.19         -0.10         0.46 o                         
  -7  -9   6         73.33         75.19         1.24 o                         
  -6  -9   6         80.23         81.03         1.28 o                         
  -5  -9   6         21.61         20.57         0.60 o                         
  -4  -9   6         46.08         45.67         0.78 o                         
  -3  -9   6         60.74         61.36         1.05 o                         
  -2  -9   6          8.18          8.06         0.37 o                         
  -1  -9   6        139.37        137.10         1.51 o                         
   0  -9   6          1.70          1.65         0.25 o                         
   1  -9   6         18.73         19.57         0.59 o                         
   2  -9   6        221.21        216.60         2.16 o                         
   3  -9   6         36.51         37.55         0.65 o                         
   4  -9   6        167.17        164.72         2.31 o                         
   5  -9   6        212.90        217.19         2.46 o                         
   6  -9   6          4.14          4.44         0.36 o                         
   7  -9   6          3.82          3.93         0.43 o                         
   8  -9   6         22.65         22.16         0.69 o                         
   9  -9   6        281.04        291.17         4.39 o                         
  10  -9   6         16.30         14.75         0.71 o                         
  11  -9   6         79.16         81.40         1.64 o                         
  12  -9   6          0.09         -0.60         0.60 o                         
  13  -9   6         47.89         46.82         1.55 o                         
 -11  -8   6          3.01          2.91         0.57 o                         
 -10  -8   6         28.72         29.29         0.97 o                         
  -9  -8   6         77.93         80.86         1.35 o                         
  -8  -8   6          0.58          0.77         0.40 o                         
  -7  -8   6         20.81         20.31         0.70 o                         
  -6  -8   6          2.86          2.02         0.36 o                         
  -5  -8   6        173.66        174.47         1.90 o                         
  -4  -8   6          6.24          7.33         0.33 o                         
  -3  -8   6         75.64         76.62         1.04 o                         
  -2  -8   6        146.45        148.37         1.57 o                         
  -1  -8   6          5.23          5.31         0.30 o                         
   0  -8   6          1.08          0.90         0.21 o                         
   1  -8   6          9.68         11.59         0.31 o                         
   2  -8   6        728.60        749.01         6.86 o                         
   3  -8   6          0.02          0.09         0.25 o                         
   4  -8   6         36.81         38.75         0.62 o                         
   5  -8   6          3.19          3.14         0.31 o                         
   6  -8   6        564.93        575.32         6.74 o                         
   7  -8   6         10.24         10.61         0.57 o                         
   8  -8   6         45.65         46.76         0.94 o                         
   9  -8   6         16.53         17.51         0.69 o                         
  10  -8   6          5.36          5.45         0.56 o                         
  11  -8   6         59.04         61.57         1.65 o                         
  12  -8   6          1.61          1.60         0.60 o                         
  13  -8   6         18.95         20.79         1.01 o                         
 -12  -7   6         56.62         59.23         1.23 o                         
 -11  -7   6         54.09         57.01         1.20 o                         
 -10  -7   6          2.01          2.14         0.53 o                         
  -9  -7   6          4.03          4.64         0.48 o                         
  -8  -7   6        125.36        123.93         1.53 o                         
  -7  -7   6         84.01         80.93         1.09 o                         
  -6  -7   6         82.02         80.82         1.06 o                         
  -5  -7   6        174.61        172.60         2.01 o                         
  -4  -7   6         12.17         11.43         0.43 o                         
  -3  -7   6        462.38        453.89         4.17 o                         
  -2  -7   6          8.10          6.15         0.25 o                         
  -1  -7   6        893.27        877.28         6.52 o                         
   0  -7   6         86.89         90.81         1.03 o                         
   1  -7   6        164.02        162.41         1.54 o                         
   2  -7   6          1.79          1.48         0.20 o                         
   3  -7   6        323.98        316.26         3.09 o                         
   4  -7   6         33.96         32.34         0.57 o                         
   5  -7   6         92.40         99.41         1.50 o                         
   6  -7   6        787.61        793.43        10.89 o                         
   7  -7   6        157.65        162.66         2.25 o                         
   8  -7   6        176.67        173.82         2.47 o                         
   9  -7   6        141.88        140.01         2.12 o                         
  10  -7   6        130.92        133.68         2.08 o                         
  11  -7   6         51.59         49.18         1.13 o                         
  12  -7   6          1.44          1.15         0.60 o                         
  13  -7   6          7.07          6.96         0.70 o                         
 -13  -6   6         51.61         50.35         2.53 o                         
 -12  -6   6          0.10         -0.32         0.53 o                         
 -11  -6   6         29.73         31.15         0.93 o                         
 -10  -6   6        120.89        127.86         1.80 o                         
  -9  -6   6         15.93         16.25         0.57 o                         
  -8  -6   6         68.03         66.21         0.99 o                         
  -7  -6   6          2.95          2.50         0.31 o                         
  -6  -6   6        216.78        208.79         2.04 o                         
  -5  -6   6         20.40         20.83         0.45 o                         
  -4  -6   6        128.32        114.47         1.36 o                         
  -3  -6   6         19.81         20.35         0.43 o                         
  -2  -6   6        255.49        241.12         2.23 o                         
  -1  -6   6         41.80         41.64         0.48 o                         
   0  -6   6         33.79         28.99         0.41 o                         
   1  -6   6        279.93        295.62         2.32 o                         
   2  -6   6         16.98         16.62         0.33 o                         
   3  -6   6        171.64        166.48         1.76 o                         
   4  -6   6        654.05        722.07         7.61 o                         
   5  -6   6        240.29        241.18         3.05 o                         
   6  -6   6         20.68         19.52         0.49 o                         
   7  -6   6         17.39         16.85         0.61 o                         
   8  -6   6          2.96          3.39         0.39 o                         
   9  -6   6        177.11        179.85         2.70 o                         
  10  -6   6          6.01          5.88         0.54 o                         
  11  -6   6          0.33          0.16         0.46 o                         
  12  -6   6          0.04         -0.05         0.57 o                         
  13  -6   6          2.82          4.06         0.79 o                         
 -13  -5   6         20.63         21.69         0.89 o                         
 -12  -5   6         18.42         17.58         0.72 o                         
 -11  -5   6         21.05         20.19         0.71 o                         
 -10  -5   6          0.03          0.18         0.43 o                         
  -9  -5   6        148.85        145.60         1.74 o                         
  -8  -5   6          8.38          8.32         0.36 o                         
  -7  -5   6         27.74         26.60         0.55 o                         
  -6  -5   6        301.44        303.78         2.74 o                         
  -5  -5   6        141.89        138.25         1.53 o                         
  -4  -5   6         94.64         91.54         1.13 o                         
  -3  -5   6          6.78         10.95         0.26 o                         
  -2  -5   6        630.96        604.81         5.34 o                         
  -1  -5   6          1.62          2.74         0.15 o                         
   0  -5   6        175.00        185.56         1.74 o                         
   1  -5   6        216.55        234.96         2.03 o                         
   2  -5   6        724.64        708.04         6.72 o                         
   3  -5   6        316.09        319.46         3.63 o                         
   4  -5   6        344.57        367.97         3.62 o                         
   5  -5   6         66.50         58.37         0.84 o                         
   6  -5   6        130.29        132.31         1.80 o                         
   7  -5   6        323.59        341.42         4.24 o                         
   8  -5   6          6.01          7.57         0.51 o                         
   9  -5   6        269.56        270.64         3.13 o                         
  10  -5   6          2.20          3.00         0.58 o                         
  11  -5   6          4.03          4.06         0.47 o                         
  12  -5   6         16.05         15.81         0.77 o                         
  13  -5   6         23.99         20.47         1.19 o                         
 -14  -4   6         12.73         11.60         0.95 o                         
 -13  -4   6         17.53         16.02         0.66 o                         
 -12  -4   6         63.86         61.40         1.12 o                         
 -11  -4   6        102.48        106.22         1.51 o                         
 -10  -4   6         55.23         54.26         0.98 o                         
  -9  -4   6        235.28        239.13         2.53 o                         
  -8  -4   6         56.80         56.63         0.81 o                         
  -7  -4   6        365.18        355.31         2.97 o                         
  -6  -4   6          2.10          0.71         0.21 o                         
  -5  -4   6        588.82        555.98         4.78 o                         
  -4  -4   6         19.45         18.07         0.30 o                         
  -3  -4   6        137.65        133.00         1.30 o                         
  -2  -4   6          0.26          0.25         0.13 o                         
  -1  -4   6       1324.41       1357.24        11.65 o                         
   0  -4   6         29.18         39.14         0.50 o                         
   1  -4   6         24.85         24.04         0.32 o                         
   2  -4   6          3.01          7.11         0.18 o                         
   3  -4   6        122.78        114.66         1.10 o                         
   4  -4   6        243.77        264.42         2.56 o                         
   5  -4   6         58.97         59.62         1.00 o                         
   6  -4   6        801.76        791.43         9.38 o                         
   7  -4   6          0.44          0.32         0.27 o                         
   8  -4   6         31.46         30.11         0.53 o                         
   9  -4   6         20.22         19.77         0.62 o                         
  10  -4   6        318.01        325.65         4.45 o                         
  11  -4   6        155.87        157.24         2.45 o                         
  12  -4   6         14.77         13.36         0.91 o                         
  13  -4   6         16.49         16.38         0.95 o                         
 -14  -3   6          6.30          5.95         0.59 o                         
 -13  -3   6         20.58         20.11         0.73 o                         
 -12  -3   6          0.67          0.65         0.43 o                         
 -11  -3   6         16.20         17.28         0.64 o                         
 -10  -3   6        198.10        201.07         2.41 o                         
  -9  -3   6        100.85         98.71         1.33 o                         
  -8  -3   6        566.25        565.06         4.75 o                         
  -7  -3   6        149.97        157.80         1.54 o                         
  -6  -3   6        128.18        130.20         1.22 o                         
  -5  -3   6        152.84        133.22         1.26 o                         
  -4  -3   6        257.70        236.36         2.10 o                         
  -3  -3   6         22.36         12.73         0.22 o                         
  -2  -3   6        123.61        137.63         1.17 o                         
  -1  -3   6         22.55         32.88         0.44 o                         
   0  -3   6        159.96        166.84         1.53 o                         
   1  -3   6          4.73          1.08         0.10 o                         
   2  -3   6          2.84          4.94         0.14 o                         
   3  -3   6        554.37        546.32         8.04 o                         
   4  -3   6        272.44        264.36         2.56 o                         
   5  -3   6         43.58         44.91         0.81 o                         
   6  -3   6         22.51         25.05         0.42 o                         
   7  -3   6        332.51        337.24         4.14 o                         
   8  -3   6         37.69         39.19         0.66 o                         
   9  -3   6          7.92          6.41         0.43 o                         
  10  -3   6          1.16          1.23         0.44 o                         
  11  -3   6         34.18         33.64         0.94 o                         
  12  -3   6          0.44          0.34         0.66 o                         
  13  -3   6         13.64         12.72         1.02 o                         
 -15  -2   6          4.83          4.10         0.87 o                         
 -14  -2   6          6.95          6.96         0.61 o                         
 -13  -2   6         17.95         17.79         0.74 o                         
 -12  -2   6          0.01         -0.16         0.44 o                         
 -11  -2   6        134.91        135.17         1.88 o                         
 -10  -2   6        264.50        256.06         2.84 o                         
  -9  -2   6         41.34         41.81         0.66 o                         
  -8  -2   6         42.73         43.27         0.62 o                         
  -7  -2   6        773.52        705.32         6.29 o                         
  -6  -2   6        439.69        460.93         4.16 o                         
  -5  -2   6          0.65          2.07         0.18 o                         
  -4  -2   6         29.01         31.88         0.48 o                         
  -3  -2   6          2.88          3.46         0.17 o                         
  -2  -2   6        983.04        952.66         6.43 o                         
  -1  -2   6        431.68        481.47         3.39 o                         
   0  -2   6          1.97          1.77         0.10 o                         
   1  -2   6        154.19        152.68         1.19 o                         
   2  -2   6        700.97        716.75         7.01 o                         
   3  -2   6        290.35        291.83         3.18 o                         
   4  -2   6         80.63         79.66         0.87 o                         
   5  -2   6        327.74        300.94         3.28 o                         
   6  -2   6         47.76         47.61         1.17 o                         
   7  -2   6         18.95         19.74         0.49 o                         
   8  -2   6         20.46         19.64         0.52 o                         
   9  -2   6        359.62        352.99         3.92 o                         
  10  -2   6        224.00        224.00         2.73 o                         
  11  -2   6          3.70          4.43         0.61 o                         
  12  -2   6         30.41         31.05         1.34 o                         
  13  -2   6          9.65          8.01         1.13 o                         
 -15  -1   6          5.22          5.31         0.61 o                         
 -14  -1   6        115.93        117.04         1.76 o                         
 -13  -1   6         10.48          9.60         0.62 o                         
 -12  -1   6        120.20        123.85         1.71 o                         
 -11  -1   6          5.45          5.61         0.38 o                         
 -10  -1   6          3.24          3.49         0.33 o                         
  -9  -1   6         95.19        107.65         1.27 o                         
  -8  -1   6        313.29        290.68         2.56 o                         
  -7  -1   6         59.59         56.94         0.80 o                         
  -6  -1   6         24.17         32.41         0.46 o                         
  -5  -1   6        342.05        325.31         2.76 o                         
  -4  -1   6        804.08        797.65         6.43 o                         
  -3  -1   6        117.65        113.05         1.43 o                         
  -2  -1   6         48.54         34.81         0.37 o                         
  -1  -1   6        910.49        992.09         6.82 o                         
   0  -1   6        980.39       1047.96        11.98 o                         
   1  -1   6        158.71        175.32         2.36 o                         
   2  -1   6          2.03          0.32         0.08 o                         
   3  -1   6         41.80         49.51         0.72 o                         
   4  -1   6         79.60         95.17         1.19 o                         
   5  -1   6         84.49         79.21         1.11 o                         
   6  -1   6        190.82        188.64         2.51 o                         
   7  -1   6         48.97         52.26         1.06 o                         
   8  -1   6         82.48         81.69         1.24 o                         
   9  -1   6        140.46        148.90         2.56 o                         
  10  -1   6         31.55         31.00         1.14 o                         
  11  -1   6         58.21         60.05         2.11 o                         
  12  -1   6         31.47         31.04         1.44 o                         
 -15   0   6          8.90          8.67         0.65 o                         
 -14   0   6         45.82         46.33         1.09 o                         
 -13   0   6          0.73          0.22         0.47 o                         
 -12   0   6        119.45        120.72         1.74 o                         
 -11   0   6          3.47          4.38         0.37 o                         
 -10   0   6        101.32        101.17         1.29 o                         
  -9   0   6          0.39          0.73         0.25 o                         
  -8   0   6          3.18          1.67         0.18 o                         
  -7   0   6        553.60        524.57         4.54 o                         
  -6   0   6         20.35         14.38         0.24 o                         
  -5   0   6        988.23       1030.38         7.51 o                         
  -4   0   6         41.69         51.79         0.54 o                         
  -3   0   6        313.50        318.25         2.23 o                         
  -2   0   6         77.04         91.97         0.67 o                         
  -1   0   6        427.70        442.18         4.26 o                         
   0   0   6       1592.70       1793.21        24.75 o                         
   1   0   6        374.23        382.04         5.95 o                         
   2   0   6          0.11          0.28         0.11 o                         
   3   0   6        322.10        303.78         3.27 o                         
   4   0   6        990.85        978.08        15.67 o                         
   5   0   6        105.17         94.27         1.47 o                         
   6   0   6         50.21         44.12         0.85 o                         
   7   0   6        119.51        120.60         2.00 o                         
   8   0   6        263.35        266.16         3.23 o                         
   9   0   6          0.00         -0.12         0.45 o                         
  10   0   6         53.18         55.30         1.19 o                         
  11   0   6         19.85         20.67         1.44 o                         
  12   0   6         10.95          9.81         1.10 o                         
 -15   1   6          3.75          4.01         0.54 o                         
 -14   1   6         28.49         28.83         0.88 o                         
 -13   1   6         28.29         27.91         0.74 o                         
 -12   1   6         22.97         22.11         0.65 o                         
 -11   1   6          8.32          8.67         0.42 o                         
 -10   1   6        587.29        557.04         4.96 o                         
  -9   1   6         25.52         25.19         0.48 o                         
  -8   1   6         45.19         44.14         0.53 o                         
  -7   1   6          1.36          1.36         0.18 o                         
  -6   1   6        390.09        357.52         2.92 o                         
  -5   1   6         55.61         43.51         0.46 o                         
  -4   1   6          3.59          9.31         0.18 o                         
  -3   1   6        104.14        100.39         0.82 o                         
  -2   1   6       1515.45       1608.09        11.22 o                         
  -1   1   6         39.31         45.59         0.43 o                         
   0   1   6        262.13        270.73         3.47 o                         
   1   1   6        903.29        922.31         7.70 o                         
   2   1   6        103.72        114.52         1.92 o                         
   3   1   6        563.50        575.28         6.50 o                         
   4   1   6          0.82          0.52         0.16 o                         
   5   1   6        350.10        349.35         5.92 o                         
   6   1   6         29.38         24.55         0.49 o                         
   7   1   6          8.75          8.82         0.48 o                         
   8   1   6         42.78         44.30         0.88 o                         
   9   1   6         90.10         93.39         1.77 o                         
  10   1   6         61.01         60.59         1.72 o                         
  11   1   6         18.45         20.15         1.45 o                         
  12   1   6         64.54         63.94         2.10 o                         
 -16   2   6          9.18          8.44         0.80 o                         
 -15   2   6          0.38          0.52         0.52 o                         
 -14   2   6          1.15          0.39         0.46 o                         
 -13   2   6         63.11         61.91         1.12 o                         
 -12   2   6          0.74          0.75         0.38 o                         
 -11   2   6        153.26        161.24         1.90 o                         
 -10   2   6         43.10         37.79         0.67 o                         
  -9   2   6        199.32        201.18         1.76 o                         
  -8   2   6        177.98        172.68         1.83 o                         
  -7   2   6          0.66          0.31         0.20 o                         
  -6   2   6        847.93        837.49         6.58 o                         
  -5   2   6        263.54        276.86         2.24 o                         
  -4   2   6        425.88        365.45         2.95 o                         
  -3   2   6         28.30         40.30         0.54 o                         
  -2   2   6        429.30        397.90         2.86 o                         
  -1   2   6        448.18        499.36         3.51 o                         
   0   2   6        261.00        246.09         3.13 o                         
   1   2   6        135.91        131.50         1.44 o                         
   2   2   6         43.57         36.81         0.52 o                         
   3   2   6         97.70         99.12         1.85 o                         
   4   2   6         39.64         37.98         0.99 o                         
   5   2   6        574.57        555.66         5.63 o                         
   6   2   6         19.47         15.68         0.86 o                         
   7   2   6         32.11         33.46         1.43 o                         
   8   2   6         10.48         10.82         0.57 o                         
   9   2   6        234.26        244.29         3.16 o                         
  10   2   6         13.98         13.24         0.89 o                         
  11   2   6          0.25         -0.21         0.74 o                         
 -16   3   6         31.96         32.79         1.08 o                         
 -15   3   6         29.42         30.55         1.26 o                         
 -14   3   6         49.71         51.89         1.04 o                         
 -13   3   6          0.26         -0.32         0.43 o                         
 -12   3   6        118.35        121.61         1.64 o                         
 -11   3   6        228.95        228.66         2.50 o                         
 -10   3   6          0.61          0.23         0.22 o                         
  -9   3   6        248.95        223.50         2.23 o                         
  -8   3   6          0.02          0.35         0.21 o                         
  -7   3   6       1493.03       1377.85        10.40 o                         
  -6   3   6        216.54        190.57         1.67 o                         
  -5   3   6        570.04        549.71         4.26 o                         
  -4   3   6         21.37         24.27         0.34 o                         
  -3   3   6         70.45         66.17         0.61 o                         
  -2   3   6         38.52         43.66         0.42 o                         
  -1   3   6         78.11         71.25         1.01 o                         
   0   3   6       1303.62       1297.78        14.96 o                         
   1   3   6        144.65        140.87         2.47 o                         
   2   3   6        391.01        367.60         3.08 o                         
   3   3   6        222.28        215.48         2.61 o                         
   4   3   6        963.86        937.34        11.89 o                         
   5   3   6         62.73         62.91         1.10 o                         
   6   3   6         30.43         33.39         0.79 o                         
   7   3   6         19.93         20.26         0.67 o                         
   8   3   6          2.09          0.76         0.53 o                         
   9   3   6         19.71         21.80         0.96 o                         
  10   3   6        127.29        128.28         2.82 o                         
  11   3   6         21.70         22.02         1.21 o                         
 -16   4   6          4.93          5.56         0.65 o                         
 -15   4   6         36.10         36.17         1.06 o                         
 -14   4   6         15.35         14.71         0.78 o                         
 -13   4   6        125.19        125.79         1.73 o                         
 -12   4   6         29.91         30.47         0.67 o                         
 -11   4   6         27.07         26.26         0.57 o                         
 -10   4   6        169.58        168.51         1.70 o                         
  -9   4   6         27.32         20.83         0.44 o                         
  -8   4   6        537.81        511.27         4.28 o                         
  -7   4   6        515.28        496.79         4.01 o                         
  -6   4   6          0.10          0.31         0.15 o                         
  -5   4   6          9.91         12.22         0.30 o                         
  -4   4   6         53.91         49.69         0.80 o                         
  -3   4   6        653.14        627.43         6.28 o                         
  -2   4   6         69.80         69.82         0.68 o                         
  -1   4   6        132.48        135.34         1.33 o                         
   0   4   6        449.23        434.31         4.43 o                         
   1   4   6        652.95        651.67         5.76 o                         
   2   4   6        224.18        204.45         2.43 o                         
   3   4   6         18.61         19.93         0.51 o                         
   4   4   6         28.18         22.40         0.73 o                         
   5   4   6         85.59         85.09         1.32 o                         
   6   4   6          2.02          1.92         0.41 o                         
   7   4   6         43.22         43.09         1.53 o                         
   8   4   6          0.60          0.16         0.62 o                         
   9   4   6         74.85         79.96         1.92 o                         
  10   4   6         12.64         12.99         1.36 o                         
 -16   5   6         14.47         16.95         0.79 o                         
 -15   5   6         11.17         10.40         0.67 o                         
 -14   5   6         48.38         48.76         1.38 o                         
 -13   5   6        327.76        326.09         3.46 o                         
 -12   5   6         62.17         62.77         0.93 o                         
 -11   5   6          1.24          1.17         0.28 o                         
 -10   5   6         47.27         45.69         0.74 o                         
  -9   5   6        134.98        139.63         1.69 o                         
  -8   5   6          0.06          0.31         0.16 o                         
  -7   5   6          1.07          1.42         0.17 o                         
  -6   5   6        185.83        181.18         1.64 o                         
  -5   5   6        782.61        778.31         7.05 o                         
  -4   5   6          4.33          2.95         0.26 o                         
  -3   5   6        358.91        304.99         3.12 o                         
  -2   5   6        433.79        386.40         3.48 o                         
  -1   5   6        360.04        335.93         3.33 o                         
   0   5   6        229.57        209.38         2.02 o                         
   1   5   6         16.22         13.22         0.41 o                         
   2   5   6         60.67         47.65         0.83 o                         
   3   5   6        193.07        186.10         2.01 o                         
   4   5   6         19.14         18.31         0.63 o                         
   5   5   6        277.31        277.31         3.40 o                         
   6   5   6         97.79         98.33         2.11 o                         
   7   5   6         32.06         32.60         1.04 o                         
   8   5   6          6.72          8.06         0.81 o                         
   9   5   6         13.97         13.65         0.95 o                         
  10   5   6         52.53         57.51         1.84 o                         
 -16   6   6         90.04         94.26         1.71 o                         
 -15   6   6         25.60         23.62         0.83 o                         
 -14   6   6          6.82          7.79         0.58 o                         
 -13   6   6          1.03          1.40         0.45 o                         
 -12   6   6        181.11        187.07         2.07 o                         
 -11   6   6        105.21        107.47         1.35 o                         
 -10   6   6         50.17         46.97         0.89 o                         
  -9   6   6         47.93         47.14         0.83 o                         
  -8   6   6        178.70        169.11         1.82 o                         
  -7   6   6        289.83        270.26         2.72 o                         
  -6   6   6        122.43        112.59         1.38 o                         
  -5   6   6         92.77         76.66         0.97 o                         
  -4   6   6         44.24         57.74         0.83 o                         
  -3   6   6        296.10        284.08         2.78 o                         
  -2   6   6          2.98          0.87         0.18 o                         
  -1   6   6         78.40         81.10         0.94 o                         
   0   6   6        511.15        514.27         4.88 o                         
   1   6   6         57.75         58.43         0.99 o                         
   2   6   6        180.39        175.37         2.83 o                         
   3   6   6         31.24         28.31         0.67 o                         
   4   6   6        305.10        310.95         3.48 o                         
   5   6   6        106.88        110.07         1.60 o                         
   6   6   6          8.97          8.54         0.55 o                         
   7   6   6        112.45        113.69         2.79 o                         
   8   6   6        104.90        114.26         2.20 o                         
   9   6   6          5.39          5.14         0.81 o                         
 -16   7   6         17.74         16.70         1.70 o                         
 -15   7   6         27.35         28.53         0.94 o                         
 -14   7   6          0.28          0.65         0.51 o                         
 -13   7   6         10.28         10.95         0.55 o                         
 -12   7   6          8.71          7.81         0.45 o                         
 -11   7   6         76.16         77.06         1.06 o                         
 -10   7   6         88.98         92.31         1.50 o                         
  -9   7   6         32.94         35.80         0.72 o                         
  -8   7   6          0.06          0.60         0.28 o                         
  -7   7   6        299.15        307.49         3.14 o
[truncated: 450,199 more chars]
